# Supplementary material for: Inferences about the population history of Rangifer tarandus from Y chromosome and mtDNA phylogenies
Source: Ecol Evol. 2024 Jun 10;14(6):e11573. doi: 10.1002/ece3.11573 (PMC11164974; doi:10.1002/ece3.11573)
Supplement: Supplementary file 2 — Table S1. [file ECE3-14-e11573-s006.xlsx]

## Sheet: metaData
SampleID	Sample Name in Y and mtDNA phylogenies	Sex	Origin ( Country - region)	Subspecies	Domesticated/Wild	BioProject	Sample Accession	Study	Total number of reads after trimming	Used for Y contig assembly	Mapped to OX460344.1	Y Chr: bam file name	mtDNA: bam file name	scY_mean coverage	scY_covered bases	mtDNA_mean coverage	Sequencing depth grouping	Mode of the mean coverages on the autosomal contigs (only for samples used in Y contig and scY region classification)	Y-clade updated	Y-HT	Diversity Analysis (Table 1): grouping wild/domestic	Diversity Analysis (Table 1): grouping Y-HG	Sample used in Y network (Figure 3 b, Suppl Figure 3)	mtDNA-clade	mtDNA-HT	Number of bases covered on OX460344.1 (out of 63 Mb)	Number of bases covered on OX460344.1 in scY sequencing depth ± 2
ALCE	moose	Male	USA - Vermont, Lowell	Alces americanus (Moose)		PRJNA325061	SAMN07695256		235077303	No	No	Alce_reindeerY1320_mapped_pp_sorted_rmdup_mq20_merged_rg.bam	Alce_mtMZ353654Mapped_pp_sorted_rmdup_mq20_merged_rg.bam	8.08092	849172	53.91							no
ArR1	Ar-D-ETR-4	Male	Russia - Arkhangelsk	R.t.tarandus (Eurasian tundra reindeer) - Northwestern Russia reindeer	domesticated	PRJEB65932	SAMEA114307440	Pokharel et al., 2023	124618289	No	No	ArR1_reindeerY1320_mapped_pp_sorted_rmdup_mq20_merged_rg.bam	ArR1_mtMZ353654Mapped_pp_sorted_rmdup_mq20_merged_rg.bam	2.7808	1061784	514.21	LowDP		Y-EuroBeringian	Y-EB-A2.B1C1-R2a	domesticated	Y-DR2	yes	mt-EuroBeringian	mt-EB-A1.B1A2A
ArR14	Ar-D-ETR-5	Male	Russia - Arkhangelsk	R.t.tarandus (Eurasian tundra reindeer) - Northwestern Russia reindeer	domesticated	PRJEB65932	SAMEA114307443	Pokharel et al., 2023	136207314	No	No	ArR14_reindeerY1320_mapped_pp_sorted_rmdup_mq20_merged_rg.bam	ArR14_mtMZ353654Mapped_pp_sorted_rmdup_mq20_merged_rg.bam	5.94999	1292856	765.475	LowDP		Y-EuroBeringian	Y-EB-A2.B1C1-R3a2	domesticated	Y-DR3	yes	mt-EuroBeringian	mt-EB-A1.B1C2C
ArR2	Ar-D-ETR-6	Male	Russia - Arkhangelsk	R.t.tarandus (Eurasian tundra reindeer) - Northwestern Russia reindeer	domesticated	PRJEB65932	SAMEA114307445	Pokharel et al., 2023	129660629	No	No	ArR2_reindeerY1320_mapped_pp_sorted_rmdup_mq20_merged_rg.bam	ArR2_mtMZ353654Mapped_pp_sorted_rmdup_mq20_merged_rg.bam	4.52615	1236533	745.779	LowDP		Y-EuroBeringian	Y-EB-A2.B1C1-R3a1	domesticated	Y-DR3	yes	mt-EuroBeringian	mt-EB-A1.B1B
ArR3	Ar-D-ETR-1	Male	Russia - Arkhangelsk	R.t.tarandus (Eurasian tundra reindeer) - Northwestern Russia reindeer	domesticated	PRJEB65932	SAMEA114307446	Pokharel et al., 2023	127304354	No	No	ArR3_reindeerY1320_mapped_pp_sorted_rmdup_mq20_merged_rg.bam	ArR3_mtMZ353654Mapped_pp_sorted_rmdup_mq20_merged_rg.bam	3.1992	1039859	521.772	LowDP		Y-EuroBeringian	Y-EB-A2.B1C1-R2	domesticated	Y-DR2	yes	mt-EuroBeringian	mt-EB-A1.B1A2B2A1
ArR4	Ar-D-ETR-2	Male	Russia - Arkhangelsk	R.t.tarandus (Eurasian tundra reindeer) - Northwestern Russia reindeer	domesticated	PRJEB65932	SAMEA114307447	Pokharel et al., 2023	148578906	No	No	ArR4_reindeerY1320_mapped_pp_sorted_rmdup_mq20_merged_rg.bam	ArR4_mtMZ353654Mapped_pp_sorted_rmdup_mq20_merged_rg.bam	5.20594	1259033	718.679	LowDP		Y-EuroBeringian	Y-EB-A2.B1C1-R2	domesticated	Y-DR2	yes	mt-EuroBeringian	mt-EB-A1.B1A2B2A2
ArR5	Ar-D-ETR-3	Male	Russia - Arkhangelsk	R.t.tarandus (Eurasian tundra reindeer) - Northwestern Russia reindeer	domesticated	PRJEB65932	SAMEA114307448	Pokharel et al., 2023	163896358	No	Yes	ArR5_reindeerY1320_mapped_pp_sorted_rmdup_mq20_merged_rg.bam	ArR5_mtMZ353654Mapped_pp_sorted_rmdup_mq20_merged_rg.bam	6.76111	1296647	832.687	LowDP	11.7297	Y-EuroBeringian	Y-EB-A2.B1C1-R2	domesticated	Y-DR2	yes	mt-EuroBeringian	mt-EB-A1.B1B	14,238,485	2,699,203
ArR7	Ar-D-ETR-7	Male	Russia - Arkhangelsk	R.t.tarandus (Eurasian tundra reindeer) - Northwestern Russia reindeer	domesticated	PRJEB65932	SAMEA114307449	Pokharel et al., 2023	151008034	No	No	ArR7_reindeerY1320_mapped_pp_sorted_rmdup_mq20_merged_rg.bam	ArR7_mtMZ353654Mapped_pp_sorted_rmdup_mq20_merged_rg.bam	6.17122	1285990	780.047	LowDP		Y-EuroBeringian	Y-EB-A2.B1C1-R3a1	domesticated	Y-DR3	yes	mt-EuroBeringian	mt-EB-A1.B1A2A
deerDNA	Fi-W-FFR-2	Male	Finland	R.t.fenniscus (Finnish forest reindeer)	wild - forest	PRJEB66450	SAMEA114466572	Weldenegodguad et al., 2023	143184595	No	No	deerDNA_reindeerY1320_mapped_pp_sorted_rmdup_mq20_rg.bam	deerDNA_mtMZ353654Mapped_pp_sorted_rmdup_mq20_rg.bam	5.23225	1277817	279.605	LowDP		Y-EuroBeringian	Y-EB-A2.B-ff	wild		yes	mt-EuroBeringian	mt-EB-A1.B1C1-ff
Ext728	Ca-W-WC-14	Male	Canada	R.t.caribou (Woodland caribou)	wild	PRJNA846266	SRS13298333	Carrier et al., 2022	61455130	No	No	Ext728_reindeerY1320_mapped_pp_sorted_rmdup_mq20_rg.bam	Ext728_mtMZ353654Mapped_pp_sorted_rmdup_mq20_rg.bam	2.59333	1097900	296.659	vLowDP		Y-EuroBeringian	Y-EB-A2.B1A-car			no	mt-EuroBeringian	mt-EB-A1.A2-N-car
Ext890	Ca-W-WC-15	Male	Canada	R.t.caribou (Woodland caribou)	wild	PRJNA846266	SRS13298387	Carrier et al., 2022	41927836	No	No	Ext890_reindeerY1320_mapped_pp_sorted_rmdup_mq20_rg.bam	Ext890_mtMZ353654Mapped_pp_sorted_rmdup_mq20_rg.bam	1.85398	985836	297.886	vLowDP		Y-EuroBeringian	Y-EB-A2.B1C2-F1c3a		Y-DF1	no	mt-EuroBeringian	mt-EB-A1.A1-car
FR10	Fi-D-ETR-8	Male	Finland - Lapland, Ivalo	R.t.tarandus (Eurasian tundra reindeer) - Finnish Lapland reindeer	domesticated	PRJEB65932	SAMEA114307450	Pokharel et al., 2023	166681805	Yes	No	FR10_reindeerY1320_mapped_pp_sorted_rmdup_mq20_merged_rg.bam	FR10_mtMZ353654Mapped_pp_sorted_rmdup_mq20_merged_rg.bam	5.71525	1297567	420.678	LowDP		Y-EuroBeringian	Y-EB-A2.B1C2-F1c4	domesticated	Y-DF1	yes	mt-EuroBeringian	mt-EB-F2.A
FR11	Fi-D-ETR-4	Male	Finland - Lapland, Ivalo	R.t.tarandus (Eurasian tundra reindeer) - Finnish Lapland reindeer	domesticated	PRJEB65932	SAMEA114307451	Pokharel et al., 2023	167980501	No	No	FR11_reindeerY1320_mapped_pp_sorted_rmdup_mq20_merged_rg.bam	FR11_mtMZ353654Mapped_pp_sorted_rmdup_mq20_merged_rg.bam	6.87207	1298947	425.964	LowDP		Y-EuroBeringian	Y-EB-A2.B1C2-F1c5	domesticated	Y-DF1	yes	mt-EuroBeringian	mt-EB-F2.C
FR12	Fi-D-ETR-3	Male	Finland - Lapland, Ivalo	R.t.tarandus (Eurasian tundra reindeer) - Finnish Lapland reindeer	domesticated	PRJEB65932	SAMEA114307452	Pokharel et al., 2023	141959074	No	No	FR12_reindeerY1320_mapped_pp_sorted_rmdup_mq20_merged_rg.bam	FR12_mtMZ353654Mapped_pp_sorted_rmdup_mq20_merged_rg.bam	6.00698	1290997	536.687	LowDP		Y-EuroBeringian	Y-EB-A2.B1C2-F1a	domesticated	Y-DF1	yes	mt-EuroBeringian	mt-EB-A1.A2-N1A
FR13	Fi-D-ETR-2	Male	Finland - Lapland, Inari	R.t.tarandus (Eurasian tundra reindeer) - Finnish Lapland reindeer	domesticated	PRJEB65932	SAMEA114307453	Pokharel et al., 2023	154447413	No	No	FR13_reindeerY1320_mapped_pp_sorted_rmdup_mq20_merged_rg.bam	FR13_mtMZ353654Mapped_pp_sorted_rmdup_mq20_merged_rg.bam	4.39112	1253552	624.405	LowDP		Y-EuroBeringian	Y-EB-A2.B1C2-F1b2	domesticated	Y-DF1	yes	mt-EuroBeringian	mt-EB-F2.C
FR14	Fi-D-ETR-7	Male	Finland - Lapland, Inari	R.t.tarandus (Eurasian tundra reindeer) - Finnish Lapland reindeer	domesticated	PRJEB65932	SAMEA114307454	Pokharel et al., 2023	129385144	No	No	FR14_reindeerY1320_mapped_pp_sorted_rmdup_mq20_merged_rg.bam	FR14_mtMZ353654Mapped_pp_sorted_rmdup_mq20_merged_rg.bam	5.37588	1281463	465.84	LowDP	10.5306	Y-EuroBeringian	Y-EB-A2.B1C2-F1c2b2	domesticated	Y-DF1	yes	mt-EuroBeringian	mt-EB-F2.C
FR15	Fi-D-ETR-9	Male	Finland - Lapland, Inari	R.t.tarandus (Eurasian tundra reindeer) - Finnish Lapland reindeer	domesticated	PRJEB65932	SAMEA114307455	Pokharel et al., 2023	129310662	No	No	FR15_reindeerY1320_mapped_pp_sorted_rmdup_mq20_merged_rg.bam	FR15_mtMZ353654Mapped_pp_sorted_rmdup_mq20_merged_rg.bam	5.3415	1271720	748.484	LowDP		Y-EuroBeringian	Y-EB-A2.B1C2-F1c3b1	domesticated	Y-DF1	yes	mt-EuroBeringian	mt-EB-F2.C
FR16	Fi-D-ETR-1	Male	Finland - Lapland, Inari	R.t.tarandus (Eurasian tundra reindeer) - Finnish Lapland reindeer	domesticated	PRJEB65932	SAMEA114307456	Pokharel et al., 2023	120367446	No	No	FR16_reindeerY1320_mapped_pp_sorted_rmdup_mq20_merged_rg.bam	FR16_mtMZ353654Mapped_pp_sorted_rmdup_mq20_merged_rg.bam	5.20819	1273122	599.176	LowDP	9.83088	Y-EuroBeringian	Y-EB-A2.A1-R1c1	domesticated	Y-DR1	yes	mt-EuroBeringian	mt-EB-F2.C
FR17	Fi-D-ETR-5	Male	Finland - Lapland, Inari	R.t.tarandus (Eurasian tundra reindeer) - Finnish Lapland reindeer	domesticated	PRJEB65932	SAMEA114307457	Pokharel et al., 2023	134780494	No	No	FR17_reindeerY1320_mapped_pp_sorted_rmdup_mq20_merged_rg.bam	FR17_mtMZ353654Mapped_pp_sorted_rmdup_mq20_merged_rg.bam	5.50658	1276501	570.048	LowDP		Y-EuroBeringian	Y-EB-A2.B1C2-F1c2a	domesticated	Y-DF1	yes	mt-EuroBeringian	mt-EB-A-fd
FR8	Fi-D-ETR-10	Male	Finland - Lapland, Ivalo	R.t.tarandus (Eurasian tundra reindeer) - Finnish Lapland reindeer	domesticated	PRJEB65932	SAMEA114307458	Pokharel et al., 2023	125995473	Yes	No	FR8_reindeerY1320_mapped_pp_sorted_rmdup_mq20_merged_rg.bam	FR8_mtMZ353654Mapped_pp_sorted_rmdup_mq20_merged_rg.bam	5.26341	1285311	344.821	LowDP		Y-EuroBeringian	Y-EB-A2.B1C2-F1c3b2	domesticated	Y-DF1	yes	mt-EuroBeringian	mt-EB-F2.C
FR9	Fi-D-ETR-6	Male	Finland - Lapland, Ivalo	R.t.tarandus (Eurasian tundra reindeer) - Finnish Lapland reindeer	domesticated	PRJEB65932	SAMEA114307459	Pokharel et al., 2023	138579415	Yes	No	FR9_reindeerY1320_mapped_pp_sorted_rmdup_mq20_merged_rg.bam	FR9_mtMZ353654Mapped_pp_sorted_rmdup_mq20_merged_rg.bam	5.71525	1297567	432.291	LowDP		Y-EuroBeringian	Y-EB-A2.B1C2-F1c2b1	domesticated	Y-DF1	yes	mt-EuroBeringian	mt-EB-F2.C
GAP-067	Ca-W-WC-10	Male	Canada	R.t.caribou (Woodland caribou)	wild	PRJNA846266	SRS13298361	Carrier et al., 2022	40604316	No	No	GAP-067_reindeerY1320_mapped_pp_sorted_rmdup_mq20_rg.bam	GAP-067_mtMZ353654Mapped_pp_sorted_rmdup_mq20_rg.bam	1.78683	954060	297.251	vLowDP		Y-NA	Y-NA-B2D.2C			no	mt-NA	mt-NA-B1.B
GAP-074	Ca-W-WC-2	Male	Canada	R.t.caribou (Woodland caribou)	wild	PRJNA846266	SRS13298368	Carrier et al., 2022	43089341	No	No	GAP-074_reindeerY1320_mapped_pp_sorted_rmdup_mq20_rg.bam	GAP-074_mtMZ353654Mapped_pp_sorted_rmdup_mq20_rg.bam	1.87861	982617	268.077	vLowDP		Y-NA	Y-NA-B			no	mt-NA	mt-NA-B2.A
GAP-080	Ca-W-WC-8	Male	Canada	R.t.caribou (Woodland caribou)	wild	PRJNA846266	SRS13298400	Carrier et al., 2022	49242031	No	No	GAP-080_reindeerY1320_mapped_pp_sorted_rmdup_mq20_rg.bam	GAP-080_mtMZ353654Mapped_pp_sorted_rmdup_mq20_rg.bam	2.11828	992529	290.619	vLowDP		Y-NA	Y-NA-B2D.2A			no	mt-EuroBeringian	mt-EB-A1.B1A1A
GAP-086	Ca-W-WC-4	Male	Canada	R.t.caribou (Woodland caribou)	wild	PRJNA846266	SRS13298408	Carrier et al., 2022	41428216	No	No	GAP-086_reindeerY1320_mapped_pp_sorted_rmdup_mq20_rg.bam	GAP-086_mtMZ353654Mapped_pp_sorted_rmdup_mq20_rg.bam	1.68168	905416	243.341	vLowDP		Y-NA	Y-NA-B2B.2			no	mt-NA	mt-NA-A1
GAP-089	Ca-W-WC-12	Male	Canada - Quebec province	R.t.caribou (Woodland caribou)	wild - forest	PRJNA843030	SRS13270317	Prunier et al., 2022	464038339	No	No	GAP-089_reindeerY1320_mapped_pp_sorted_rmdup_mq20_rg.bam	GAP-089_mtMZ353654Mapped_pp_sorted_rmdup_mq20_rg.bam	17.1616	1313944	298.297	ModDP		Y-EuroBeringian	Y-EB-A2.A-car			no	mt-EuroBeringian	mt-EB-A1.B1A1B1
GAP-121	Ca-W-WC-5	Male	Canada - Quebec province	R.t.caribou (Woodland caribou)	wild - migratory	PRJNA843030	SRS13270318	Prunier et al., 2022	468468517	No	No	GAP-121_reindeerY1320_mapped_pp_sorted_rmdup_mq20_rg.bam	GAP-121_mtMZ353654Mapped_pp_sorted_rmdup_mq20_rg.bam	17.7814	1291371	297.54	ModDP		Y-NA	Y-NA-B2A			no	mt-NA	mt-NA-A2
GAP-131	Ca-W-WC-7	Male	Canada - Gaspesie	R.t.caribou (Woodland caribou)	wild - mountain	PRJNA846266	SRS13298290	Carrier et al., 2022	41163271	No	No	GAP-131_reindeerY1320_mapped_pp_sorted_rmdup_mq20_rg.bam	GAP-131_mtMZ353654Mapped_pp_sorted_rmdup_mq20_rg.bam	1.83629	936941	266.428	vLowDP		Y-NA	Y-NA-B2D.1			no	mt-NA	mt-NA-B1C
GAP-149	Ca-W-WC-3	Male	Canada - Quebec province	R.t.caribou (Woodland caribou)	wild - migratory	PRJNA843030	SRS13270322	Prunier et al., 2022	453290345	No	No	GAP-149_reindeerY1320_mapped_pp_sorted_rmdup_mq20_rg.bam	GAP-149_mtMZ353654Mapped_pp_sorted_rmdup_mq20_rg.bam	17.9633	1289764	297.825	ModDP		Y-NA	Y-NA-B2B.1			no	mt-NA	mt-NA-B1.A
GAP-160	Ca-W-WC-9	Male	Canada - Quebec province	R.t.caribou (Woodland caribou)	wild - migratory	PRJNA843030	SRS13270323	Prunier et al., 2022	464634841	No	No	GAP-160_reindeerY1320_mapped_pp_sorted_rmdup_mq20_rg.bam	GAP-160_mtMZ353654Mapped_pp_sorted_rmdup_mq20_rg.bam	17.5439	1289746	297.244	ModDP		Y-NA	Y-NA-B2D.2B			no	mt-NA	mt-NA-B1
GAP-194	Ca-W-WC-6	Male	Canada	R.t.caribou (Woodland caribou)	wild	PRJNA846266	SRS13298311	Carrier et al., 2022	40559658	No	No	GAP-194_reindeerY1320_mapped_pp_sorted_rmdup_mq20_rg.bam	GAP-194_mtMZ353654Mapped_pp_sorted_rmdup_mq20_rg.bam	1.69676	894088	251.312	vLowDP		Y-NA	Y-NA-B2C			no	mt-NA	mt-NA-B2
GAP-196	Ca-W-WC-13	Male	Canada - Quebec province	R.t.caribou (Woodland caribou)	wild - forest	PRJNA843030	SRS13270314	Prunier et al., 2022	464126714	No	No	GAP-196_reindeerY1320_mapped_pp_sorted_rmdup_mq20_rg.bam	GAP-196_mtMZ353654Mapped_pp_sorted_rmdup_mq20_rg.bam	17.1298	1313508	297.708	ModDP		Y-EuroBeringian	Y-EB-A2.B-car			no	mt-EuroBeringian	mt-EB-A1.B1A1B2
GAP-199	Ca-W-WC-1	Male	Canada - Quebec province	R.t.caribou (Woodland caribou)	wild - forest	PRJNA843030	SRS13270315	Prunier et al., 2022	466059197	No	No	GAP-199_reindeerY1320_mapped_pp_sorted_rmdup_mq20_rg.bam	GAP-199_mtMZ353654Mapped_pp_sorted_rmdup_mq20_rg.bam	18.5097	1315151	297.973	ModDP		Y-NA	Y-NA-A			yes for root	mt-NA	mt-NA-B2
GAP-201	Ca-W-WC-11	Male	Canada	R.t.caribou (Woodland caribou)	wild	PRJNA846266	SRS13298317	Carrier et al., 2022	40697674	No	No	GAP-201_reindeerY1320_mapped_pp_sorted_rmdup_mq20_rg.bam	GAP-201_mtMZ353654Mapped_pp_sorted_rmdup_mq20_rg.bam	1.71842	884833	291.47	vLowDP		Y-EuroBeringian	Y-EB-A1			no	mt-NA	mt-NA-B2
MP759	Fi-W-FFR-4	Male	Finland	R.t.fenniscus (Finnish forest reindeer)	wild - forest	PRJEB66450	SAMEA114466571	Weldenegodguad et al., 2023	102093178	No	No	MP759_reindeerY1320mapped_pp_sorted_rmdup_mq20_rg.bam	MP759_mtMZ353654Mapped_pp_sorted_rmdup_mq20_rg.bam	4.01991	1250514	252.834	LowDP		Y-EuroBeringian	Y-EB-A2.B1C2-F1c3b2a	wild	Y-DF1	yes	mt-EuroBeringian	mt-EB-A1.B1C1-ff
NMBU-25	No-D-ETR-4	Male	Norway - Filefjell	R.t.tarandus (Eurasian tundra reindeer) - Norway reindeer	domestic	PRJEB37216	SAMEA6619580	Weldenegodguad et al., 2020	95306100	No	No	NMBU-25_reindeerY1320_mapped_pp_sorted_rmdup_mq20_merged_rg.bam	NMBU-25_mtMZ353654Mapped_pp_sorted_rmdup_mq20_merged_rg.bam	4.37667	1248140	565.597	LowDP		Y-EuroBeringian	Y-EB-A2.B1C2-F1c1b	domesticated	Y-DF1	yes	mt-EuroBeringian	mt-EB-A1.A2-N1
NMBU-26	No-D-ETR-1	Male	Norway - Filefjell	R.t.tarandus (Eurasian tundra reindeer) - Norway reindeer	domestic	PRJEB37216	SAMEA6619581	Weldenegodguad et al., 2020	95187648	No	No	NMBU-26_reindeerY1320_mapped_pp_sorted_rmdup_mq20_merged_rg.bam	NMBU-26_mtMZ353654Mapped_pp_sorted_rmdup_mq20_merged_rg.bam	4.26852	1253438	568.163	LowDP		Y-EuroBeringian	Y-EB-A2.B1B-N1a	domesticated	Y-DN1	yes	mt-EuroBeringian	mt-EB-F2.C1
NMBU-27	Nz-W-ETR-2	Male	Russia - Novaya Zemlya	R.t.tarandus (Eurasian tundra reindeer) - Northwestern Russia reindeer	wild	PRJEB37216	SAMEA6619582	Weldenegodguad et al., 2020	94660015	No	No	NMBU-27_reindeerY1320_mapped_pp_sorted_rmdup_mq20_merged_rg.bam	NMBU-27_mtMZ353654Mapped_pp_sorted_rmdup_mq20_merged_rg.bam	3.62799	1206041	590.298	LowDP		Y-EuroBeringian	Y-EB-A2.B1C1-R2	wild	Y-DR2	yes	mt-EuroBeringian	mt-EB-F1
NMBU-28	Nz-W-ETR-1	Male	Russia - Novaya Zemlya	R.t.tarandus (Eurasian tundra reindeer) - Northwestern Russia reindeer	wild	PRJEB37216	SAMEA6619583	Weldenegodguad et al., 2020	93753393	No	Yes	NMBU-28_reindeerY1320_mapped_pp_sorted_rmdup_mq20_merged_rg.bam	NMBU-28_mtMZ353654Mapped_pp_sorted_rmdup_mq20_merged_rg.bam	3.86722	1233667	590.533	LowDP	7.36919	Y-EuroBeringian	Y-EB-S1	wild		yes	mt-EuroBeringian	mt-EB-A1.A2-Rnz	13,774,518	4,521,203
NMBU-29	Ur-W-ETR-3	Male	Russia - Taymyr	R.t.tarandus (Eurasian tundra reindeer) - Ural reindeer	wild	PRJEB37216	SAMEA6619584	Weldenegodguad et al., 2020	95295000	No	No	NMBU-29_reindeerY1320_mapped_pp_sorted_rmdup_mq20_merged_rg.bam	NMBU-29_mtMZ353654Mapped_pp_sorted_rmdup_mq20_merged_rg.bam	4.20175	1245982	544.544	LowDP		Y-EuroBeringian	Y-EB-A2.B1C1-uw	wild		yes	mt-EuroBeringian	mt-EB-A1.B1A2B1
NMBU-30	Ur-W-ETR-1	Male	Russia - Taymyr	R.t.tarandus (Eurasian tundra reindeer) - Ural reindeer	wild	PRJEB37216	SAMEA6619585	Weldenegodguad et al., 2020	95391603	No	No	NMBU-30_reindeerY1320_mapped_pp_sorted_rmdup_mq20_merged_rg.bam	NMBU-30_mtMZ353654Mapped_pp_sorted_rmdup_mq20_merged_rg.bam	4.6534	1237832	460.081	LowDP		Y-EuroBeringian	Y-EB-A2.A1-uw	wild		yes	mt-EuroBeringian	mt-EB-A1.B1C2A
NMBU-31	Ur-W-ETR-2	Male	Russia - Yamal-Belyi Island	R.t.tarandus (Eurasian tundra reindeer) - Ural reindeer	wild	PRJEB37216	SAMEA6619586	Weldenegodguad et al., 2020	95280001	No	No	NMBU-31_reindeerY1320_mapped_pp_sorted_rmdup_mq20_merged_rg.bam	NMBU-31_mtMZ353654Mapped_pp_sorted_rmdup_mq20_merged_rg.bam	4.16766	1242887	438.668	LowDP	7.49786	Y-EuroBeringian	Y-EB-A2.B1C-uw	wild		yes	mt-EuroBeringian	mt-EB-F2.B
NMBU-33	No-D-ETR-2	Male	Norway - Finmark	R.t.tarandus (Eurasian tundra reindeer) - Norway reindeer	domesticated	PRJEB37216	SAMEA6619588	Weldenegodguad et al., 2020	93085615	No	No	NMBU-33_reindeerY1320_mapped_pp_sorted_rmdup_mq20_merged_rg.bam	NMBU-33_mtMZ353654Mapped_pp_sorted_rmdup_mq20_merged_rg.bam	3.58168	1216377	184.907	LowDP		Y-EuroBeringian	Y-EB-A2.B1B-N1	domesticated	Y-DN1	yes	mt-EuroBeringian	mt-EB-F2.C
NMBU-34	No-D-ETR-3	Male	Norway - Finmark	R.t.tarandus (Eurasian tundra reindeer) - Norway reindeer	domesticated	PRJEB37216	SAMEA6619589	Weldenegodguad et al., 2020	93990301	No	No	NMBU-34_reindeerY1320_mapped_pp_sorted_rmdup_mq20_merged_rg.bam	NMBU-34_mtMZ353654Mapped_pp_sorted_rmdup_mq20_merged_rg.bam	3.7209	1222796	234.511	LowDP		Y-EuroBeringian	Y-EB-A2.B1C2-F1b1	domesticated	Y-DF1	yes	mt-EuroBeringian	mt-EB-A1.A2-N1
NMBU-35	Sv-W-SR-1	Male	Norway - Svalbard, Isfjord	R.t.platyrhunchus (Svalbard reindeer)	wild	PRJEB37216	SAMEA6619590	Weldenegodguad et al., 2020	92926000	No	No	NMBU-35_reindeerY1320_mapped_pp_sorted_rmdup_mq20_merged_rg.bam	NMBU-35_mtMZ353654Mapped_pp_sorted_rmdup_mq20_merged_rg.bam	3.47887	1203053	589.817	LowDP	5.56444	Y-EuroBeringian	Y-EB-S2			yes	mt-EuroBeringian	mt-EB-A1.A2-R-sv
NMBU-42	No-W-ETR-1	Male	Norway - Hardangervidda	R.t.tarandus (Eurasian tundra reindeer) - Norway reindeer	wild	PRJEB37216	SAMEA6619597	Weldenegodguad et al., 2020	95485717	No	No	NMBU-42_reindeerY1320_mapped_pp_sorted_rmdup_mq20_merged_rg.bam	NMBU-42_mtMZ353654Mapped_pp_sorted_rmdup_mq20_merged_rg.bam	3.93305	1234417	588.054	LowDP	7.51575	Y-EuroBeringian	Y-EB-A2.B1C2-F1c1a	wild	Y-DF1	yes	mt-EuroBeringian	mt-EB-A1.nw
NMBU-44	Al-D-ATC-1	Male	USA - Alaska, Nunivak Island	R.t.granti (Alaska tundra caribou)	domesticated	PRJEB37216	SAMEA6619599	Weldenegodguad et al., 2020	94461288	No	No	NMBU-44_reindeerY1320_mapped_pp_sorted_rmdup_mq20_merged_rg.bam	NMBU-44_mtMZ353654Mapped_pp_sorted_rmdup_mq20_merged_rg.bam	3.65292	1188667	588.649	LowDP	4.41158	Y-EuroBeringian	Y-EB-A2.B1A-ad			no	mt-EuroBeringian	mt-EB-A1.B1C2B
NMBU-45	Al-W-ATC-1	Male	USA - Alaska, Western artic	R.t.granti (Alaska tundra caribou)	wild	PRJEB37216	SAMEA6619600	Weldenegodguad et al., 2020	94243015	No	No	NMBU-45_reindeerY1320_mapped_pp_sorted_rmdup_mq20_merged_rg.bam	NMBU-45_mtMZ353654Mapped_pp_sorted_rmdup_mq20_merged_rg.bam	3.53184	1187032	585.088	LowDP	7.14419	Y-EuroBeringian	Y-EB-A2.B-aw			no	mt-EuroBeringian	mt-EB-A1.B-ala
RTF17	Fi-W-FFR-3	Male	Finland - Kuhmo	R.t.fenniscus (Finnish forest reindeer)	wild - forest	PRJEB65932	SAMEA114307460	Pokharel et al., 2023	129469492	No	No	RTF17_reindeerY1320_mapped_pp_sorted_rmdup_mq20_merged_rg.bam	RTF17_mtMZ353654Mapped_pp_sorted_rmdup_mq20_merged_rg.bam	5.4117	1283122	369.008	LowDP		Y-EuroBeringian	Y-EB-A2.B1B	wild		yes	mt-EuroBeringian	mt-EB-A1.B1C1-ff
skin	Fi-W-FFR-1	Male	Finland	R.t.fenniscus (Finnish forest reindeer)	wild - forest	PRJEB66450	SAMEA114466573	Weldenegodguad et al., 2023	104034866	No	No	skin_reindeerY1320_mapped_pp_sorted_rmdup_mq20_merged_rg.bam	skin_mtMZ353654Mapped_pp_sorted_rmdup_mq20_merged_rg.bam	4.35953	1260221	449.084	LowDP		Y-EuroBeringian	Y-EB-A2.B-ff	wild		yes	mt-EuroBeringian	mt-EB-A1.B1C1-ff
YR1	Ya-D-ETR-2	Male	Russia - Yakutia, Sakkyryr	R.t.tarandus (Eurasian tundra reindeer) - Far East Russia reindeer	domesticated	PRJEB65932	SAMEA114307466	Pokharel et al., 2023	143137495	No	No	YR1_reindeerY1320_mapped_pp_sorted_rmdup_mq20_merged_rg.bam	YR1_mtMZ353654Mapped_pp_sorted_rmdup_mq20_merged_rg.bam	5.98152	1287181	284.566	LowDP	11.3435	Y-EuroBeringian	Y-EB-A2.A1-R1a	domesticated	Y-DR1	yes	mt-EuroBeringian	mt-EB-A1.B1C2D
YR2	Ya-D-ETR-6	Male	Russia - Yakutia, Sakkyryr	R.t.tarandus (Eurasian tundra reindeer) - Far East Russia reindeer	domesticated	PRJEB65932	SAMEA114307467	Pokharel et al., 2023	149948752	No	No	YR2_reindeerY1320_mapped_pp_sorted_rmdup_mq20_merged_rg.bam	YR2_mtMZ353654Mapped_pp_sorted_rmdup_mq20_merged_rg.bam	6.1181	1283288	255.445	LowDP		Y-EuroBeringian	Y-EB-A2.B1C1-R3c	domesticated	Y-DR3	yes	mt-EuroBeringian	mt-EB-A1.B1C2E
YR3	Ya-D-ETR-5	Male	Russia - Yakutia, Sakkyryr	R.t.tarandus (Eurasian tundra reindeer) - Far East Russia reindeer	domesticated	PRJEB65932	SAMEA114307468	Pokharel et al., 2023	155201058	No	Yes	YR3_reindeerY1320_mapped_pp_sorted_rmdup_mq20_merged_rg.bam	YR3_mtMZ353654Mapped_pp_sorted_rmdup_mq20_merged_rg.bam	6.36872	1292491	373.211	LowDP	12.2319	Y-EuroBeringian	Y-EB-A2.B1C1-R3c1	domesticated	Y-DR3	yes	mt-EuroBeringian	mt-EB-A1.B1C2	14,278,015	2,952,832
YR7	Ya-D-ETR-1	Male	Russia - Yakutia, Kustur	R.t.tarandus (Eurasian tundra reindeer) - Far East Russia reindeer	domesticated	PRJEB65932	SAMEA114307472	Pokharel et al., 2023	153284778	No	No	YR7_reindeerY1320_mapped_pp_sorted_rmdup_mq20_merged_rg.bam	YR7_mtMZ353654Mapped_pp_sorted_rmdup_mq20_merged_rg.bam	6.02645	1281591	305.407	LowDP		Y-EuroBeringian	Y-EB-A2.A1-R1b	domesticated	Y-DR1	yes	mt-EuroBeringian	mt-EB-A1.A1-fe
YR8	Ya-D-ETR-3	Male	Russia - Yakutia, Kustur	R.t.tarandus (Eurasian tundra reindeer) - Far East Russia reindeer	domesticated	PRJEB65932	SAMEA114307473	Pokharel et al., 2023	150466979	No	No	YR8_reindeerY1320_mapped_pp_sorted_rmdup_mq20_merged_rg.bam	YR8_mtMZ353654Mapped_pp_sorted_rmdup_mq20_merged_rg.bam	6.08766	1282702	324.022	LowDP		Y-EuroBeringian	Y-EB-A2.A1-R1c2	domesticated	Y-DR1	yes	mt-EuroBeringian	mt-EB-A1.B1C2
YR9	Ya-D-ETR-4	Male	Russia - Yakutia, Kustur	R.t.tarandus (Eurasian tundra reindeer) - Far East Russia reindeer	domesticated	PRJEB65932	SAMEA114307474	Pokharel et al., 2023	127422053	No	No	YR9_reindeerY1320_mapped_pp_sorted_rmdup_mq20_merged_rg.bam	YR9_mtMZ353654Mapped_pp_sorted_rmdup_mq20_merged_rg.bam	5.20763	1270203	359.114	LowDP		Y-EuroBeringian	Y-EB-A2.B1C1-R3b	domesticated	Y-DR3	yes	mt-EuroBeringian	mt-EB-A1.B1A2B2
NMBU-23	Not used	Female	Russia - ZaiBaikal	R.t.tarandus (Eurasian tundra reindeer)		PRJEB37216	SAMEA6619578	Weldenegodguad et al., 2020	94682782	No	Yes	NMBU-23_reindeerY1320_mapped_pp_sorted_rmdup_mq20_merged_rg.bam		0.11962	27337			8.10578					no			3,515,118
NMBU-36	Not used	Female	Norway - Svalbard, Isfjord	R.t.platyrhunchus (Svalbard reindeer)		PRJEB37216	SAMEA6619591	Weldenegodguad et al., 2020	95304499	No	No	NMBU-36_reindeerY1320_mapped_pp_sorted_rmdup_mq20_merged_rg.bam		0.849726	1712			6.87238					no
NMBU-38	Not used	Female	Norway - Hardangervidda	R.t.tarandus (Eurasian tundra reindeer)		PRJEB37216	SAMEA6619593	Weldenegodguad et al., 2020	95269291	No	No	NMBU-38_reindeerY1320_mapped_pp_sorted_rmdup_mq20_merged_rg.bam		0.234409	766			6.37641					no
NMBU-43	Not used	Female	USA - Alaska, Hagemeister Island	R.t.tarandus (Eurasian tundra reindeer)		PRJEB37216	SAMEA6619598	Weldenegodguad et al., 2020	95466905	No	Yes	NMBU-43_reindeerY1320_mapped_pp_sorted_rmdup_mq20_merged_rg.bam		0.10684	20413			2.79994					no			4,401,469
YR4	Not used	Female	Russia - Yakutia, Kustur	R.t.tarandus (Eurasian tundra reindeer)		PRJEB65932	SAMEA114307469	Pokharel et al., 2023	146036817	No	Yes	YR4_reindeerY1320_mapped_pp_sorted_rmdup_mq20_merged_rg.bam		0.136843	46113			11.4142					no			3,202,273

## Sheet: blastResultsFor9Caribous
Sample Name	SampleID	BioSample	Total Size Mb	Total Bases	BLAST SRY	# of reads Perc Ident higher than 95	Total Bases/2.9 GB reference size
Ca-W-WC-14	Ext728	SAMN28871496	9974.49	19868811900	yes	16	6.85131
Ca-W-WC-8	GAP-080	SAMN28871538	4280.82	14254157418	yes	18	4.91523
Ca-W-WC-2	GAP-074	SAMN28871533	3784.72	12613450205	yes	24	4.34947
Ca-W-WC-15	Ext890	SAMN28871500	3675.97	12140881294	yes	14	4.18651
Ca-W-WC-4	GAP-086	SAMN28871544	3608.75	12136593070	yes	14	4.18503
Ca-W-WC-7	GAP-131	SAMN28871563	3582.14	11892813559	yes	17	4.10097
Ca-W-WC-11	GAP-201	SAMN28871588	3538.72	11863389730	yes	20	4.09082
Ca-W-WC-10	GAP-067	SAMN28871528	3553.56	11707446940	yes	14	4.03705
Ca-W-WC-6	GAP-194	SAMN28871582	3535.55	11871276564	yes	13	4.09354
Ca-W-WC-13	GAP-196	SAMN28871584	3469.26	11691436950	yes	18	4.03153
