# Supplementary material for: Inferences about the population history of Rangifer tarandus from Y chromosome and mtDNA phylogenies
Source: Ecol Evol. 2024 Jun 10;14(6):e11573. doi: 10.1002/ece3.11573 (PMC11164974; doi:10.1002/ece3.11573)
Supplement: Supplementary file 3 — Table S2. [file ECE3-14-e11573-s007.xlsx]

## Sheet: contigLenghts
Contig	Length
reindeerY1320_contig1	18874
reindeerY1320_contig2	13116
reindeerY1320_contig3	12601
reindeerY1320_contig4	10790
reindeerY1320_contig5	7828
reindeerY1320_contig6	7727
reindeerY1320_contig7	7526
reindeerY1320_contig8	7389
reindeerY1320_contig9	6749
reindeerY1320_contig10	6743
reindeerY1320_contig11	6711
reindeerY1320_contig12	6691
reindeerY1320_contig13	6391
reindeerY1320_contig14	6384
reindeerY1320_contig15	6164
reindeerY1320_contig16	6039
reindeerY1320_contig17	5925
reindeerY1320_contig18	5902
reindeerY1320_contig19	5812
reindeerY1320_contig20	5621
reindeerY1320_contig21	5535
reindeerY1320_contig22	5515
reindeerY1320_contig23	5482
reindeerY1320_contig24	5477
reindeerY1320_contig25	5476
reindeerY1320_contig26	5455
reindeerY1320_contig27	5364
reindeerY1320_contig28	5176
reindeerY1320_contig29	5173
reindeerY1320_contig30	5017
reindeerY1320_contig31	4884
reindeerY1320_contig32	4821
reindeerY1320_contig33	4808
reindeerY1320_contig34	4805
reindeerY1320_contig35	4800
reindeerY1320_contig36	4790
reindeerY1320_contig37	4747
reindeerY1320_contig38	4687
reindeerY1320_contig39	4530
reindeerY1320_contig40	4506
reindeerY1320_contig41	4501
reindeerY1320_contig42	4459
reindeerY1320_contig43	4412
reindeerY1320_contig44	4358
reindeerY1320_contig45	4305
reindeerY1320_contig46	4239
reindeerY1320_contig47	4205
reindeerY1320_contig48	4149
reindeerY1320_contig49	4128
reindeerY1320_contig50	4110
reindeerY1320_contig51	4103
reindeerY1320_contig52	4098
reindeerY1320_contig53	3986
reindeerY1320_contig54	3974
reindeerY1320_contig55	3942
reindeerY1320_contig56	3924
reindeerY1320_contig57	3865
reindeerY1320_contig58	3838
reindeerY1320_contig59	3804
reindeerY1320_contig60	3764
reindeerY1320_contig61	3713
reindeerY1320_contig62	3691
reindeerY1320_contig63	3685
reindeerY1320_contig64	3683
reindeerY1320_contig65	3635
reindeerY1320_contig66	3566
reindeerY1320_contig67	3555
reindeerY1320_contig68	3545
reindeerY1320_contig69	3509
reindeerY1320_contig70	3490
reindeerY1320_contig71	3437
reindeerY1320_contig72	3430
reindeerY1320_contig73	3378
reindeerY1320_contig74	3369
reindeerY1320_contig75	3361
reindeerY1320_contig76	3350
reindeerY1320_contig77	3333
reindeerY1320_contig78	3303
reindeerY1320_contig79	3290
reindeerY1320_contig80	3261
reindeerY1320_contig81	3257
reindeerY1320_contig82	3255
reindeerY1320_contig83	3253
reindeerY1320_contig84	3252
reindeerY1320_contig85	3232
reindeerY1320_contig86	3232
reindeerY1320_contig87	3229
reindeerY1320_contig88	3210
reindeerY1320_contig89	3181
reindeerY1320_contig90	3167
reindeerY1320_contig91	3165
reindeerY1320_contig92	3154
reindeerY1320_contig93	3149
reindeerY1320_contig94	3135
reindeerY1320_contig95	3122
reindeerY1320_contig96	3105
reindeerY1320_contig97	3097
reindeerY1320_contig98	3079
reindeerY1320_contig99	3072
reindeerY1320_contig100	3039
reindeerY1320_contig101	3003
reindeerY1320_contig102	2986
reindeerY1320_contig103	2973
reindeerY1320_contig104	2958
reindeerY1320_contig105	2956
reindeerY1320_contig106	2955
reindeerY1320_contig107	2953
reindeerY1320_contig108	2918
reindeerY1320_contig109	2889
reindeerY1320_contig110	2863
reindeerY1320_contig111	2862
reindeerY1320_contig112	2855
reindeerY1320_contig113	2848
reindeerY1320_contig114	2833
reindeerY1320_contig115	2815
reindeerY1320_contig116	2806
reindeerY1320_contig117	2780
reindeerY1320_contig118	2766
reindeerY1320_contig119	2740
reindeerY1320_contig120	2737
reindeerY1320_contig121	2730
reindeerY1320_contig122	2715
reindeerY1320_contig123	2695
reindeerY1320_contig124	2693
reindeerY1320_contig125	2690
reindeerY1320_contig126	2670
reindeerY1320_contig127	2653
reindeerY1320_contig128	2653
reindeerY1320_contig129	2640
reindeerY1320_contig130	2605
reindeerY1320_contig131	2579
reindeerY1320_contig132	2578
reindeerY1320_contig133	2570
reindeerY1320_contig134	2530
reindeerY1320_contig135	2521
reindeerY1320_contig136	2518
reindeerY1320_contig137	2497
reindeerY1320_contig138	2495
reindeerY1320_contig139	2492
reindeerY1320_contig140	2486
reindeerY1320_contig141	2477
reindeerY1320_contig142	2477
reindeerY1320_contig143	2467
reindeerY1320_contig144	2465
reindeerY1320_contig145	2451
reindeerY1320_contig146	2449
reindeerY1320_contig147	2436
reindeerY1320_contig148	2435
reindeerY1320_contig149	2431
reindeerY1320_contig150	2424
reindeerY1320_contig151	2409
reindeerY1320_contig152	2379
reindeerY1320_contig153	2374
reindeerY1320_contig154	2369
reindeerY1320_contig155	2362
reindeerY1320_contig156	2358
reindeerY1320_contig157	2354
reindeerY1320_contig158	2353
reindeerY1320_contig159	2347
reindeerY1320_contig160	2345
reindeerY1320_contig161	2328
reindeerY1320_contig162	2317
reindeerY1320_contig163	2314
reindeerY1320_contig164	2313
reindeerY1320_contig165	2303
reindeerY1320_contig166	2293
reindeerY1320_contig167	2261
reindeerY1320_contig168	2270
reindeerY1320_contig169	2267
reindeerY1320_contig170	2266
reindeerY1320_contig171	2262
reindeerY1320_contig172	2256
reindeerY1320_contig173	2254
reindeerY1320_contig174	2253
reindeerY1320_contig175	2243
reindeerY1320_contig176	2235
reindeerY1320_contig177	2234
reindeerY1320_contig178	2232
reindeerY1320_contig179	2223
reindeerY1320_contig180	2218
reindeerY1320_contig181	2213
reindeerY1320_contig182	2201
reindeerY1320_contig183	2183
reindeerY1320_contig184	2180
reindeerY1320_contig185	2165
reindeerY1320_contig186	2164
reindeerY1320_contig187	2134
reindeerY1320_contig188	2126
reindeerY1320_contig189	2118
reindeerY1320_contig190	2116
reindeerY1320_contig191	2101
reindeerY1320_contig192	2100
reindeerY1320_contig193	2095
reindeerY1320_contig194	2092
reindeerY1320_contig195	2087
reindeerY1320_contig196	2086
reindeerY1320_contig197	2066
reindeerY1320_contig198	2065
reindeerY1320_contig199	2060
reindeerY1320_contig200	2057
reindeerY1320_contig201	2056
reindeerY1320_contig202	2054
reindeerY1320_contig203	2050
reindeerY1320_contig204	2049
reindeerY1320_contig205	2049
reindeerY1320_contig206	2037
reindeerY1320_contig207	2032
reindeerY1320_contig208	2029
reindeerY1320_contig209	2024
reindeerY1320_contig210	2010
reindeerY1320_contig211	2005
reindeerY1320_contig212	2002
reindeerY1320_contig213	1994
reindeerY1320_contig214	1993
reindeerY1320_contig215	1988
reindeerY1320_contig216	1982
reindeerY1320_contig217	1982
reindeerY1320_contig218	1981
reindeerY1320_contig219	1981
reindeerY1320_contig220	1976
reindeerY1320_contig221	1972
reindeerY1320_contig222	1960
reindeerY1320_contig223	1945
reindeerY1320_contig224	1942
reindeerY1320_contig225	1934
reindeerY1320_contig226	1933
reindeerY1320_contig227	1926
reindeerY1320_contig228	1910
reindeerY1320_contig229	1904
reindeerY1320_contig230	1897
reindeerY1320_contig231	1883
reindeerY1320_contig232	1881
reindeerY1320_contig233	1877
reindeerY1320_contig234	1873
reindeerY1320_contig235	1866
reindeerY1320_contig236	1860
reindeerY1320_contig237	1858
reindeerY1320_contig238	1857
reindeerY1320_contig239	1856
reindeerY1320_contig240	1850
reindeerY1320_contig241	1849
reindeerY1320_contig242	1841
reindeerY1320_contig243	1839
reindeerY1320_contig244	1837
reindeerY1320_contig245	1837
reindeerY1320_contig246	1828
reindeerY1320_contig247	1827
reindeerY1320_contig248	1824
reindeerY1320_contig249	1803
reindeerY1320_contig250	1801
reindeerY1320_contig251	1799
reindeerY1320_contig252	1796
reindeerY1320_contig253	1796
reindeerY1320_contig254	1778
reindeerY1320_contig255	1775
reindeerY1320_contig256	1761
reindeerY1320_contig257	1744
reindeerY1320_contig258	1740
reindeerY1320_contig259	1734
reindeerY1320_contig260	1729
reindeerY1320_contig261	1728
reindeerY1320_contig262	1724
reindeerY1320_contig263	1718
reindeerY1320_contig264	1718
reindeerY1320_contig265	1715
reindeerY1320_contig266	1714
reindeerY1320_contig267	1712
reindeerY1320_contig268	1711
reindeerY1320_contig269	1703
reindeerY1320_contig270	1702
reindeerY1320_contig271	1699
reindeerY1320_contig272	1697
reindeerY1320_contig273	1687
reindeerY1320_contig274	1685
reindeerY1320_contig275	1682
reindeerY1320_contig276	1675
reindeerY1320_contig277	1672
reindeerY1320_contig278	1668
reindeerY1320_contig279	1660
reindeerY1320_contig280	1658
reindeerY1320_contig281	1647
reindeerY1320_contig282	1645
reindeerY1320_contig283	1637
reindeerY1320_contig284	1636
reindeerY1320_contig285	1631
reindeerY1320_contig286	1626
reindeerY1320_contig287	1624
reindeerY1320_contig288	1622
reindeerY1320_contig289	1616
reindeerY1320_contig290	1611
reindeerY1320_contig291	1608
reindeerY1320_contig292	1604
reindeerY1320_contig293	1600
reindeerY1320_contig294	1600
reindeerY1320_contig295	1600
reindeerY1320_contig296	1594
reindeerY1320_contig297	1591
reindeerY1320_contig298	1589
reindeerY1320_contig299	1582
reindeerY1320_contig300	1581
reindeerY1320_contig301	1579
reindeerY1320_contig302	1571
reindeerY1320_contig303	1571
reindeerY1320_contig304	1571
reindeerY1320_contig305	1568
reindeerY1320_contig306	1567
reindeerY1320_contig307	1563
reindeerY1320_contig308	1562
reindeerY1320_contig309	1561
reindeerY1320_contig310	1560
reindeerY1320_contig311	1557
reindeerY1320_contig312	1557
reindeerY1320_contig313	1554
reindeerY1320_contig314	1554
reindeerY1320_contig315	1547
reindeerY1320_contig316	1547
reindeerY1320_contig317	1545
reindeerY1320_contig318	1545
reindeerY1320_contig319	1532
reindeerY1320_contig320	1531
reindeerY1320_contig321	1531
reindeerY1320_contig322	1530
reindeerY1320_contig323	1528
reindeerY1320_contig324	1522
reindeerY1320_contig325	1518
reindeerY1320_contig326	1516
reindeerY1320_contig327	1511
reindeerY1320_contig328	1508
reindeerY1320_contig329	1504
reindeerY1320_contig330	1502
reindeerY1320_contig331	1496
reindeerY1320_contig332	1487
reindeerY1320_contig333	1487
reindeerY1320_contig334	1486
reindeerY1320_contig335	1485
reindeerY1320_contig336	1485
reindeerY1320_contig337	1477
reindeerY1320_contig338	1476
reindeerY1320_contig339	1475
reindeerY1320_contig340	1471
reindeerY1320_contig341	1463
reindeerY1320_contig342	1461
reindeerY1320_contig343	1460
reindeerY1320_contig344	1459
reindeerY1320_contig345	1455
reindeerY1320_contig346	1451
reindeerY1320_contig347	1444
reindeerY1320_contig348	1438
reindeerY1320_contig349	1433
reindeerY1320_contig350	1432
reindeerY1320_contig351	1427
reindeerY1320_contig352	1424
reindeerY1320_contig353	1417
reindeerY1320_contig354	1413
reindeerY1320_contig355	1413
reindeerY1320_contig356	1413
reindeerY1320_contig357	1411
reindeerY1320_contig358	1408
reindeerY1320_contig359	1398
reindeerY1320_contig360	1394
reindeerY1320_contig361	1390
reindeerY1320_contig362	1390
reindeerY1320_contig363	1387
reindeerY1320_contig364	1384
reindeerY1320_contig365	1382
reindeerY1320_contig366	1379
reindeerY1320_contig367	1378
reindeerY1320_contig368	1377
reindeerY1320_contig369	1372
reindeerY1320_contig370	1365
reindeerY1320_contig371	1365
reindeerY1320_contig372	1365
reindeerY1320_contig373	1361
reindeerY1320_contig374	1360
reindeerY1320_contig375	1355
reindeerY1320_contig376	1346
reindeerY1320_contig377	1345
reindeerY1320_contig378	1342
reindeerY1320_contig379	1333
reindeerY1320_contig380	1328
reindeerY1320_contig381	1324
reindeerY1320_contig382	1324
reindeerY1320_contig383	1324
reindeerY1320_contig384	1321
reindeerY1320_contig385	1321
reindeerY1320_contig386	1320
reindeerY1320_contig387	1319
reindeerY1320_contig388	1319
reindeerY1320_contig389	1316
reindeerY1320_contig390	1315
reindeerY1320_contig391	1304
reindeerY1320_contig392	1300
reindeerY1320_contig393	1299
reindeerY1320_contig394	1290
reindeerY1320_contig395	1286
reindeerY1320_contig396	1280
reindeerY1320_contig397	1276
reindeerY1320_contig398	1275
reindeerY1320_contig399	1271
reindeerY1320_contig400	1267
reindeerY1320_contig401	1261
reindeerY1320_contig402	1261
reindeerY1320_contig403	1260
reindeerY1320_contig404	1257
reindeerY1320_contig405	1255
reindeerY1320_contig406	1251
reindeerY1320_contig407	1248
reindeerY1320_contig408	1239
reindeerY1320_contig409	1237
reindeerY1320_contig410	1237
reindeerY1320_contig411	1231
reindeerY1320_contig412	1216
reindeerY1320_contig413	1218
reindeerY1320_contig414	1218
reindeerY1320_contig415	1217
reindeerY1320_contig416	1214
reindeerY1320_contig417	1213
reindeerY1320_contig418	1213
reindeerY1320_contig419	1204
reindeerY1320_contig420	1203
reindeerY1320_contig421	1200
reindeerY1320_contig422	1198
reindeerY1320_contig423	1194
reindeerY1320_contig424	1194
reindeerY1320_contig425	1192
reindeerY1320_contig426	1191
reindeerY1320_contig427	1189
reindeerY1320_contig428	1187
reindeerY1320_contig429	1188
reindeerY1320_contig430	1185
reindeerY1320_contig431	1185
reindeerY1320_contig432	1184
reindeerY1320_contig433	1183
reindeerY1320_contig434	1183
reindeerY1320_contig435	1180
reindeerY1320_contig436	1180
reindeerY1320_contig437	1177
reindeerY1320_contig438	1175
reindeerY1320_contig439	1174
reindeerY1320_contig440	1174
reindeerY1320_contig441	1171
reindeerY1320_contig442	1171
reindeerY1320_contig443	1170
reindeerY1320_contig444	1169
reindeerY1320_contig445	1165
reindeerY1320_contig446	1162
reindeerY1320_contig447	1162
reindeerY1320_contig448	1161
reindeerY1320_contig449	1159
reindeerY1320_contig450	1154
reindeerY1320_contig451	1150
reindeerY1320_contig452	1152
reindeerY1320_contig453	1152
reindeerY1320_contig454	1150
reindeerY1320_contig455	1151
reindeerY1320_contig456	1144
reindeerY1320_contig457	1144
reindeerY1320_contig458	1143
reindeerY1320_contig459	1141
reindeerY1320_contig460	1140
reindeerY1320_contig461	1140
reindeerY1320_contig462	1140
reindeerY1320_contig463	1139
reindeerY1320_contig464	1138
reindeerY1320_contig465	1137
reindeerY1320_contig466	1136
reindeerY1320_contig467	1129
reindeerY1320_contig468	1128
reindeerY1320_contig469	1126
reindeerY1320_contig470	1124
reindeerY1320_contig471	1120
reindeerY1320_contig472	1118
reindeerY1320_contig473	1116
reindeerY1320_contig474	1116
reindeerY1320_contig475	1109
reindeerY1320_contig476	1106
reindeerY1320_contig477	1101
reindeerY1320_contig478	1100
reindeerY1320_contig479	1097
reindeerY1320_contig480	1096
reindeerY1320_contig481	1086
reindeerY1320_contig482	1086
reindeerY1320_contig483	1077
reindeerY1320_contig484	1076
reindeerY1320_contig485	1074
reindeerY1320_contig486	1074
reindeerY1320_contig487	1071
reindeerY1320_contig488	1068
reindeerY1320_contig489	1064
reindeerY1320_contig490	1060
reindeerY1320_contig491	1055
reindeerY1320_contig492	1053
reindeerY1320_contig493	1052
reindeerY1320_contig494	1051
reindeerY1320_contig495	1051
reindeerY1320_contig496	1042
reindeerY1320_contig497	1041
reindeerY1320_contig498	1040
reindeerY1320_contig499	1040
reindeerY1320_contig500	1039
reindeerY1320_contig501	1039
reindeerY1320_contig502	1037
reindeerY1320_contig503	1035
reindeerY1320_contig504	1035
reindeerY1320_contig505	1026
reindeerY1320_contig506	1025
reindeerY1320_contig507	1016
reindeerY1320_contig508	1012
reindeerY1320_contig509	1012
reindeerY1320_contig510	1001
reindeerY1320_contig511	996
reindeerY1320_contig512	996
reindeerY1320_contig513	994
reindeerY1320_contig514	993
reindeerY1320_contig515	993
reindeerY1320_contig516	984
reindeerY1320_contig517	982
reindeerY1320_contig518	981
reindeerY1320_contig519	981
reindeerY1320_contig520	980
reindeerY1320_contig521	977
reindeerY1320_contig522	975
reindeerY1320_contig523	973
reindeerY1320_contig524	970
reindeerY1320_contig525	967
reindeerY1320_contig526	965
reindeerY1320_contig527	962
reindeerY1320_contig528	956
reindeerY1320_contig529	955
reindeerY1320_contig530	952
reindeerY1320_contig531	951
reindeerY1320_contig532	950
reindeerY1320_contig533	948
reindeerY1320_contig534	947
reindeerY1320_contig535	946
reindeerY1320_contig536	943
reindeerY1320_contig537	943
reindeerY1320_contig538	942
reindeerY1320_contig539	942
reindeerY1320_contig540	941
reindeerY1320_contig541	941
reindeerY1320_contig542	940
reindeerY1320_contig543	937
reindeerY1320_contig544	935
reindeerY1320_contig545	931
reindeerY1320_contig546	929
reindeerY1320_contig547	929
reindeerY1320_contig548	928
reindeerY1320_contig549	927
reindeerY1320_contig550	926
reindeerY1320_contig551	926
reindeerY1320_contig552	926
reindeerY1320_contig553	925
reindeerY1320_contig554	925
reindeerY1320_contig555	922
reindeerY1320_contig556	922
reindeerY1320_contig557	920
reindeerY1320_contig558	919
reindeerY1320_contig559	918
reindeerY1320_contig560	913
reindeerY1320_contig561	908
reindeerY1320_contig562	906
reindeerY1320_contig563	904
reindeerY1320_contig564	904
reindeerY1320_contig565	903
reindeerY1320_contig566	902
reindeerY1320_contig567	901
reindeerY1320_contig568	899
reindeerY1320_contig569	899
reindeerY1320_contig570	898
reindeerY1320_contig571	896
reindeerY1320_contig572	894
reindeerY1320_contig573	892
reindeerY1320_contig574	892
reindeerY1320_contig575	890
reindeerY1320_contig576	887
reindeerY1320_contig577	885
reindeerY1320_contig578	881
reindeerY1320_contig579	880
reindeerY1320_contig580	880
reindeerY1320_contig581	877
reindeerY1320_contig582	873
reindeerY1320_contig583	871
reindeerY1320_contig584	870
reindeerY1320_contig585	870
reindeerY1320_contig586	869
reindeerY1320_contig587	869
reindeerY1320_contig588	868
reindeerY1320_contig589	866
reindeerY1320_contig590	866
reindeerY1320_contig591	865
reindeerY1320_contig592	865
reindeerY1320_contig593	864
reindeerY1320_contig594	861
reindeerY1320_contig595	860
reindeerY1320_contig596	859
reindeerY1320_contig597	858
reindeerY1320_contig598	857
reindeerY1320_contig599	856
reindeerY1320_contig600	855
reindeerY1320_contig601	855
reindeerY1320_contig602	854
reindeerY1320_contig603	853
reindeerY1320_contig604	853
reindeerY1320_contig605	851
reindeerY1320_contig606	849
reindeerY1320_contig607	843
reindeerY1320_contig608	842
reindeerY1320_contig609	841
reindeerY1320_contig610	838
reindeerY1320_contig611	833
reindeerY1320_contig612	833
reindeerY1320_contig613	832
reindeerY1320_contig614	829
reindeerY1320_contig615	829
reindeerY1320_contig616	825
reindeerY1320_contig617	825
reindeerY1320_contig618	821
reindeerY1320_contig619	821
reindeerY1320_contig620	820
reindeerY1320_contig621	814
reindeerY1320_contig622	814
reindeerY1320_contig623	814
reindeerY1320_contig624	812
reindeerY1320_contig625	812
reindeerY1320_contig626	812
reindeerY1320_contig627	812
reindeerY1320_contig628	810
reindeerY1320_contig629	809
reindeerY1320_contig630	804
reindeerY1320_contig631	792
reindeerY1320_contig632	792
reindeerY1320_contig633	790
reindeerY1320_contig634	789
reindeerY1320_contig635	787
reindeerY1320_contig636	785
reindeerY1320_contig637	784
reindeerY1320_contig638	781
reindeerY1320_contig639	780
reindeerY1320_contig640	778
reindeerY1320_contig641	777
reindeerY1320_contig642	777
reindeerY1320_contig643	775
reindeerY1320_contig644	775
reindeerY1320_contig645	773
reindeerY1320_contig646	773
reindeerY1320_contig647	771
reindeerY1320_contig648	772
reindeerY1320_contig649	771
reindeerY1320_contig650	771
reindeerY1320_contig651	771
reindeerY1320_contig652	770
reindeerY1320_contig653	769
reindeerY1320_contig654	769
reindeerY1320_contig655	765
reindeerY1320_contig656	765
reindeerY1320_contig657	764
reindeerY1320_contig658	762
reindeerY1320_contig659	759
reindeerY1320_contig660	758
reindeerY1320_contig661	758
reindeerY1320_contig662	756
reindeerY1320_contig663	755
reindeerY1320_contig664	754
reindeerY1320_contig665	753
reindeerY1320_contig666	752
reindeerY1320_contig667	749
reindeerY1320_contig668	749
reindeerY1320_contig669	745
reindeerY1320_contig670	747
reindeerY1320_contig671	747
reindeerY1320_contig672	746
reindeerY1320_contig673	743
reindeerY1320_contig674	742
reindeerY1320_contig675	742
reindeerY1320_contig676	740
reindeerY1320_contig677	737
reindeerY1320_contig678	737
reindeerY1320_contig679	734
reindeerY1320_contig680	732
reindeerY1320_contig681	728
reindeerY1320_contig682	727
reindeerY1320_contig683	726
reindeerY1320_contig684	724
reindeerY1320_contig685	723
reindeerY1320_contig686	723
reindeerY1320_contig687	723
reindeerY1320_contig688	723
reindeerY1320_contig689	722
reindeerY1320_contig690	722
reindeerY1320_contig691	720
reindeerY1320_contig692	718
reindeerY1320_contig693	716
reindeerY1320_contig694	714
reindeerY1320_contig695	713
reindeerY1320_contig696	712
reindeerY1320_contig697	711
reindeerY1320_contig698	710
reindeerY1320_contig699	708
reindeerY1320_contig700	706
reindeerY1320_contig701	705
reindeerY1320_contig702	705
reindeerY1320_contig703	703
reindeerY1320_contig704	702
reindeerY1320_contig705	702
reindeerY1320_contig706	701
reindeerY1320_contig707	701
reindeerY1320_contig708	701
reindeerY1320_contig709	701
reindeerY1320_contig710	700
reindeerY1320_contig711	699
reindeerY1320_contig712	699
reindeerY1320_contig713	698
reindeerY1320_contig714	697
reindeerY1320_contig715	697
reindeerY1320_contig716	695
reindeerY1320_contig717	695
reindeerY1320_contig718	694
reindeerY1320_contig719	694
reindeerY1320_contig720	693
reindeerY1320_contig721	692
reindeerY1320_contig722	689
reindeerY1320_contig723	686
reindeerY1320_contig724	686
reindeerY1320_contig725	684
reindeerY1320_contig726	681
reindeerY1320_contig727	681
reindeerY1320_contig728	680
reindeerY1320_contig729	678
reindeerY1320_contig730	678
reindeerY1320_contig731	677
reindeerY1320_contig732	677
reindeerY1320_contig733	676
reindeerY1320_contig734	676
reindeerY1320_contig735	674
reindeerY1320_contig736	674
reindeerY1320_contig737	669
reindeerY1320_contig738	668
reindeerY1320_contig739	668
reindeerY1320_contig740	667
reindeerY1320_contig741	666
reindeerY1320_contig742	664
reindeerY1320_contig743	664
reindeerY1320_contig744	662
reindeerY1320_contig745	662
reindeerY1320_contig746	660
reindeerY1320_contig747	659
reindeerY1320_contig748	658
reindeerY1320_contig749	657
reindeerY1320_contig750	655
reindeerY1320_contig751	654
reindeerY1320_contig752	654
reindeerY1320_contig753	654
reindeerY1320_contig754	653
reindeerY1320_contig755	652
reindeerY1320_contig756	651
reindeerY1320_contig757	649
reindeerY1320_contig758	648
reindeerY1320_contig759	646
reindeerY1320_contig760	643
reindeerY1320_contig761	646
reindeerY1320_contig762	641
reindeerY1320_contig763	641
reindeerY1320_contig764	640
reindeerY1320_contig765	639
reindeerY1320_contig766	639
reindeerY1320_contig767	638
reindeerY1320_contig768	634
reindeerY1320_contig769	632
reindeerY1320_contig770	632
reindeerY1320_contig771	631
reindeerY1320_contig772	630
reindeerY1320_contig773	629
reindeerY1320_contig774	628
reindeerY1320_contig775	627
reindeerY1320_contig776	626
reindeerY1320_contig777	625
reindeerY1320_contig778	624
reindeerY1320_contig779	623
reindeerY1320_contig780	623
reindeerY1320_contig781	623
reindeerY1320_contig782	623
reindeerY1320_contig783	623
reindeerY1320_contig784	622
reindeerY1320_contig785	622
reindeerY1320_contig786	622
reindeerY1320_contig787	622
reindeerY1320_contig788	621
reindeerY1320_contig789	620
reindeerY1320_contig790	620
reindeerY1320_contig791	619
reindeerY1320_contig792	618
reindeerY1320_contig793	618
reindeerY1320_contig794	617
reindeerY1320_contig795	617
reindeerY1320_contig796	617
reindeerY1320_contig797	615
reindeerY1320_contig798	615
reindeerY1320_contig799	613
reindeerY1320_contig800	608
reindeerY1320_contig801	608
reindeerY1320_contig802	607
reindeerY1320_contig803	606
reindeerY1320_contig804	606
reindeerY1320_contig805	606
reindeerY1320_contig806	606
reindeerY1320_contig807	606
reindeerY1320_contig808	606
reindeerY1320_contig809	605
reindeerY1320_contig810	605
reindeerY1320_contig811	601
reindeerY1320_contig812	601
reindeerY1320_contig813	600
reindeerY1320_contig814	599
reindeerY1320_contig815	598
reindeerY1320_contig816	596
reindeerY1320_contig817	596
reindeerY1320_contig818	596
reindeerY1320_contig819	596
reindeerY1320_contig820	595
reindeerY1320_contig821	595
reindeerY1320_contig822	591
reindeerY1320_contig823	591
reindeerY1320_contig824	591
reindeerY1320_contig825	590
reindeerY1320_contig826	589
reindeerY1320_contig827	588
reindeerY1320_contig828	588
reindeerY1320_contig829	588
reindeerY1320_contig830	586
reindeerY1320_contig831	585
reindeerY1320_contig832	585
reindeerY1320_contig833	584
reindeerY1320_contig834	584
reindeerY1320_contig835	583
reindeerY1320_contig836	583
reindeerY1320_contig837	583
reindeerY1320_contig838	582
reindeerY1320_contig839	582
reindeerY1320_contig840	580
reindeerY1320_contig841	580
reindeerY1320_contig842	580
reindeerY1320_contig843	579
reindeerY1320_contig844	578
reindeerY1320_contig845	578
reindeerY1320_contig846	578
reindeerY1320_contig847	577
reindeerY1320_contig848	577
reindeerY1320_contig849	573
reindeerY1320_contig850	577
reindeerY1320_contig851	576
reindeerY1320_contig852	576
reindeerY1320_contig853	575
reindeerY1320_contig854	573
reindeerY1320_contig855	572
reindeerY1320_contig856	572
reindeerY1320_contig857	571
reindeerY1320_contig858	571
reindeerY1320_contig859	570
reindeerY1320_contig860	569
reindeerY1320_contig861	569
reindeerY1320_contig862	569
reindeerY1320_contig863	568
reindeerY1320_contig864	567
reindeerY1320_contig865	567
reindeerY1320_contig866	567
reindeerY1320_contig867	565
reindeerY1320_contig868	564
reindeerY1320_contig869	564
reindeerY1320_contig870	563
reindeerY1320_contig871	562
reindeerY1320_contig872	561
reindeerY1320_contig873	561
reindeerY1320_contig874	560
reindeerY1320_contig875	560
reindeerY1320_contig876	559
reindeerY1320_contig877	558
reindeerY1320_contig878	558
reindeerY1320_contig879	558
reindeerY1320_contig880	557
reindeerY1320_contig881	557
reindeerY1320_contig882	556
reindeerY1320_contig883	556
reindeerY1320_contig884	555
reindeerY1320_contig885	555
reindeerY1320_contig886	554
reindeerY1320_contig887	554
reindeerY1320_contig888	553
reindeerY1320_contig889	553
reindeerY1320_contig890	552
reindeerY1320_contig891	551
reindeerY1320_contig892	550
reindeerY1320_contig893	550
reindeerY1320_contig894	549
reindeerY1320_contig895	548
reindeerY1320_contig896	548
reindeerY1320_contig897	547
reindeerY1320_contig898	547
reindeerY1320_contig899	547
reindeerY1320_contig900	545
reindeerY1320_contig901	545
reindeerY1320_contig902	544
reindeerY1320_contig903	544
reindeerY1320_contig904	543
reindeerY1320_contig905	543
reindeerY1320_contig906	543
reindeerY1320_contig907	542
reindeerY1320_contig908	542
reindeerY1320_contig909	541
reindeerY1320_contig910	541
reindeerY1320_contig911	540
reindeerY1320_contig912	539
reindeerY1320_contig913	539
reindeerY1320_contig914	539
reindeerY1320_contig915	535
reindeerY1320_contig916	534
reindeerY1320_contig917	533
reindeerY1320_contig918	533
reindeerY1320_contig919	531
reindeerY1320_contig920	531
reindeerY1320_contig921	529
reindeerY1320_contig922	528
reindeerY1320_contig923	527
reindeerY1320_contig924	527
reindeerY1320_contig925	526
reindeerY1320_contig926	525
reindeerY1320_contig927	525
reindeerY1320_contig928	519
reindeerY1320_contig929	519
reindeerY1320_contig930	518
reindeerY1320_contig931	515
reindeerY1320_contig932	515
reindeerY1320_contig933	514
reindeerY1320_contig934	514
reindeerY1320_contig935	514
reindeerY1320_contig936	513
reindeerY1320_contig937	512
reindeerY1320_contig938	512
reindeerY1320_contig939	511
reindeerY1320_contig940	510
reindeerY1320_contig941	510
reindeerY1320_contig942	510
reindeerY1320_contig943	509
reindeerY1320_contig944	506
reindeerY1320_contig945	507
reindeerY1320_contig946	507
reindeerY1320_contig947	507
reindeerY1320_contig948	506
reindeerY1320_contig949	506
reindeerY1320_contig950	503
reindeerY1320_contig951	503
reindeerY1320_contig952	502
reindeerY1320_contig953	501
reindeerY1320_contig954	501
reindeerY1320_contig955	500
reindeerY1320_contig956	500
reindeerY1320_contig957	498
reindeerY1320_contig958	498
reindeerY1320_contig959	498
reindeerY1320_contig960	497
reindeerY1320_contig961	496
reindeerY1320_contig962	496
reindeerY1320_contig963	495
reindeerY1320_contig964	495
reindeerY1320_contig965	494
reindeerY1320_contig966	493
reindeerY1320_contig967	491
reindeerY1320_contig968	490
reindeerY1320_contig969	490
reindeerY1320_contig970	489
reindeerY1320_contig971	489
reindeerY1320_contig972	489
reindeerY1320_contig973	489
reindeerY1320_contig974	488
reindeerY1320_contig975	488
reindeerY1320_contig976	488
reindeerY1320_contig977	487
reindeerY1320_contig978	486
reindeerY1320_contig979	486
reindeerY1320_contig980	483
reindeerY1320_contig981	483
reindeerY1320_contig982	483
reindeerY1320_contig983	482
reindeerY1320_contig984	482
reindeerY1320_contig985	482
reindeerY1320_contig986	482
reindeerY1320_contig987	481
reindeerY1320_contig988	481
reindeerY1320_contig989	481
reindeerY1320_contig990	480
reindeerY1320_contig991	477
reindeerY1320_contig992	476
reindeerY1320_contig993	476
reindeerY1320_contig994	474
reindeerY1320_contig995	474
reindeerY1320_contig996	474
reindeerY1320_contig997	473
reindeerY1320_contig998	473
reindeerY1320_contig999	472
reindeerY1320_contig1000	472
reindeerY1320_contig1001	472
reindeerY1320_contig1002	467
reindeerY1320_contig1003	466
reindeerY1320_contig1004	466
reindeerY1320_contig1005	463
reindeerY1320_contig1006	464
reindeerY1320_contig1007	464
reindeerY1320_contig1008	464
reindeerY1320_contig1009	463
reindeerY1320_contig1010	463
reindeerY1320_contig1011	463
reindeerY1320_contig1012	462
reindeerY1320_contig1013	461
reindeerY1320_contig1014	461
reindeerY1320_contig1015	461
reindeerY1320_contig1016	460
reindeerY1320_contig1017	459
reindeerY1320_contig1018	458
reindeerY1320_contig1019	458
reindeerY1320_contig1020	458
reindeerY1320_contig1021	456
reindeerY1320_contig1022	456
reindeerY1320_contig1023	455
reindeerY1320_contig1024	454
reindeerY1320_contig1025	454
reindeerY1320_contig1026	454
reindeerY1320_contig1027	454
reindeerY1320_contig1028	454
reindeerY1320_contig1029	453
reindeerY1320_contig1030	452
reindeerY1320_contig1031	451
reindeerY1320_contig1032	451
reindeerY1320_contig1033	451
reindeerY1320_contig1034	450
reindeerY1320_contig1035	450
reindeerY1320_contig1036	450
reindeerY1320_contig1037	449
reindeerY1320_contig1038	449
reindeerY1320_contig1039	449
reindeerY1320_contig1040	449
reindeerY1320_contig1041	446
reindeerY1320_contig1042	446
reindeerY1320_contig1043	445
reindeerY1320_contig1044	445
reindeerY1320_contig1045	445
reindeerY1320_contig1046	445
reindeerY1320_contig1047	445
reindeerY1320_contig1048	444
reindeerY1320_contig1049	443
reindeerY1320_contig1050	442
reindeerY1320_contig1051	442
reindeerY1320_contig1052	442
reindeerY1320_contig1053	441
reindeerY1320_contig1054	440
reindeerY1320_contig1055	440
reindeerY1320_contig1056	440
reindeerY1320_contig1057	439
reindeerY1320_contig1058	439
reindeerY1320_contig1059	439
reindeerY1320_contig1060	437
reindeerY1320_contig1061	437
reindeerY1320_contig1062	435
reindeerY1320_contig1063	434
reindeerY1320_contig1064	434
reindeerY1320_contig1065	434
reindeerY1320_contig1066	433
reindeerY1320_contig1067	433
reindeerY1320_contig1068	433
reindeerY1320_contig1069	433
reindeerY1320_contig1070	433
reindeerY1320_contig1071	433
reindeerY1320_contig1072	433
reindeerY1320_contig1073	432
reindeerY1320_contig1074	432
reindeerY1320_contig1075	432
reindeerY1320_contig1076	431
reindeerY1320_contig1077	431
reindeerY1320_contig1078	430
reindeerY1320_contig1079	430
reindeerY1320_contig1080	430
reindeerY1320_contig1081	430
reindeerY1320_contig1082	430
reindeerY1320_contig1083	430
reindeerY1320_contig1084	429
reindeerY1320_contig1085	428
reindeerY1320_contig1086	428
reindeerY1320_contig1087	427
reindeerY1320_contig1088	426
reindeerY1320_contig1089	425
reindeerY1320_contig1090	425
reindeerY1320_contig1091	423
reindeerY1320_contig1092	422
reindeerY1320_contig1093	422
reindeerY1320_contig1094	420
reindeerY1320_contig1095	420
reindeerY1320_contig1096	420
reindeerY1320_contig1097	420
reindeerY1320_contig1098	420
reindeerY1320_contig1099	419
reindeerY1320_contig1100	419
reindeerY1320_contig1101	417
reindeerY1320_contig1102	417
reindeerY1320_contig1103	417
reindeerY1320_contig1104	416
reindeerY1320_contig1105	416
reindeerY1320_contig1106	416
reindeerY1320_contig1107	416
reindeerY1320_contig1108	415
reindeerY1320_contig1109	414
reindeerY1320_contig1110	414
reindeerY1320_contig1111	414
reindeerY1320_contig1112	413
reindeerY1320_contig1113	412
reindeerY1320_contig1114	411
reindeerY1320_contig1115	411
reindeerY1320_contig1116	411
reindeerY1320_contig1117	410
reindeerY1320_contig1118	410
reindeerY1320_contig1119	410
reindeerY1320_contig1120	409
reindeerY1320_contig1121	409
reindeerY1320_contig1122	409
reindeerY1320_contig1123	408
reindeerY1320_contig1124	408
reindeerY1320_contig1125	408
reindeerY1320_contig1126	407
reindeerY1320_contig1127	407
reindeerY1320_contig1128	406
reindeerY1320_contig1129	406
reindeerY1320_contig1130	406
reindeerY1320_contig1131	405
reindeerY1320_contig1132	405
reindeerY1320_contig1133	404
reindeerY1320_contig1134	404
reindeerY1320_contig1135	403
reindeerY1320_contig1136	402
reindeerY1320_contig1137	400
reindeerY1320_contig1138	400
reindeerY1320_contig1139	398
reindeerY1320_contig1140	397
reindeerY1320_contig1141	396
reindeerY1320_contig1142	394
reindeerY1320_contig1143	394
reindeerY1320_contig1144	394
reindeerY1320_contig1145	394
reindeerY1320_contig1146	394
reindeerY1320_contig1147	393
reindeerY1320_contig1148	392
reindeerY1320_contig1149	392
reindeerY1320_contig1150	391
reindeerY1320_contig1151	391
reindeerY1320_contig1152	391
reindeerY1320_contig1153	391
reindeerY1320_contig1154	390
reindeerY1320_contig1155	388
reindeerY1320_contig1156	388
reindeerY1320_contig1157	386
reindeerY1320_contig1158	386
reindeerY1320_contig1159	385
reindeerY1320_contig1160	385
reindeerY1320_contig1161	384
reindeerY1320_contig1162	384
reindeerY1320_contig1163	383
reindeerY1320_contig1164	381
reindeerY1320_contig1165	381
reindeerY1320_contig1166	381
reindeerY1320_contig1167	381
reindeerY1320_contig1168	380
reindeerY1320_contig1169	380
reindeerY1320_contig1170	380
reindeerY1320_contig1171	379
reindeerY1320_contig1172	379
reindeerY1320_contig1173	379
reindeerY1320_contig1174	379
reindeerY1320_contig1175	379
reindeerY1320_contig1176	377
reindeerY1320_contig1177	377
reindeerY1320_contig1178	377
reindeerY1320_contig1179	376
reindeerY1320_contig1180	375
reindeerY1320_contig1181	374
reindeerY1320_contig1182	374
reindeerY1320_contig1183	373
reindeerY1320_contig1184	372
reindeerY1320_contig1185	372
reindeerY1320_contig1186	372
reindeerY1320_contig1187	371
reindeerY1320_contig1188	371
reindeerY1320_contig1189	371
reindeerY1320_contig1190	371
reindeerY1320_contig1191	371
reindeerY1320_contig1192	370
reindeerY1320_contig1193	370
reindeerY1320_contig1194	369
reindeerY1320_contig1195	368
reindeerY1320_contig1196	368
reindeerY1320_contig1197	366
reindeerY1320_contig1198	366
reindeerY1320_contig1199	366
reindeerY1320_contig1200	365
reindeerY1320_contig1201	365
reindeerY1320_contig1202	364
reindeerY1320_contig1203	363
reindeerY1320_contig1204	363
reindeerY1320_contig1205	363
reindeerY1320_contig1206	361
reindeerY1320_contig1207	359
reindeerY1320_contig1208	359
reindeerY1320_contig1209	358
reindeerY1320_contig1210	358
reindeerY1320_contig1211	356
reindeerY1320_contig1212	356
reindeerY1320_contig1213	356
reindeerY1320_contig1214	355
reindeerY1320_contig1215	355
reindeerY1320_contig1216	355
reindeerY1320_contig1217	354
reindeerY1320_contig1218	354
reindeerY1320_contig1219	354
reindeerY1320_contig1220	353
reindeerY1320_contig1221	351
reindeerY1320_contig1222	351
reindeerY1320_contig1223	350
reindeerY1320_contig1224	350
reindeerY1320_contig1225	349
reindeerY1320_contig1226	349
reindeerY1320_contig1227	349
reindeerY1320_contig1228	348
reindeerY1320_contig1229	348
reindeerY1320_contig1230	348
reindeerY1320_contig1231	347
reindeerY1320_contig1232	347
reindeerY1320_contig1233	346
reindeerY1320_contig1234	346
reindeerY1320_contig1235	345
reindeerY1320_contig1236	345
reindeerY1320_contig1237	345
reindeerY1320_contig1238	344
reindeerY1320_contig1239	344
reindeerY1320_contig1240	343
reindeerY1320_contig1241	343
reindeerY1320_contig1242	343
reindeerY1320_contig1243	342
reindeerY1320_contig1244	341
reindeerY1320_contig1245	340
reindeerY1320_contig1246	339
reindeerY1320_contig1247	339
reindeerY1320_contig1248	339
reindeerY1320_contig1249	337
reindeerY1320_contig1250	337
reindeerY1320_contig1251	336
reindeerY1320_contig1252	335
reindeerY1320_contig1253	334
reindeerY1320_contig1254	334
reindeerY1320_contig1255	334
reindeerY1320_contig1256	333
reindeerY1320_contig1257	333
reindeerY1320_contig1258	333
reindeerY1320_contig1259	333
reindeerY1320_contig1260	333
reindeerY1320_contig1261	332
reindeerY1320_contig1262	331
reindeerY1320_contig1263	331
reindeerY1320_contig1264	331
reindeerY1320_contig1265	330
reindeerY1320_contig1266	330
reindeerY1320_contig1267	330
reindeerY1320_contig1268	329
reindeerY1320_contig1269	329
reindeerY1320_contig1270	329
reindeerY1320_contig1271	329
reindeerY1320_contig1272	328
reindeerY1320_contig1273	328
reindeerY1320_contig1274	324
reindeerY1320_contig1275	326
reindeerY1320_contig1276	325
reindeerY1320_contig1277	324
reindeerY1320_contig1278	323
reindeerY1320_contig1279	322
reindeerY1320_contig1280	321
reindeerY1320_contig1281	321
reindeerY1320_contig1282	321
reindeerY1320_contig1283	321
reindeerY1320_contig1284	320
reindeerY1320_contig1285	320
reindeerY1320_contig1286	320
reindeerY1320_contig1287	318
reindeerY1320_contig1288	318
reindeerY1320_contig1289	318
reindeerY1320_contig1290	318
reindeerY1320_contig1291	316
reindeerY1320_contig1292	316
reindeerY1320_contig1293	316
reindeerY1320_contig1294	312
reindeerY1320_contig1295	311
reindeerY1320_contig1296	311
reindeerY1320_contig1297	311
reindeerY1320_contig1298	310
reindeerY1320_contig1299	310
reindeerY1320_contig1300	310
reindeerY1320_contig1301	309
reindeerY1320_contig1302	308
reindeerY1320_contig1303	308
reindeerY1320_contig1304	306
reindeerY1320_contig1305	306
reindeerY1320_contig1306	305
reindeerY1320_contig1307	305
reindeerY1320_contig1308	305
reindeerY1320_contig1309	305
reindeerY1320_contig1310	304
reindeerY1320_contig1311	304
reindeerY1320_contig1312	303
reindeerY1320_contig1313	303
reindeerY1320_contig1314	302
reindeerY1320_contig1315	302
reindeerY1320_contig1316	302
reindeerY1320_contig1317	302
reindeerY1320_contig1318	302
reindeerY1320_contig1319	301
reindeerY1320_contig1320	300

## Sheet: scY windows
Contig	Start	End
reindeerY1320_contig1	1	50
reindeerY1320_contig1	51	100
reindeerY1320_contig1	101	150
reindeerY1320_contig1	151	200
reindeerY1320_contig1	201	250
reindeerY1320_contig1	251	300
reindeerY1320_contig1	301	350
reindeerY1320_contig1	351	400
reindeerY1320_contig1	401	450
reindeerY1320_contig1	451	500
reindeerY1320_contig1	501	550
reindeerY1320_contig1	551	600
reindeerY1320_contig1	601	650
reindeerY1320_contig1	651	700
reindeerY1320_contig1	701	750
reindeerY1320_contig1	751	800
reindeerY1320_contig1	801	850
reindeerY1320_contig1	851	900
reindeerY1320_contig1	901	950
reindeerY1320_contig1	951	1000
reindeerY1320_contig1	1001	1050
reindeerY1320_contig1	1051	1100
reindeerY1320_contig1	1101	1150
reindeerY1320_contig1	1151	1200
reindeerY1320_contig1	1201	1250
reindeerY1320_contig1	1251	1300
reindeerY1320_contig1	1301	1350
reindeerY1320_contig1	1351	1400
reindeerY1320_contig1	1401	1450
reindeerY1320_contig1	1451	1500
reindeerY1320_contig1	1501	1550
reindeerY1320_contig1	1551	1600
reindeerY1320_contig1	1601	1650
reindeerY1320_contig1	1651	1700
reindeerY1320_contig1	1701	1750
reindeerY1320_contig1	1751	1800
reindeerY1320_contig1	1801	1850
reindeerY1320_contig1	1851	1900
reindeerY1320_contig1	1901	1950
reindeerY1320_contig1	1951	2000
reindeerY1320_contig1	2001	2050
reindeerY1320_contig1	2051	2100
reindeerY1320_contig1	2101	2150
reindeerY1320_contig1	2151	2200
reindeerY1320_contig1	2201	2250
reindeerY1320_contig1	2251	2300
reindeerY1320_contig1	2301	2350
reindeerY1320_contig1	2351	2400
reindeerY1320_contig1	2401	2450
reindeerY1320_contig1	2451	2500
reindeerY1320_contig1	2501	2550
reindeerY1320_contig1	2551	2600
reindeerY1320_contig1	2601	2650
reindeerY1320_contig1	2651	2700
reindeerY1320_contig1	2701	2750
reindeerY1320_contig1	2751	2800
reindeerY1320_contig1	2801	2850
reindeerY1320_contig1	2851	2900
reindeerY1320_contig1	2901	2950
reindeerY1320_contig1	2951	3000
reindeerY1320_contig1	3001	3050
reindeerY1320_contig1	3051	3100
reindeerY1320_contig1	3101	3150
reindeerY1320_contig1	3151	3200
reindeerY1320_contig1	3201	3250
reindeerY1320_contig1	3251	3300
reindeerY1320_contig1	3301	3350
reindeerY1320_contig1	3351	3400
reindeerY1320_contig1	3401	3450
reindeerY1320_contig1	3451	3500
reindeerY1320_contig1	3501	3550
reindeerY1320_contig1	3551	3600
reindeerY1320_contig1	3601	3650
reindeerY1320_contig1	3651	3700
reindeerY1320_contig1	3701	3750
reindeerY1320_contig1	3751	3800
reindeerY1320_contig1	3801	3850
reindeerY1320_contig1	3851	3900
reindeerY1320_contig1	3901	3950
reindeerY1320_contig1	3951	4000
reindeerY1320_contig1	4001	4050
reindeerY1320_contig1	4051	4100
reindeerY1320_contig1	4101	4150
reindeerY1320_contig1	4151	4200
reindeerY1320_contig1	4201	4250
reindeerY1320_contig1	4251	4300
reindeerY1320_contig1	4301	4350
reindeerY1320_contig1	4351	4400
reindeerY1320_contig1	4401	4450
reindeerY1320_contig1	4451	4500
reindeerY1320_contig1	4501	4550
reindeerY1320_contig1	4551	4600
reindeerY1320_contig1	4601	4650
reindeerY1320_contig1	4651	4700
reindeerY1320_contig1	4701	4750
reindeerY1320_contig1	4751	4800
reindeerY1320_contig1	4801	4850
reindeerY1320_contig1	4851	4900
reindeerY1320_contig1	4901	4950
reindeerY1320_contig1	4951	5000
reindeerY1320_contig1	5001	5050
reindeerY1320_contig1	5051	5100
reindeerY1320_contig1	5101	5150
reindeerY1320_contig1	5151	5200
reindeerY1320_contig1	5201	5250
reindeerY1320_contig1	5251	5300
reindeerY1320_contig1	5301	5350
reindeerY1320_contig1	5351	5400
reindeerY1320_contig1	5401	5450
reindeerY1320_contig1	5451	5500
reindeerY1320_contig1	5501	5550
reindeerY1320_contig1	5551	5600
reindeerY1320_contig1	5601	5650
reindeerY1320_contig1	5651	5700
reindeerY1320_contig1	5701	5750
reindeerY1320_contig1	5751	5800
reindeerY1320_contig1	5801	5850
reindeerY1320_contig1	5851	5900
reindeerY1320_contig1	5901	5950
reindeerY1320_contig1	5951	6000
reindeerY1320_contig1	6001	6050
reindeerY1320_contig1	6051	6100
reindeerY1320_contig1	6101	6150
reindeerY1320_contig1	6151	6200
reindeerY1320_contig1	6201	6250
reindeerY1320_contig1	6251	6300
reindeerY1320_contig1	6301	6350
reindeerY1320_contig1	6351	6400
reindeerY1320_contig1	6401	6450
reindeerY1320_contig1	6451	6500
reindeerY1320_contig1	6501	6550
reindeerY1320_contig1	6551	6600
reindeerY1320_contig1	6601	6650
reindeerY1320_contig1	6651	6700
reindeerY1320_contig1	6701	6750
reindeerY1320_contig1	6751	6800
reindeerY1320_contig1	6801	6850
reindeerY1320_contig1	6851	6900
reindeerY1320_contig1	6901	6950
reindeerY1320_contig1	6951	7000
reindeerY1320_contig1	7001	7050
reindeerY1320_contig1	7051	7100
reindeerY1320_contig1	7101	7150
reindeerY1320_contig1	7151	7200
reindeerY1320_contig1	7201	7250
reindeerY1320_contig1	7251	7300
reindeerY1320_contig1	7301	7350
reindeerY1320_contig1	7351	7400
reindeerY1320_contig1	7401	7450
reindeerY1320_contig1	7451	7500
reindeerY1320_contig1	7501	7550
reindeerY1320_contig1	7551	7600
reindeerY1320_contig1	7601	7650
reindeerY1320_contig1	7651	7700
reindeerY1320_contig1	7701	7750
reindeerY1320_contig1	7751	7800
reindeerY1320_contig1	7801	7850
reindeerY1320_contig1	7851	7900
reindeerY1320_contig1	7901	7950
reindeerY1320_contig1	7951	8000
reindeerY1320_contig1	8001	8050
reindeerY1320_contig1	8051	8100
reindeerY1320_contig1	8101	8150
reindeerY1320_contig1	8151	8200
reindeerY1320_contig1	8201	8250
reindeerY1320_contig1	8251	8300
reindeerY1320_contig1	8301	8350
reindeerY1320_contig1	8351	8400
reindeerY1320_contig1	8401	8450
reindeerY1320_contig1	8451	8500
reindeerY1320_contig1	8501	8550
reindeerY1320_contig1	8551	8600
reindeerY1320_contig1	8601	8650
reindeerY1320_contig1	8651	8700
reindeerY1320_contig1	8701	8750
reindeerY1320_contig1	8751	8800
reindeerY1320_contig1	8801	8850
reindeerY1320_contig1	8851	8900
reindeerY1320_contig1	8901	8950
reindeerY1320_contig1	8951	9000
reindeerY1320_contig1	9001	9050
reindeerY1320_contig1	9051	9100
reindeerY1320_contig1	9101	9150
reindeerY1320_contig1	9151	9200
reindeerY1320_contig1	9201	9250
reindeerY1320_contig1	9251	9300
reindeerY1320_contig1	9301	9350
reindeerY1320_contig1	9351	9400
reindeerY1320_contig1	9401	9450
reindeerY1320_contig1	9451	9500
reindeerY1320_contig1	9501	9550
reindeerY1320_contig1	9551	9600
reindeerY1320_contig1	9601	9650
reindeerY1320_contig1	9651	9700
reindeerY1320_contig1	9701	9750
reindeerY1320_contig1	9751	9800
reindeerY1320_contig1	9801	9850
reindeerY1320_contig1	9851	9900
reindeerY1320_contig1	9901	9950
reindeerY1320_contig1	9951	10000
reindeerY1320_contig1	10001	10050
reindeerY1320_contig1	10051	10100
reindeerY1320_contig1	10101	10150
reindeerY1320_contig1	10151	10200
reindeerY1320_contig1	10201	10250
reindeerY1320_contig1	10251	10300
reindeerY1320_contig1	10301	10350
reindeerY1320_contig1	10351	10400
reindeerY1320_contig1	10401	10450
reindeerY1320_contig1	10451	10500
reindeerY1320_contig1	10501	10550
reindeerY1320_contig1	10551	10600
reindeerY1320_contig1	10601	10650
reindeerY1320_contig1	10651	10700
reindeerY1320_contig1	10701	10750
reindeerY1320_contig1	10751	10800
reindeerY1320_contig1	10801	10850
reindeerY1320_contig1	10851	10900
reindeerY1320_contig1	10901	10950
reindeerY1320_contig1	10951	11000
reindeerY1320_contig1	11001	11050
reindeerY1320_contig1	11051	11100
reindeerY1320_contig1	11101	11150
reindeerY1320_contig1	11151	11200
reindeerY1320_contig1	11201	11250
reindeerY1320_contig1	11251	11300
reindeerY1320_contig1	11301	11350
reindeerY1320_contig1	11351	11400
reindeerY1320_contig1	11401	11450
reindeerY1320_contig1	11451	11500
reindeerY1320_contig1	11501	11550
reindeerY1320_contig1	11551	11600
reindeerY1320_contig1	11601	11650
reindeerY1320_contig1	11651	11700
reindeerY1320_contig1	11701	11750
reindeerY1320_contig1	11751	11800
reindeerY1320_contig1	11801	11850
reindeerY1320_contig1	11851	11900
reindeerY1320_contig1	11901	11950
reindeerY1320_contig1	11951	12000
reindeerY1320_contig1	12001	12050
reindeerY1320_contig1	12051	12100
reindeerY1320_contig1	12101	12150
reindeerY1320_contig1	12151	12200
reindeerY1320_contig1	12201	12250
reindeerY1320_contig1	12251	12300
reindeerY1320_contig1	12301	12350
reindeerY1320_contig1	12351	12400
reindeerY1320_contig1	12401	12450
reindeerY1320_contig1	12451	12500
reindeerY1320_contig1	12501	12550
reindeerY1320_contig1	12551	12600
reindeerY1320_contig1	12601	12650
reindeerY1320_contig1	12651	12700
reindeerY1320_contig1	12701	12750
reindeerY1320_contig1	12751	12800
reindeerY1320_contig1	12801	12850
reindeerY1320_contig1	12851	12900
reindeerY1320_contig1	12901	12950
reindeerY1320_contig1	12951	13000
reindeerY1320_contig1	13001	13050
reindeerY1320_contig1	13051	13100
reindeerY1320_contig1	13101	13150
reindeerY1320_contig1	13151	13200
reindeerY1320_contig1	13201	13250
reindeerY1320_contig1	13251	13300
reindeerY1320_contig1	13301	13350
reindeerY1320_contig1	13351	13400
reindeerY1320_contig1	13401	13450
reindeerY1320_contig1	13451	13500
reindeerY1320_contig1	13501	13550
reindeerY1320_contig1	13551	13600
reindeerY1320_contig1	13601	13650
reindeerY1320_contig1	13651	13700
reindeerY1320_contig1	13701	13750
reindeerY1320_contig1	13751	13800
reindeerY1320_contig1	13801	13850
reindeerY1320_contig1	13851	13900
reindeerY1320_contig1	13901	13950
reindeerY1320_contig1	13951	14000
reindeerY1320_contig1	14001	14050
reindeerY1320_contig1	14051	14100
reindeerY1320_contig1	14101	14150
reindeerY1320_contig1	14151	14200
reindeerY1320_contig1	14201	14250
reindeerY1320_contig1	14251	14300
reindeerY1320_contig1	14301	14350
reindeerY1320_contig1	14351	14400
reindeerY1320_contig1	14401	14450
reindeerY1320_contig1	14451	14500
reindeerY1320_contig1	14501	14550
reindeerY1320_contig1	14551	14600
reindeerY1320_contig1	14601	14650
reindeerY1320_contig1	14651	14700
reindeerY1320_contig1	14701	14750
reindeerY1320_contig1	14751	14800
reindeerY1320_contig1	14801	14850
reindeerY1320_contig1	14851	14900
reindeerY1320_contig1	14901	14950
reindeerY1320_contig1	14951	15000
reindeerY1320_contig1	15001	15050
reindeerY1320_contig1	15051	15100
reindeerY1320_contig1	15101	15150
reindeerY1320_contig1	15151	15200
reindeerY1320_contig1	15201	15250
reindeerY1320_contig1	15251	15300
reindeerY1320_contig1	15301	15350
reindeerY1320_contig1	15351	15400
reindeerY1320_contig1	15401	15450
reindeerY1320_contig1	15451	15500
reindeerY1320_contig1	15501	15550
reindeerY1320_contig1	15551	15600
reindeerY1320_contig1	15601	15650
reindeerY1320_contig1	15651	15700
reindeerY1320_contig1	15701	15750
reindeerY1320_contig1	15751	15800
reindeerY1320_contig1	15801	15850
reindeerY1320_contig1	15851	15900
reindeerY1320_contig1	15901	15950
reindeerY1320_contig1	15951	16000
reindeerY1320_contig1	16001	16050
reindeerY1320_contig1	16051	16100
reindeerY1320_contig1	16101	16150
reindeerY1320_contig1	16151	16200
reindeerY1320_contig1	16201	16250
reindeerY1320_contig1	16251	16300
reindeerY1320_contig1	16301	16350
reindeerY1320_contig1	16351	16400
reindeerY1320_contig1	16401	16450
reindeerY1320_contig1	16451	16500
reindeerY1320_contig1	16501	16550
reindeerY1320_contig1	16551	16600
reindeerY1320_contig1	16601	16650
reindeerY1320_contig1	16651	16700
reindeerY1320_contig1	16701	16750
reindeerY1320_contig1	16751	16800
reindeerY1320_contig1	16801	16850
reindeerY1320_contig1	16851	16900
reindeerY1320_contig1	16901	16950
reindeerY1320_contig1	16951	17000
reindeerY1320_contig1	17001	17050
reindeerY1320_contig1	17051	17100
reindeerY1320_contig1	17101	17150
reindeerY1320_contig1	17151	17200
reindeerY1320_contig1	17201	17250
reindeerY1320_contig1	17251	17300
reindeerY1320_contig1	17301	17350
reindeerY1320_contig1	17351	17400
reindeerY1320_contig1	17401	17450
reindeerY1320_contig1	17451	17500
reindeerY1320_contig1	17501	17550
reindeerY1320_contig1	17551	17600
reindeerY1320_contig1	17601	17650
reindeerY1320_contig1	17651	17700
reindeerY1320_contig1	17701	17750
reindeerY1320_contig1	17751	17800
reindeerY1320_contig1	17801	17850
reindeerY1320_contig1	17851	17900
reindeerY1320_contig1	17901	17950
reindeerY1320_contig1	17951	18000
reindeerY1320_contig1	18001	18050
reindeerY1320_contig1	18051	18100
reindeerY1320_contig1	18101	18150
reindeerY1320_contig1	18151	18200
reindeerY1320_contig1	18201	18250
reindeerY1320_contig1	18251	18300
reindeerY1320_contig1	18301	18350
reindeerY1320_contig1	18351	18400
reindeerY1320_contig1	18401	18450
reindeerY1320_contig1	18451	18500
reindeerY1320_contig1	18501	18550
reindeerY1320_contig1	18551	18600
reindeerY1320_contig1	18601	18650
reindeerY1320_contig1	18651	18700
reindeerY1320_contig1	18701	18750
reindeerY1320_contig1	18751	18800
reindeerY1320_contig1	18801	18850
reindeerY1320_contig1	18851	18874
reindeerY1320_contig2	1	50
reindeerY1320_contig2	8151	8200
reindeerY1320_contig2	8201	8250
reindeerY1320_contig2	8251	8300
reindeerY1320_contig2	13001	13050
reindeerY1320_contig2	13051	13100
reindeerY1320_contig2	13101	13116
reindeerY1320_contig3	1	50
reindeerY1320_contig3	51	100
reindeerY1320_contig3	101	150
reindeerY1320_contig3	151	200
reindeerY1320_contig3	201	250
reindeerY1320_contig3	251	300
reindeerY1320_contig3	301	350
reindeerY1320_contig3	351	400
reindeerY1320_contig3	401	450
reindeerY1320_contig3	451	500
reindeerY1320_contig3	501	550
reindeerY1320_contig3	551	600
reindeerY1320_contig3	601	650
reindeerY1320_contig3	651	700
reindeerY1320_contig3	701	750
reindeerY1320_contig3	751	800
reindeerY1320_contig3	801	850
reindeerY1320_contig3	851	900
reindeerY1320_contig3	901	950
reindeerY1320_contig3	951	1000
reindeerY1320_contig3	1001	1050
reindeerY1320_contig3	1051	1100
reindeerY1320_contig3	1101	1150
reindeerY1320_contig3	1151	1200
reindeerY1320_contig3	1201	1250
reindeerY1320_contig3	1251	1300
reindeerY1320_contig3	1301	1350
reindeerY1320_contig3	1351	1400
reindeerY1320_contig3	1401	1450
reindeerY1320_contig3	1451	1500
reindeerY1320_contig3	1501	1550
reindeerY1320_contig3	1551	1600
reindeerY1320_contig3	1601	1650
reindeerY1320_contig3	1651	1700
reindeerY1320_contig3	1701	1750
reindeerY1320_contig3	1751	1800
reindeerY1320_contig3	1801	1850
reindeerY1320_contig3	1851	1900
reindeerY1320_contig3	1901	1950
reindeerY1320_contig3	1951	2000
reindeerY1320_contig3	2001	2050
reindeerY1320_contig3	2051	2100
reindeerY1320_contig3	2101	2150
reindeerY1320_contig3	2151	2200
reindeerY1320_contig3	2201	2250
reindeerY1320_contig3	2251	2300
reindeerY1320_contig3	2301	2350
reindeerY1320_contig3	2351	2400
reindeerY1320_contig3	2401	2450
reindeerY1320_contig3	2451	2500
reindeerY1320_contig3	2501	2550
reindeerY1320_contig3	2551	2600
reindeerY1320_contig3	2601	2650
reindeerY1320_contig3	2651	2700
reindeerY1320_contig3	2701	2750
reindeerY1320_contig3	2751	2800
reindeerY1320_contig3	2801	2850
reindeerY1320_contig3	2851	2900
reindeerY1320_contig3	2901	2950
reindeerY1320_contig3	2951	3000
reindeerY1320_contig3	3001	3050
reindeerY1320_contig3	3051	3100
reindeerY1320_contig3	3101	3150
reindeerY1320_contig3	3151	3200
reindeerY1320_contig3	3201	3250
reindeerY1320_contig3	3251	3300
reindeerY1320_contig3	3301	3350
reindeerY1320_contig3	3351	3400
reindeerY1320_contig3	3401	3450
reindeerY1320_contig3	3451	3500
reindeerY1320_contig3	3501	3550
reindeerY1320_contig3	3551	3600
reindeerY1320_contig3	3601	3650
reindeerY1320_contig3	3651	3700
reindeerY1320_contig3	3701	3750
reindeerY1320_contig3	3751	3800
reindeerY1320_contig3	3801	3850
reindeerY1320_contig3	3851	3900
reindeerY1320_contig3	3901	3950
reindeerY1320_contig3	3951	4000
reindeerY1320_contig3	4001	4050
reindeerY1320_contig3	4051	4100
reindeerY1320_contig3	4101	4150
reindeerY1320_contig3	4151	4200
reindeerY1320_contig3	4201	4250
reindeerY1320_contig3	4251	4300
reindeerY1320_contig3	4301	4350
reindeerY1320_contig3	4351	4400
reindeerY1320_contig3	4401	4450
reindeerY1320_contig3	4451	4500
reindeerY1320_contig3	4501	4550
reindeerY1320_contig3	4551	4600
reindeerY1320_contig3	4601	4650
reindeerY1320_contig3	4651	4700
reindeerY1320_contig3	4701	4750
reindeerY1320_contig3	4751	4800
reindeerY1320_contig3	4801	4850
reindeerY1320_contig3	4851	4900
reindeerY1320_contig3	4901	4950
reindeerY1320_contig3	4951	5000
reindeerY1320_contig3	5001	5050
reindeerY1320_contig3	5051	5100
reindeerY1320_contig3	5101	5150
reindeerY1320_contig3	5151	5200
reindeerY1320_contig3	5201	5250
reindeerY1320_contig3	5251	5300
reindeerY1320_contig3	5301	5350
reindeerY1320_contig3	5351	5400
reindeerY1320_contig3	5401	5450
reindeerY1320_contig3	5451	5500
reindeerY1320_contig3	5501	5550
reindeerY1320_contig3	5551	5600
reindeerY1320_contig3	5601	5650
reindeerY1320_contig3	5651	5700
reindeerY1320_contig3	5701	5750
reindeerY1320_contig3	5751	5800
reindeerY1320_contig3	5801	5850
reindeerY1320_contig3	5851	5900
reindeerY1320_contig3	5901	5950
reindeerY1320_contig3	5951	6000
reindeerY1320_contig3	6001	6050
reindeerY1320_contig3	6051	6100
reindeerY1320_contig3	6101	6150
reindeerY1320_contig3	6151	6200
reindeerY1320_contig3	6201	6250
reindeerY1320_contig3	6251	6300
reindeerY1320_contig3	6301	6350
reindeerY1320_contig3	6351	6400
reindeerY1320_contig3	6401	6450
reindeerY1320_contig3	6451	6500
reindeerY1320_contig3	6501	6550
reindeerY1320_contig3	6551	6600
reindeerY1320_contig3	6601	6650
reindeerY1320_contig3	6651	6700
reindeerY1320_contig3	6701	6750
reindeerY1320_contig3	6751	6800
reindeerY1320_contig3	6801	6850
reindeerY1320_contig3	6851	6900
reindeerY1320_contig3	6901	6950
reindeerY1320_contig3	6951	7000
reindeerY1320_contig3	7001	7050
reindeerY1320_contig3	7051	7100
reindeerY1320_contig3	7101	7150
reindeerY1320_contig3	7151	7200
reindeerY1320_contig3	7201	7250
reindeerY1320_contig3	7251	7300
reindeerY1320_contig3	7301	7350
reindeerY1320_contig3	7351	7400
reindeerY1320_contig3	7401	7450
reindeerY1320_contig3	7451	7500
reindeerY1320_contig3	7501	7550
reindeerY1320_contig3	7551	7600
reindeerY1320_contig3	7601	7650
reindeerY1320_contig3	7651	7700
reindeerY1320_contig3	7701	7750
reindeerY1320_contig3	7751	7800
reindeerY1320_contig3	7801	7850
reindeerY1320_contig3	7851	7900
reindeerY1320_contig3	7901	7950
reindeerY1320_contig3	7951	8000
reindeerY1320_contig3	8001	8050
reindeerY1320_contig3	8051	8100
reindeerY1320_contig3	8101	8150
reindeerY1320_contig3	8151	8200
reindeerY1320_contig3	8201	8250
reindeerY1320_contig3	8251	8300
reindeerY1320_contig3	8301	8350
reindeerY1320_contig3	8351	8400
reindeerY1320_contig3	8401	8450
reindeerY1320_contig3	8451	8500
reindeerY1320_contig3	8501	8550
reindeerY1320_contig3	8551	8600
reindeerY1320_contig3	8601	8650
reindeerY1320_contig3	8651	8700
reindeerY1320_contig3	8701	8750
reindeerY1320_contig3	8751	8800
reindeerY1320_contig3	8801	8850
reindeerY1320_contig3	8851	8900
reindeerY1320_contig3	8901	8950
reindeerY1320_contig3	8951	9000
reindeerY1320_contig3	9001	9050
reindeerY1320_contig3	9051	9100
reindeerY1320_contig3	9101	9150
reindeerY1320_contig3	9151	9200
reindeerY1320_contig3	9201	9250
reindeerY1320_contig3	9251	9300
reindeerY1320_contig3	9301	9350
reindeerY1320_contig3	9351	9400
reindeerY1320_contig3	9401	9450
reindeerY1320_contig3	9451	9500
reindeerY1320_contig3	9501	9550
reindeerY1320_contig3	9551	9600
reindeerY1320_contig3	9601	9650
reindeerY1320_contig3	9651	9700
reindeerY1320_contig3	9701	9750
reindeerY1320_contig3	9751	9800
reindeerY1320_contig3	9801	9850
reindeerY1320_contig3	9851	9900
reindeerY1320_contig3	9901	9950
reindeerY1320_contig3	9951	10000
reindeerY1320_contig3	10001	10050
reindeerY1320_contig3	10051	10100
reindeerY1320_contig3	10101	10150
reindeerY1320_contig3	10151	10200
reindeerY1320_contig3	10201	10250
reindeerY1320_contig3	10251	10300
reindeerY1320_contig3	10301	10350
reindeerY1320_contig3	10351	10400
reindeerY1320_contig3	10401	10450
reindeerY1320_contig3	10451	10500
reindeerY1320_contig3	10501	10550
reindeerY1320_contig3	10551	10600
reindeerY1320_contig3	10601	10650
reindeerY1320_contig3	10651	10700
reindeerY1320_contig3	10701	10750
reindeerY1320_contig3	10751	10800
reindeerY1320_contig3	10801	10850
reindeerY1320_contig3	10851	10900
reindeerY1320_contig3	10901	10950
reindeerY1320_contig3	10951	11000
reindeerY1320_contig3	11001	11050
reindeerY1320_contig3	11051	11100
reindeerY1320_contig3	11101	11150
reindeerY1320_contig3	11151	11200
reindeerY1320_contig3	11201	11250
reindeerY1320_contig3	11251	11300
reindeerY1320_contig3	11301	11350
reindeerY1320_contig3	11351	11400
reindeerY1320_contig3	11401	11450
reindeerY1320_contig3	11451	11500
reindeerY1320_contig3	11501	11550
reindeerY1320_contig3	11551	11600
reindeerY1320_contig3	11601	11650
reindeerY1320_contig3	11651	11700
reindeerY1320_contig3	11701	11750
reindeerY1320_contig3	11751	11800
reindeerY1320_contig3	11801	11850
reindeerY1320_contig3	11851	11900
reindeerY1320_contig3	11901	11950
reindeerY1320_contig3	11951	12000
reindeerY1320_contig3	12001	12050
reindeerY1320_contig3	12051	12100
reindeerY1320_contig3	12101	12150
reindeerY1320_contig3	12151	12200
reindeerY1320_contig3	12201	12250
reindeerY1320_contig3	12251	12300
reindeerY1320_contig3	12301	12350
reindeerY1320_contig3	12351	12400
reindeerY1320_contig3	12401	12450
reindeerY1320_contig3	12451	12500
reindeerY1320_contig3	12501	12550
reindeerY1320_contig3	12551	12600
reindeerY1320_contig3	12601	12601
reindeerY1320_contig4	1	50
reindeerY1320_contig4	51	100
reindeerY1320_contig4	101	150
reindeerY1320_contig4	151	200
reindeerY1320_contig4	201	250
reindeerY1320_contig4	251	300
reindeerY1320_contig4	301	350
reindeerY1320_contig4	351	400
reindeerY1320_contig4	401	450
reindeerY1320_contig4	451	500
reindeerY1320_contig4	501	550
reindeerY1320_contig4	551	600
reindeerY1320_contig4	601	650
reindeerY1320_contig4	651	700
reindeerY1320_contig4	701	750
reindeerY1320_contig4	751	800
reindeerY1320_contig4	801	850
reindeerY1320_contig4	851	900
reindeerY1320_contig4	901	950
reindeerY1320_contig4	951	1000
reindeerY1320_contig4	1001	1050
reindeerY1320_contig4	1051	1100
reindeerY1320_contig4	1101	1150
reindeerY1320_contig4	1151	1200
reindeerY1320_contig4	1201	1250
reindeerY1320_contig4	1251	1300
reindeerY1320_contig4	1301	1350
reindeerY1320_contig4	1351	1400
reindeerY1320_contig4	1401	1450
reindeerY1320_contig4	1451	1500
reindeerY1320_contig4	1501	1550
reindeerY1320_contig4	1551	1600
reindeerY1320_contig4	1601	1650
reindeerY1320_contig4	1651	1700
reindeerY1320_contig4	1701	1750
reindeerY1320_contig4	1751	1800
reindeerY1320_contig4	1801	1850
reindeerY1320_contig4	1851	1900
reindeerY1320_contig4	1901	1950
reindeerY1320_contig4	1951	2000
reindeerY1320_contig4	2001	2050
reindeerY1320_contig4	2051	2100
reindeerY1320_contig4	2101	2150
reindeerY1320_contig4	2151	2200
reindeerY1320_contig4	2201	2250
reindeerY1320_contig4	2251	2300
reindeerY1320_contig4	2301	2350
reindeerY1320_contig4	2351	2400
reindeerY1320_contig4	2401	2450
reindeerY1320_contig4	2451	2500
reindeerY1320_contig4	2501	2550
reindeerY1320_contig4	2551	2600
reindeerY1320_contig4	2601	2650
reindeerY1320_contig4	2651	2700
reindeerY1320_contig4	2701	2750
reindeerY1320_contig4	2751	2800
reindeerY1320_contig4	2801	2850
reindeerY1320_contig4	2851	2900
reindeerY1320_contig4	2901	2950
reindeerY1320_contig4	2951	3000
reindeerY1320_contig4	3001	3050
reindeerY1320_contig4	3051	3100
reindeerY1320_contig4	3101	3150
reindeerY1320_contig4	3151	3200
reindeerY1320_contig4	3201	3250
reindeerY1320_contig4	3251	3300
reindeerY1320_contig4	3301	3350
reindeerY1320_contig4	3351	3400
reindeerY1320_contig4	3401	3450
reindeerY1320_contig4	3451	3500
reindeerY1320_contig4	3501	3550
reindeerY1320_contig4	3551	3600
reindeerY1320_contig4	3601	3650
reindeerY1320_contig4	3651	3700
reindeerY1320_contig4	3701	3750
reindeerY1320_contig4	3751	3800
reindeerY1320_contig4	3801	3850
reindeerY1320_contig4	3851	3900
reindeerY1320_contig4	3901	3950
reindeerY1320_contig4	3951	4000
reindeerY1320_contig4	4001	4050
reindeerY1320_contig4	4051	4100
reindeerY1320_contig4	4101	4150
reindeerY1320_contig4	4151	4200
reindeerY1320_contig4	4201	4250
reindeerY1320_contig4	4251	4300
reindeerY1320_contig4	4301	4350
reindeerY1320_contig4	4351	4400
reindeerY1320_contig4	4401	4450
reindeerY1320_contig4	4451	4500
reindeerY1320_contig4	4501	4550
reindeerY1320_contig4	4551	4600
reindeerY1320_contig4	4601	4650
reindeerY1320_contig4	4651	4700
reindeerY1320_contig4	4701	4750
reindeerY1320_contig4	4751	4800
reindeerY1320_contig4	4801	4850
reindeerY1320_contig4	4851	4900
reindeerY1320_contig4	4901	4950
reindeerY1320_contig4	4951	5000
reindeerY1320_contig4	5001	5050
reindeerY1320_contig4	5051	5100
reindeerY1320_contig4	5101	5150
reindeerY1320_contig4	5151	5200
reindeerY1320_contig4	5201	5250
reindeerY1320_contig4	5251	5300
reindeerY1320_contig4	5301	5350
reindeerY1320_contig4	5351	5400
reindeerY1320_contig4	5401	5450
reindeerY1320_contig4	5451	5500
reindeerY1320_contig4	5501	5550
reindeerY1320_contig4	5551	5600
reindeerY1320_contig4	5601	5650
reindeerY1320_contig4	5651	5700
reindeerY1320_contig4	5701	5750
reindeerY1320_contig4	5751	5800
reindeerY1320_contig4	5801	5850
reindeerY1320_contig4	5851	5900
reindeerY1320_contig4	5901	5950
reindeerY1320_contig4	5951	6000
reindeerY1320_contig4	6001	6050
reindeerY1320_contig4	6051	6100
reindeerY1320_contig4	6101	6150
reindeerY1320_contig4	6151	6200
reindeerY1320_contig4	6201	6250
reindeerY1320_contig4	6251	6300
reindeerY1320_contig4	6301	6350
reindeerY1320_contig4	6351	6400
reindeerY1320_contig4	6401	6450
reindeerY1320_contig4	6451	6500
reindeerY1320_contig4	6501	6550
reindeerY1320_contig4	6551	6600
reindeerY1320_contig4	6601	6650
reindeerY1320_contig4	6651	6700
reindeerY1320_contig4	6701	6750
reindeerY1320_contig4	6751	6800
reindeerY1320_contig4	6801	6850
reindeerY1320_contig4	6851	6900
reindeerY1320_contig4	6901	6950
reindeerY1320_contig4	6951	7000
reindeerY1320_contig4	7001	7050
reindeerY1320_contig4	7051	7100
reindeerY1320_contig4	7101	7150
reindeerY1320_contig4	7151	7200
reindeerY1320_contig4	7201	7250
reindeerY1320_contig4	7251	7300
reindeerY1320_contig4	7351	7400
reindeerY1320_contig4	7401	7450
reindeerY1320_contig4	7451	7500
reindeerY1320_contig4	7501	7550
reindeerY1320_contig4	7551	7600
reindeerY1320_contig4	7601	7650
reindeerY1320_contig4	7651	7700
reindeerY1320_contig4	7701	7750
reindeerY1320_contig4	7751	7800
reindeerY1320_contig4	7801	7850
reindeerY1320_contig4	7851	7900
reindeerY1320_contig4	7901	7950
reindeerY1320_contig4	7951	8000
reindeerY1320_contig4	8001	8050
reindeerY1320_contig4	8051	8100
reindeerY1320_contig4	8101	8150
reindeerY1320_contig4	8151	8200
reindeerY1320_contig4	8201	8250
reindeerY1320_contig4	8251	8300
reindeerY1320_contig4	8301	8350
reindeerY1320_contig4	8351	8400
reindeerY1320_contig4	8401	8450
reindeerY1320_contig4	8451	8500
reindeerY1320_contig4	8501	8550
reindeerY1320_contig4	8551	8600
reindeerY1320_contig4	8601	8650
reindeerY1320_contig4	8651	8700
reindeerY1320_contig4	8701	8750
reindeerY1320_contig4	8751	8800
reindeerY1320_contig4	8801	8850
reindeerY1320_contig4	8851	8900
reindeerY1320_contig4	8901	8950
reindeerY1320_contig4	8951	9000
reindeerY1320_contig4	9001	9050
reindeerY1320_contig4	9051	9100
reindeerY1320_contig4	9101	9150
reindeerY1320_contig4	9151	9200
reindeerY1320_contig4	9201	9250
reindeerY1320_contig4	9251	9300
reindeerY1320_contig4	9301	9350
reindeerY1320_contig4	9351	9400
reindeerY1320_contig4	9401	9450
reindeerY1320_contig4	9451	9500
reindeerY1320_contig4	9501	9550
reindeerY1320_contig4	9551	9600
reindeerY1320_contig4	9601	9650
reindeerY1320_contig4	9651	9700
reindeerY1320_contig4	9701	9750
reindeerY1320_contig4	9751	9800
reindeerY1320_contig4	9801	9850
reindeerY1320_contig4	9851	9900
reindeerY1320_contig4	9901	9950
reindeerY1320_contig4	9951	10000
reindeerY1320_contig4	10001	10050
reindeerY1320_contig4	10051	10100
reindeerY1320_contig4	10101	10150
reindeerY1320_contig4	10151	10200
reindeerY1320_contig4	10201	10250
reindeerY1320_contig4	10251	10300
reindeerY1320_contig4	10301	10350
reindeerY1320_contig4	10351	10400
reindeerY1320_contig4	10401	10450
reindeerY1320_contig4	10451	10500
reindeerY1320_contig4	10501	10550
reindeerY1320_contig4	10551	10600
reindeerY1320_contig4	10601	10650
reindeerY1320_contig4	10651	10700
reindeerY1320_contig4	10701	10750
reindeerY1320_contig4	10751	10790
reindeerY1320_contig5	1	50
reindeerY1320_contig5	901	950
reindeerY1320_contig5	951	1000
reindeerY1320_contig5	1001	1050
reindeerY1320_contig5	1051	1100
reindeerY1320_contig5	1801	1850
reindeerY1320_contig5	5351	5400
reindeerY1320_contig5	5401	5450
reindeerY1320_contig5	7751	7800
reindeerY1320_contig5	7801	7828
reindeerY1320_contig6	1	50
reindeerY1320_contig6	51	100
reindeerY1320_contig6	101	150
reindeerY1320_contig6	151	200
reindeerY1320_contig6	201	250
reindeerY1320_contig6	251	300
reindeerY1320_contig6	301	350
reindeerY1320_contig6	351	400
reindeerY1320_contig6	401	450
reindeerY1320_contig6	451	500
reindeerY1320_contig6	501	550
reindeerY1320_contig6	551	600
reindeerY1320_contig6	601	650
reindeerY1320_contig6	651	700
reindeerY1320_contig6	701	750
reindeerY1320_contig6	751	800
reindeerY1320_contig6	801	850
reindeerY1320_contig6	851	900
reindeerY1320_contig6	901	950
reindeerY1320_contig6	951	1000
reindeerY1320_contig6	1001	1050
reindeerY1320_contig6	1051	1100
reindeerY1320_contig6	1101	1150
reindeerY1320_contig6	1151	1200
reindeerY1320_contig6	1201	1250
reindeerY1320_contig6	1251	1300
reindeerY1320_contig6	1301	1350
reindeerY1320_contig6	1351	1400
reindeerY1320_contig6	1401	1450
reindeerY1320_contig6	1451	1500
reindeerY1320_contig6	1501	1550
reindeerY1320_contig6	1551	1600
reindeerY1320_contig6	1601	1650
reindeerY1320_contig6	1651	1700
reindeerY1320_contig6	1701	1750
reindeerY1320_contig6	1751	1800
reindeerY1320_contig6	1801	1850
reindeerY1320_contig6	1851	1900
reindeerY1320_contig6	1901	1950
reindeerY1320_contig6	1951	2000
reindeerY1320_contig6	2001	2050
reindeerY1320_contig6	2051	2100
reindeerY1320_contig6	2101	2150
reindeerY1320_contig6	2151	2200
reindeerY1320_contig6	2201	2250
reindeerY1320_contig6	2251	2300
reindeerY1320_contig6	2301	2350
reindeerY1320_contig6	2351	2400
reindeerY1320_contig6	2401	2450
reindeerY1320_contig6	2451	2500
reindeerY1320_contig6	2501	2550
reindeerY1320_contig6	2551	2600
reindeerY1320_contig6	2601	2650
reindeerY1320_contig6	2651	2700
reindeerY1320_contig6	2701	2750
reindeerY1320_contig6	2751	2800
reindeerY1320_contig6	2801	2850
reindeerY1320_contig6	2851	2900
reindeerY1320_contig6	2901	2950
reindeerY1320_contig6	2951	3000
reindeerY1320_contig6	3001	3050
reindeerY1320_contig6	3051	3100
reindeerY1320_contig6	3101	3150
reindeerY1320_contig6	3151	3200
reindeerY1320_contig6	3201	3250
reindeerY1320_contig6	3251	3300
reindeerY1320_contig6	3301	3350
reindeerY1320_contig6	3351	3400
reindeerY1320_contig6	3401	3450
reindeerY1320_contig6	3451	3500
reindeerY1320_contig6	3501	3550
reindeerY1320_contig6	3551	3600
reindeerY1320_contig6	3601	3650
reindeerY1320_contig6	3651	3700
reindeerY1320_contig6	3701	3750
reindeerY1320_contig6	3751	3800
reindeerY1320_contig6	3801	3850
reindeerY1320_contig6	3851	3900
reindeerY1320_contig6	3901	3950
reindeerY1320_contig6	3951	4000
reindeerY1320_contig6	4001	4050
reindeerY1320_contig6	4051	4100
reindeerY1320_contig6	4101	4150
reindeerY1320_contig6	4151	4200
reindeerY1320_contig6	4201	4250
reindeerY1320_contig6	4251	4300
reindeerY1320_contig6	4301	4350
reindeerY1320_contig6	4351	4400
reindeerY1320_contig6	4401	4450
reindeerY1320_contig6	4451	4500
reindeerY1320_contig6	4501	4550
reindeerY1320_contig6	4551	4600
reindeerY1320_contig6	4601	4650
reindeerY1320_contig6	4651	4700
reindeerY1320_contig6	4701	4750
reindeerY1320_contig6	4751	4800
reindeerY1320_contig6	4801	4850
reindeerY1320_contig6	4851	4900
reindeerY1320_contig6	4901	4950
reindeerY1320_contig6	4951	5000
reindeerY1320_contig6	5001	5050
reindeerY1320_contig6	5051	5100
reindeerY1320_contig6	5101	5150
reindeerY1320_contig6	5151	5200
reindeerY1320_contig6	5201	5250
reindeerY1320_contig6	5251	5300
reindeerY1320_contig6	5301	5350
reindeerY1320_contig6	5351	5400
reindeerY1320_contig6	5401	5450
reindeerY1320_contig6	5451	5500
reindeerY1320_contig6	5501	5550
reindeerY1320_contig6	5551	5600
reindeerY1320_contig6	5601	5650
reindeerY1320_contig6	5651	5700
reindeerY1320_contig6	5701	5750
reindeerY1320_contig6	5751	5800
reindeerY1320_contig6	5801	5850
reindeerY1320_contig6	5851	5900
reindeerY1320_contig6	5901	5950
reindeerY1320_contig6	5951	6000
reindeerY1320_contig6	6001	6050
reindeerY1320_contig6	6051	6100
reindeerY1320_contig6	6101	6150
reindeerY1320_contig6	6151	6200
reindeerY1320_contig6	6201	6250
reindeerY1320_contig6	6251	6300
reindeerY1320_contig6	6301	6350
reindeerY1320_contig6	6351	6400
reindeerY1320_contig6	6401	6450
reindeerY1320_contig6	6451	6500
reindeerY1320_contig6	6501	6550
reindeerY1320_contig6	6551	6600
reindeerY1320_contig6	6601	6650
reindeerY1320_contig6	6651	6700
reindeerY1320_contig6	6701	6750
reindeerY1320_contig6	6751	6800
reindeerY1320_contig6	6801	6850
reindeerY1320_contig6	6851	6900
reindeerY1320_contig6	6901	6950
reindeerY1320_contig6	6951	7000
reindeerY1320_contig6	7001	7050
reindeerY1320_contig6	7051	7100
reindeerY1320_contig6	7101	7150
reindeerY1320_contig6	7151	7200
reindeerY1320_contig6	7201	7250
reindeerY1320_contig6	7251	7300
reindeerY1320_contig6	7301	7350
reindeerY1320_contig6	7351	7400
reindeerY1320_contig6	7401	7450
reindeerY1320_contig6	7451	7500
reindeerY1320_contig6	7501	7550
reindeerY1320_contig6	7551	7600
reindeerY1320_contig6	7601	7650
reindeerY1320_contig6	7651	7700
reindeerY1320_contig6	7701	7727
reindeerY1320_contig7	1	50
reindeerY1320_contig7	51	100
reindeerY1320_contig7	7451	7500
reindeerY1320_contig7	7501	7526
reindeerY1320_contig8	1	50
reindeerY1320_contig8	51	100
reindeerY1320_contig8	101	150
reindeerY1320_contig8	151	200
reindeerY1320_contig8	201	250
reindeerY1320_contig8	251	300
reindeerY1320_contig8	301	350
reindeerY1320_contig8	351	400
reindeerY1320_contig8	401	450
reindeerY1320_contig8	451	500
reindeerY1320_contig8	501	550
reindeerY1320_contig8	551	600
reindeerY1320_contig8	601	650
reindeerY1320_contig8	651	700
reindeerY1320_contig8	701	750
reindeerY1320_contig8	751	800
reindeerY1320_contig8	801	850
reindeerY1320_contig8	851	900
reindeerY1320_contig8	901	950
reindeerY1320_contig8	951	1000
reindeerY1320_contig8	1001	1050
reindeerY1320_contig8	1051	1100
reindeerY1320_contig8	1101	1150
reindeerY1320_contig8	1151	1200
reindeerY1320_contig8	1201	1250
reindeerY1320_contig8	1251	1300
reindeerY1320_contig8	1301	1350
reindeerY1320_contig8	1351	1400
reindeerY1320_contig8	1401	1450
reindeerY1320_contig8	1451	1500
reindeerY1320_contig8	1501	1550
reindeerY1320_contig8	1551	1600
reindeerY1320_contig8	1601	1650
reindeerY1320_contig8	1651	1700
reindeerY1320_contig8	1701	1750
reindeerY1320_contig8	1751	1800
reindeerY1320_contig8	1801	1850
reindeerY1320_contig8	1851	1900
reindeerY1320_contig8	1901	1950
reindeerY1320_contig8	1951	2000
reindeerY1320_contig8	2001	2050
reindeerY1320_contig8	2051	2100
reindeerY1320_contig8	2101	2150
reindeerY1320_contig8	2151	2200
reindeerY1320_contig8	2201	2250
reindeerY1320_contig8	2251	2300
reindeerY1320_contig8	2301	2350
reindeerY1320_contig8	2351	2400
reindeerY1320_contig8	2401	2450
reindeerY1320_contig8	2451	2500
reindeerY1320_contig8	2501	2550
reindeerY1320_contig8	2551	2600
reindeerY1320_contig8	2601	2650
reindeerY1320_contig8	2651	2700
reindeerY1320_contig8	2701	2750
reindeerY1320_contig8	2751	2800
reindeerY1320_contig8	2801	2850
reindeerY1320_contig8	2851	2900
reindeerY1320_contig8	2901	2950
reindeerY1320_contig8	2951	3000
reindeerY1320_contig8	3001	3050
reindeerY1320_contig8	3051	3100
reindeerY1320_contig8	3101	3150
reindeerY1320_contig8	3151	3200
reindeerY1320_contig8	3201	3250
reindeerY1320_contig8	3251	3300
reindeerY1320_contig8	3301	3350
reindeerY1320_contig8	3351	3400
reindeerY1320_contig8	3401	3450
reindeerY1320_contig8	3451	3500
reindeerY1320_contig8	3501	3550
reindeerY1320_contig8	3551	3600
reindeerY1320_contig8	3601	3650
reindeerY1320_contig8	3651	3700
reindeerY1320_contig8	3701	3750
reindeerY1320_contig8	3751	3800
reindeerY1320_contig8	3801	3850
reindeerY1320_contig8	3851	3900
reindeerY1320_contig8	3901	3950
reindeerY1320_contig8	3951	4000
reindeerY1320_contig8	4001	4050
reindeerY1320_contig8	4051	4100
reindeerY1320_contig8	4101	4150
reindeerY1320_contig8	4151	4200
reindeerY1320_contig8	4201	4250
reindeerY1320_contig8	4251	4300
reindeerY1320_contig8	4301	4350
reindeerY1320_contig8	4351	4400
reindeerY1320_contig8	4401	4450
reindeerY1320_contig8	4451	4500
reindeerY1320_contig8	4501	4550
reindeerY1320_contig8	4551	4600
reindeerY1320_contig8	4601	4650
reindeerY1320_contig8	4651	4700
reindeerY1320_contig8	4701	4750
reindeerY1320_contig8	4751	4800
reindeerY1320_contig8	4801	4850
reindeerY1320_contig8	4851	4900
reindeerY1320_contig8	4901	4950
reindeerY1320_contig8	4951	5000
reindeerY1320_contig8	5001	5050
reindeerY1320_contig8	5051	5100
reindeerY1320_contig8	5101	5150
reindeerY1320_contig8	5151	5200
reindeerY1320_contig8	5201	5250
reindeerY1320_contig8	5251	5300
reindeerY1320_contig8	5301	5350
reindeerY1320_contig8	5351	5400
reindeerY1320_contig8	5401	5450
reindeerY1320_contig8	5451	5500
reindeerY1320_contig8	5501	5550
reindeerY1320_contig8	5551	5600
reindeerY1320_contig8	5601	5650
reindeerY1320_contig8	5651	5700
reindeerY1320_contig8	5701	5750
reindeerY1320_contig8	5751	5800
reindeerY1320_contig8	5801	5850
reindeerY1320_contig8	5851	5900
reindeerY1320_contig8	5901	5950
reindeerY1320_contig8	5951	6000
reindeerY1320_contig8	6001	6050
reindeerY1320_contig8	6051	6100
reindeerY1320_contig8	6101	6150
reindeerY1320_contig8	6151	6200
reindeerY1320_contig8	6201	6250
reindeerY1320_contig8	6251	6300
reindeerY1320_contig8	6301	6350
reindeerY1320_contig8	6351	6400
reindeerY1320_contig8	6401	6450
reindeerY1320_contig8	6451	6500
reindeerY1320_contig8	6501	6550
reindeerY1320_contig8	6551	6600
reindeerY1320_contig8	6601	6650
reindeerY1320_contig8	6651	6700
reindeerY1320_contig8	6701	6750
reindeerY1320_contig8	6751	6800
reindeerY1320_contig8	6801	6850
reindeerY1320_contig8	6851	6900
reindeerY1320_contig8	6901	6950
reindeerY1320_contig8	6951	7000
reindeerY1320_contig8	7001	7050
reindeerY1320_contig8	7051	7100
reindeerY1320_contig8	7101	7150
reindeerY1320_contig8	7151	7200
reindeerY1320_contig8	7201	7250
reindeerY1320_contig8	7251	7300
reindeerY1320_contig8	7301	7350
reindeerY1320_contig8	7351	7389
reindeerY1320_contig9	1	50
reindeerY1320_contig9	51	100
reindeerY1320_contig9	101	150
reindeerY1320_contig9	151	200
reindeerY1320_contig9	201	250
reindeerY1320_contig9	251	300
reindeerY1320_contig9	301	350
reindeerY1320_contig9	351	400
reindeerY1320_contig9	401	450
reindeerY1320_contig9	451	500
reindeerY1320_contig9	501	550
reindeerY1320_contig9	551	600
reindeerY1320_contig9	601	650
reindeerY1320_contig9	651	700
reindeerY1320_contig9	701	750
reindeerY1320_contig9	751	800
reindeerY1320_contig9	801	850
reindeerY1320_contig9	851	900
reindeerY1320_contig9	901	950
reindeerY1320_contig9	951	1000
reindeerY1320_contig9	1001	1050
reindeerY1320_contig9	1051	1100
reindeerY1320_contig9	1101	1150
reindeerY1320_contig9	1151	1200
reindeerY1320_contig9	1201	1250
reindeerY1320_contig9	1251	1300
reindeerY1320_contig9	1301	1350
reindeerY1320_contig9	1351	1400
reindeerY1320_contig9	1401	1450
reindeerY1320_contig9	1451	1500
reindeerY1320_contig9	1501	1550
reindeerY1320_contig9	6701	6749
reindeerY1320_contig10	1	50
reindeerY1320_contig10	51	100
reindeerY1320_contig10	101	150
reindeerY1320_contig10	151	200
reindeerY1320_contig10	201	250
reindeerY1320_contig10	251	300
reindeerY1320_contig10	301	350
reindeerY1320_contig10	351	400
reindeerY1320_contig10	401	450
reindeerY1320_contig10	451	500
reindeerY1320_contig10	501	550
reindeerY1320_contig10	551	600
reindeerY1320_contig10	601	650
reindeerY1320_contig10	651	700
reindeerY1320_contig10	701	750
reindeerY1320_contig10	751	800
reindeerY1320_contig10	801	850
reindeerY1320_contig10	851	900
reindeerY1320_contig10	901	950
reindeerY1320_contig10	951	1000
reindeerY1320_contig10	1001	1050
reindeerY1320_contig10	1051	1100
reindeerY1320_contig10	1101	1150
reindeerY1320_contig10	1151	1200
reindeerY1320_contig10	1201	1250
reindeerY1320_contig10	1251	1300
reindeerY1320_contig10	1301	1350
reindeerY1320_contig10	1351	1400
reindeerY1320_contig10	1401	1450
reindeerY1320_contig10	1451	1500
reindeerY1320_contig10	1501	1550
reindeerY1320_contig10	1551	1600
reindeerY1320_contig10	1601	1650
reindeerY1320_contig10	1651	1700
reindeerY1320_contig10	1701	1750
reindeerY1320_contig10	1751	1800
reindeerY1320_contig10	1801	1850
reindeerY1320_contig10	1851	1900
reindeerY1320_contig10	1901	1950
reindeerY1320_contig10	1951	2000
reindeerY1320_contig10	2001	2050
reindeerY1320_contig10	2051	2100
reindeerY1320_contig10	2101	2150
reindeerY1320_contig10	2151	2200
reindeerY1320_contig10	2201	2250
reindeerY1320_contig10	2251	2300
reindeerY1320_contig10	2301	2350
reindeerY1320_contig10	2351	2400
reindeerY1320_contig10	2401	2450
reindeerY1320_contig10	2451	2500
reindeerY1320_contig10	2501	2550
reindeerY1320_contig10	2551	2600
reindeerY1320_contig10	2601	2650
reindeerY1320_contig10	2651	2700
reindeerY1320_contig10	2701	2750
reindeerY1320_contig10	2751	2800
reindeerY1320_contig10	2801	2850
reindeerY1320_contig10	2851	2900
reindeerY1320_contig10	2901	2950
reindeerY1320_contig10	2951	3000
reindeerY1320_contig10	3001	3050
reindeerY1320_contig10	3051	3100
reindeerY1320_contig10	3101	3150
reindeerY1320_contig10	3151	3200
reindeerY1320_contig10	3201	3250
reindeerY1320_contig10	3251	3300
reindeerY1320_contig10	3301	3350
reindeerY1320_contig10	3351	3400
reindeerY1320_contig10	3401	3450
reindeerY1320_contig10	3451	3500
reindeerY1320_contig10	3501	3550
reindeerY1320_contig10	3551	3600
reindeerY1320_contig10	3601	3650
reindeerY1320_contig10	3651	3700
reindeerY1320_contig10	3701	3750
reindeerY1320_contig10	3751	3800
reindeerY1320_contig10	3801	3850
reindeerY1320_contig10	3851	3900
reindeerY1320_contig10	3901	3950
reindeerY1320_contig10	3951	4000
reindeerY1320_contig10	4001	4050
reindeerY1320_contig10	4051	4100
reindeerY1320_contig10	4101	4150
reindeerY1320_contig10	4151	4200
reindeerY1320_contig10	4201	4250
reindeerY1320_contig10	4251	4300
reindeerY1320_contig10	4301	4350
reindeerY1320_contig10	4351	4400
reindeerY1320_contig10	4401	4450
reindeerY1320_contig10	4451	4500
reindeerY1320_contig10	4501	4550
reindeerY1320_contig10	4551	4600
reindeerY1320_contig10	4601	4650
reindeerY1320_contig10	4651	4700
reindeerY1320_contig10	4701	4750
reindeerY1320_contig10	4751	4800
reindeerY1320_contig10	4801	4850
reindeerY1320_contig10	4851	4900
reindeerY1320_contig10	4901	4950
reindeerY1320_contig10	4951	5000
reindeerY1320_contig10	5001	5050
reindeerY1320_contig10	5051	5100
reindeerY1320_contig10	5101	5150
reindeerY1320_contig10	5151	5200
reindeerY1320_contig10	5201	5250
reindeerY1320_contig10	5251	5300
reindeerY1320_contig10	5301	5350
reindeerY1320_contig10	5401	5450
reindeerY1320_contig10	5501	5550
reindeerY1320_contig10	5551	5600
reindeerY1320_contig10	5601	5650
reindeerY1320_contig10	5651	5700
reindeerY1320_contig10	5701	5750
reindeerY1320_contig10	5751	5800
reindeerY1320_contig10	5801	5850
reindeerY1320_contig10	5851	5900
reindeerY1320_contig10	5901	5950
reindeerY1320_contig10	5951	6000
reindeerY1320_contig10	6001	6050
reindeerY1320_contig10	6051	6100
reindeerY1320_contig10	6101	6150
reindeerY1320_contig10	6151	6200
reindeerY1320_contig10	6201	6250
reindeerY1320_contig10	6251	6300
reindeerY1320_contig10	6301	6350
reindeerY1320_contig10	6351	6400
reindeerY1320_contig10	6401	6450
reindeerY1320_contig10	6451	6500
reindeerY1320_contig10	6501	6550
reindeerY1320_contig10	6551	6600
reindeerY1320_contig10	6601	6650
reindeerY1320_contig10	6651	6700
reindeerY1320_contig10	6701	6743
reindeerY1320_contig11	1	50
reindeerY1320_contig11	51	100
reindeerY1320_contig11	101	150
reindeerY1320_contig11	151	200
reindeerY1320_contig11	201	250
reindeerY1320_contig11	251	300
reindeerY1320_contig11	301	350
reindeerY1320_contig11	351	400
reindeerY1320_contig11	401	450
reindeerY1320_contig11	451	500
reindeerY1320_contig11	501	550
reindeerY1320_contig11	551	600
reindeerY1320_contig11	601	650
reindeerY1320_contig11	651	700
reindeerY1320_contig11	701	750
reindeerY1320_contig11	751	800
reindeerY1320_contig11	801	850
reindeerY1320_contig11	851	900
reindeerY1320_contig11	901	950
reindeerY1320_contig11	951	1000
reindeerY1320_contig11	1001	1050
reindeerY1320_contig11	1051	1100
reindeerY1320_contig11	1101	1150
reindeerY1320_contig11	1151	1200
reindeerY1320_contig11	1201	1250
reindeerY1320_contig11	1251	1300
reindeerY1320_contig11	1301	1350
reindeerY1320_contig11	1351	1400
reindeerY1320_contig11	1401	1450
reindeerY1320_contig11	1451	1500
reindeerY1320_contig11	1501	1550
reindeerY1320_contig11	1551	1600
reindeerY1320_contig11	1601	1650
reindeerY1320_contig11	1651	1700
reindeerY1320_contig11	1701	1750
reindeerY1320_contig11	1751	1800
reindeerY1320_contig11	1801	1850
reindeerY1320_contig11	1851	1900
reindeerY1320_contig11	1901	1950
reindeerY1320_contig11	1951	2000
reindeerY1320_contig11	2001	2050
reindeerY1320_contig11	2051	2100
reindeerY1320_contig11	2101	2150
reindeerY1320_contig11	2151	2200
reindeerY1320_contig11	2201	2250
reindeerY1320_contig11	2251	2300
reindeerY1320_contig11	2301	2350
reindeerY1320_contig11	2351	2400
reindeerY1320_contig11	2401	2450
reindeerY1320_contig11	2451	2500
reindeerY1320_contig11	2501	2550
reindeerY1320_contig11	2551	2600
reindeerY1320_contig11	2601	2650
reindeerY1320_contig11	2651	2700
reindeerY1320_contig11	2701	2750
reindeerY1320_contig11	2751	2800
reindeerY1320_contig11	2801	2850
reindeerY1320_contig11	2851	2900
reindeerY1320_contig11	2901	2950
reindeerY1320_contig11	2951	3000
reindeerY1320_contig11	3001	3050
reindeerY1320_contig11	3051	3100
reindeerY1320_contig11	3101	3150
reindeerY1320_contig11	3151	3200
reindeerY1320_contig11	3201	3250
reindeerY1320_contig11	3251	3300
reindeerY1320_contig11	3301	3350
reindeerY1320_contig11	3351	3400
reindeerY1320_contig11	3401	3450
reindeerY1320_contig11	3451	3500
reindeerY1320_contig11	3501	3550
reindeerY1320_contig11	3551	3600
reindeerY1320_contig11	3601	3650
reindeerY1320_contig11	3651	3700
reindeerY1320_contig11	3701	3750
reindeerY1320_contig11	3751	3800
reindeerY1320_contig11	3801	3850
reindeerY1320_contig11	3851	3900
reindeerY1320_contig11	3901	3950
reindeerY1320_contig11	3951	4000
reindeerY1320_contig11	4001	4050
reindeerY1320_contig11	4051	4100
reindeerY1320_contig11	4101	4150
reindeerY1320_contig11	4151	4200
reindeerY1320_contig11	4201	4250
reindeerY1320_contig11	4251	4300
reindeerY1320_contig11	4301	4350
reindeerY1320_contig11	4351	4400
reindeerY1320_contig11	4401	4450
reindeerY1320_contig11	4451	4500
reindeerY1320_contig11	4501	4550
reindeerY1320_contig11	4551	4600
reindeerY1320_contig11	4601	4650
reindeerY1320_contig11	4651	4700
reindeerY1320_contig11	4701	4750
reindeerY1320_contig11	4751	4800
reindeerY1320_contig11	4801	4850
reindeerY1320_contig11	4851	4900
reindeerY1320_contig11	4901	4950
reindeerY1320_contig11	4951	5000
reindeerY1320_contig11	5001	5050
reindeerY1320_contig11	5051	5100
reindeerY1320_contig11	5101	5150
reindeerY1320_contig11	5151	5200
reindeerY1320_contig11	5201	5250
reindeerY1320_contig11	5251	5300
reindeerY1320_contig11	5301	5350
reindeerY1320_contig11	5351	5400
reindeerY1320_contig11	5401	5450
reindeerY1320_contig11	5451	5500
reindeerY1320_contig11	5501	5550
reindeerY1320_contig11	5551	5600
reindeerY1320_contig11	5601	5650
reindeerY1320_contig11	5651	5700
reindeerY1320_contig11	5701	5750
reindeerY1320_contig11	5751	5800
reindeerY1320_contig11	5801	5850
reindeerY1320_contig11	5851	5900
reindeerY1320_contig11	5901	5950
reindeerY1320_contig11	5951	6000
reindeerY1320_contig11	6001	6050
reindeerY1320_contig11	6051	6100
reindeerY1320_contig11	6101	6150
reindeerY1320_contig11	6151	6200
reindeerY1320_contig11	6201	6250
reindeerY1320_contig11	6251	6300
reindeerY1320_contig11	6301	6350
reindeerY1320_contig11	6351	6400
reindeerY1320_contig11	6401	6450
reindeerY1320_contig11	6451	6500
reindeerY1320_contig11	6501	6550
reindeerY1320_contig11	6551	6600
reindeerY1320_contig11	6601	6650
reindeerY1320_contig11	6651	6700
reindeerY1320_contig11	6701	6711
reindeerY1320_contig12	1	50
reindeerY1320_contig12	51	100
reindeerY1320_contig12	101	150
reindeerY1320_contig12	151	200
reindeerY1320_contig12	201	250
reindeerY1320_contig12	251	300
reindeerY1320_contig12	301	350
reindeerY1320_contig12	351	400
reindeerY1320_contig12	401	450
reindeerY1320_contig12	451	500
reindeerY1320_contig12	501	550
reindeerY1320_contig12	551	600
reindeerY1320_contig12	601	650
reindeerY1320_contig12	651	700
reindeerY1320_contig12	701	750
reindeerY1320_contig12	751	800
reindeerY1320_contig12	801	850
reindeerY1320_contig12	851	900
reindeerY1320_contig12	901	950
reindeerY1320_contig12	951	1000
reindeerY1320_contig12	1001	1050
reindeerY1320_contig12	1051	1100
reindeerY1320_contig12	1101	1150
reindeerY1320_contig12	1151	1200
reindeerY1320_contig12	1201	1250
reindeerY1320_contig12	1251	1300
reindeerY1320_contig12	1301	1350
reindeerY1320_contig12	1351	1400
reindeerY1320_contig12	1401	1450
reindeerY1320_contig12	1451	1500
reindeerY1320_contig12	1501	1550
reindeerY1320_contig12	1551	1600
reindeerY1320_contig12	1601	1650
reindeerY1320_contig12	1651	1700
reindeerY1320_contig12	1701	1750
reindeerY1320_contig12	1751	1800
reindeerY1320_contig12	1801	1850
reindeerY1320_contig12	1851	1900
reindeerY1320_contig12	1901	1950
reindeerY1320_contig12	1951	2000
reindeerY1320_contig12	2001	2050
reindeerY1320_contig12	2051	2100
reindeerY1320_contig12	2101	2150
reindeerY1320_contig12	2151	2200
reindeerY1320_contig12	2201	2250
reindeerY1320_contig12	2251	2300
reindeerY1320_contig12	2301	2350
reindeerY1320_contig12	2351	2400
reindeerY1320_contig12	2401	2450
reindeerY1320_contig12	2451	2500
reindeerY1320_contig12	2501	2550
reindeerY1320_contig12	2551	2600
reindeerY1320_contig12	2601	2650
reindeerY1320_contig12	2651	2700
reindeerY1320_contig12	2701	2750
reindeerY1320_contig12	2751	2800
reindeerY1320_contig12	2801	2850
reindeerY1320_contig12	2851	2900
reindeerY1320_contig12	2901	2950
reindeerY1320_contig12	2951	3000
reindeerY1320_contig12	3001	3050
reindeerY1320_contig12	3051	3100
reindeerY1320_contig12	3101	3150
reindeerY1320_contig12	3151	3200
reindeerY1320_contig12	3201	3250
reindeerY1320_contig12	3251	3300
reindeerY1320_contig12	3301	3350
reindeerY1320_contig12	3351	3400
reindeerY1320_contig12	3401	3450
reindeerY1320_contig12	3451	3500
reindeerY1320_contig12	3501	3550
reindeerY1320_contig12	3551	3600
reindeerY1320_contig12	3601	3650
reindeerY1320_contig12	3651	3700
reindeerY1320_contig12	3701	3750
reindeerY1320_contig12	3751	3800
reindeerY1320_contig12	3801	3850
reindeerY1320_contig12	3851	3900
reindeerY1320_contig12	3901	3950
reindeerY1320_contig12	3951	4000
reindeerY1320_contig12	4001	4050
reindeerY1320_contig12	4051	4100
reindeerY1320_contig12	4101	4150
reindeerY1320_contig12	4151	4200
reindeerY1320_contig12	4201	4250
reindeerY1320_contig12	4251	4300
reindeerY1320_contig12	4301	4350
reindeerY1320_contig12	4351	4400
reindeerY1320_contig12	4401	4450
reindeerY1320_contig12	4451	4500
reindeerY1320_contig12	4501	4550
reindeerY1320_contig12	4551	4600
reindeerY1320_contig12	4601	4650
reindeerY1320_contig12	4651	4700
reindeerY1320_contig12	4701	4750
reindeerY1320_contig12	4751	4800
reindeerY1320_contig12	4801	4850
reindeerY1320_contig12	4851	4900
reindeerY1320_contig12	4901	4950
reindeerY1320_contig12	4951	5000
reindeerY1320_contig12	5001	5050
reindeerY1320_contig12	5051	5100
reindeerY1320_contig12	5101	5150
reindeerY1320_contig12	5151	5200
reindeerY1320_contig12	5201	5250
reindeerY1320_contig12	5251	5300
reindeerY1320_contig12	5301	5350
reindeerY1320_contig12	5351	5400
reindeerY1320_contig12	5401	5450
reindeerY1320_contig12	5451	5500
reindeerY1320_contig12	5501	5550
reindeerY1320_contig12	5551	5600
reindeerY1320_contig12	5601	5650
reindeerY1320_contig12	5651	5700
reindeerY1320_contig12	5701	5750
reindeerY1320_contig12	5751	5800
reindeerY1320_contig12	5801	5850
reindeerY1320_contig12	5851	5900
reindeerY1320_contig12	5901	5950
reindeerY1320_contig12	5951	6000
reindeerY1320_contig12	6001	6050
reindeerY1320_contig12	6051	6100
reindeerY1320_contig12	6101	6150
reindeerY1320_contig12	6151	6200
reindeerY1320_contig12	6201	6250
reindeerY1320_contig12	6251	6300
reindeerY1320_contig12	6301	6350
reindeerY1320_contig12	6351	6400
reindeerY1320_contig12	6401	6450
reindeerY1320_contig12	6451	6500
reindeerY1320_contig12	6501	6550
reindeerY1320_contig12	6551	6600
reindeerY1320_contig12	6601	6650
reindeerY1320_contig12	6651	6691
reindeerY1320_contig13	1	50
reindeerY1320_contig13	51	100
reindeerY1320_contig13	101	150
reindeerY1320_contig13	151	200
reindeerY1320_contig13	201	250
reindeerY1320_contig13	251	300
reindeerY1320_contig13	301	350
reindeerY1320_contig13	351	400
reindeerY1320_contig13	401	450
reindeerY1320_contig13	451	500
reindeerY1320_contig13	501	550
reindeerY1320_contig13	551	600
reindeerY1320_contig13	601	650
reindeerY1320_contig13	651	700
reindeerY1320_contig13	701	750
reindeerY1320_contig13	751	800
reindeerY1320_contig13	801	850
reindeerY1320_contig13	851	900
reindeerY1320_contig13	901	950
reindeerY1320_contig13	951	1000
reindeerY1320_contig13	1001	1050
reindeerY1320_contig13	1051	1100
reindeerY1320_contig13	1101	1150
reindeerY1320_contig13	1151	1200
reindeerY1320_contig13	1201	1250
reindeerY1320_contig13	1251	1300
reindeerY1320_contig13	1301	1350
reindeerY1320_contig13	1351	1400
reindeerY1320_contig13	1401	1450
reindeerY1320_contig13	1451	1500
reindeerY1320_contig13	1501	1550
reindeerY1320_contig13	1551	1600
reindeerY1320_contig13	1601	1650
reindeerY1320_contig13	1651	1700
reindeerY1320_contig13	1701	1750
reindeerY1320_contig13	1751	1800
reindeerY1320_contig13	1801	1850
reindeerY1320_contig13	1851	1900
reindeerY1320_contig13	1901	1950
reindeerY1320_contig13	1951	2000
reindeerY1320_contig13	2001	2050
reindeerY1320_contig13	2051	2100
reindeerY1320_contig13	2101	2150
reindeerY1320_contig13	2151	2200
reindeerY1320_contig13	2201	2250
reindeerY1320_contig13	2251	2300
reindeerY1320_contig13	2301	2350
reindeerY1320_contig13	2351	2400
reindeerY1320_contig13	2401	2450
reindeerY1320_contig13	2451	2500
reindeerY1320_contig13	2501	2550
reindeerY1320_contig13	2551	2600
reindeerY1320_contig13	2601	2650
reindeerY1320_contig13	2651	2700
reindeerY1320_contig13	2701	2750
reindeerY1320_contig13	2751	2800
reindeerY1320_contig13	2801	2850
reindeerY1320_contig13	2851	2900
reindeerY1320_contig13	2901	2950
reindeerY1320_contig13	2951	3000
reindeerY1320_contig13	3001	3050
reindeerY1320_contig13	3051	3100
reindeerY1320_contig13	3101	3150
reindeerY1320_contig13	3151	3200
reindeerY1320_contig13	3201	3250
reindeerY1320_contig13	3251	3300
reindeerY1320_contig13	3301	3350
reindeerY1320_contig13	3351	3400
reindeerY1320_contig13	3401	3450
reindeerY1320_contig13	3451	3500
reindeerY1320_contig13	3501	3550
reindeerY1320_contig13	3551	3600
reindeerY1320_contig13	3601	3650
reindeerY1320_contig13	3651	3700
reindeerY1320_contig13	3701	3750
reindeerY1320_contig13	3751	3800
reindeerY1320_contig13	3801	3850
reindeerY1320_contig13	3851	3900
reindeerY1320_contig13	3901	3950
reindeerY1320_contig13	3951	4000
reindeerY1320_contig13	4001	4050
reindeerY1320_contig13	4051	4100
reindeerY1320_contig13	4101	4150
reindeerY1320_contig13	4151	4200
reindeerY1320_contig13	4201	4250
reindeerY1320_contig13	4251	4300
reindeerY1320_contig13	4301	4350
reindeerY1320_contig13	4351	4400
reindeerY1320_contig13	4401	4450
reindeerY1320_contig13	4451	4500
reindeerY1320_contig13	4501	4550
reindeerY1320_contig13	4551	4600
reindeerY1320_contig13	4601	4650
reindeerY1320_contig13	4651	4700
reindeerY1320_contig13	4701	4750
reindeerY1320_contig13	4751	4800
reindeerY1320_contig13	4801	4850
reindeerY1320_contig13	4851	4900
reindeerY1320_contig13	4901	4950
reindeerY1320_contig13	4951	5000
reindeerY1320_contig13	5001	5050
reindeerY1320_contig13	5051	5100
reindeerY1320_contig13	5101	5150
reindeerY1320_contig13	5151	5200
reindeerY1320_contig13	5201	5250
reindeerY1320_contig13	5251	5300
reindeerY1320_contig13	5301	5350
reindeerY1320_contig13	5351	5400
reindeerY1320_contig13	5401	5450
reindeerY1320_contig13	5451	5500
reindeerY1320_contig13	5501	5550
reindeerY1320_contig13	5551	5600
reindeerY1320_contig13	5601	5650
reindeerY1320_contig13	5651	5700
reindeerY1320_contig13	5701	5750
reindeerY1320_contig13	5751	5800
reindeerY1320_contig13	5801	5850
reindeerY1320_contig13	5851	5900
reindeerY1320_contig13	5901	5950
reindeerY1320_contig13	5951	6000
reindeerY1320_contig13	6001	6050
reindeerY1320_contig13	6051	6100
reindeerY1320_contig13	6101	6150
reindeerY1320_contig13	6151	6200
reindeerY1320_contig13	6201	6250
reindeerY1320_contig13	6251	6300
reindeerY1320_contig13	6301	6350
reindeerY1320_contig13	6351	6391
reindeerY1320_contig14	1	50
reindeerY1320_contig14	51	100
reindeerY1320_contig14	101	150
reindeerY1320_contig14	151	200
reindeerY1320_contig14	201	250
reindeerY1320_contig14	251	300
reindeerY1320_contig14	301	350
reindeerY1320_contig14	351	400
reindeerY1320_contig14	401	450
reindeerY1320_contig14	451	500
reindeerY1320_contig14	501	550
reindeerY1320_contig14	551	600
reindeerY1320_contig14	601	650
reindeerY1320_contig14	651	700
reindeerY1320_contig14	701	750
reindeerY1320_contig14	751	800
reindeerY1320_contig14	801	850
reindeerY1320_contig14	851	900
reindeerY1320_contig14	901	950
reindeerY1320_contig14	951	1000
reindeerY1320_contig14	1001	1050
reindeerY1320_contig14	1051	1100
reindeerY1320_contig14	1101	1150
reindeerY1320_contig14	1151	1200
reindeerY1320_contig14	1201	1250
reindeerY1320_contig14	1251	1300
reindeerY1320_contig14	1301	1350
reindeerY1320_contig14	1351	1400
reindeerY1320_contig14	1401	1450
reindeerY1320_contig14	1451	1500
reindeerY1320_contig14	1501	1550
reindeerY1320_contig14	1551	1600
reindeerY1320_contig14	1601	1650
reindeerY1320_contig14	1651	1700
reindeerY1320_contig14	1701	1750
reindeerY1320_contig14	1751	1800
reindeerY1320_contig14	1801	1850
reindeerY1320_contig14	1851	1900
reindeerY1320_contig14	1901	1950
reindeerY1320_contig14	1951	2000
reindeerY1320_contig14	2001	2050
reindeerY1320_contig14	2051	2100
reindeerY1320_contig14	2101	2150
reindeerY1320_contig14	2151	2200
reindeerY1320_contig14	2201	2250
reindeerY1320_contig14	2251	2300
reindeerY1320_contig14	2301	2350
reindeerY1320_contig14	2351	2400
reindeerY1320_contig14	2401	2450
reindeerY1320_contig14	2451	2500
reindeerY1320_contig14	2501	2550
reindeerY1320_contig14	2551	2600
reindeerY1320_contig14	2601	2650
reindeerY1320_contig14	2651	2700
reindeerY1320_contig14	2701	2750
reindeerY1320_contig14	2751	2800
reindeerY1320_contig14	2801	2850
reindeerY1320_contig14	2851	2900
reindeerY1320_contig14	2901	2950
reindeerY1320_contig14	2951	3000
reindeerY1320_contig14	3001	3050
reindeerY1320_contig14	3051	3100
reindeerY1320_contig14	3101	3150
reindeerY1320_contig14	3151	3200
reindeerY1320_contig14	3201	3250
reindeerY1320_contig14	3251	3300
reindeerY1320_contig14	3301	3350
reindeerY1320_contig14	3351	3400
reindeerY1320_contig14	3401	3450
reindeerY1320_contig14	3451	3500
reindeerY1320_contig14	3501	3550
reindeerY1320_contig14	3551	3600
reindeerY1320_contig14	3601	3650
reindeerY1320_contig14	3651	3700
reindeerY1320_contig14	3701	3750
reindeerY1320_contig14	3751	3800
reindeerY1320_contig14	3801	3850
reindeerY1320_contig14	3851	3900
reindeerY1320_contig14	3901	3950
reindeerY1320_contig14	3951	4000
reindeerY1320_contig14	4001	4050
reindeerY1320_contig14	4051	4100
reindeerY1320_contig14	4101	4150
reindeerY1320_contig14	4151	4200
reindeerY1320_contig14	4201	4250
reindeerY1320_contig14	4251	4300
reindeerY1320_contig14	4301	4350
reindeerY1320_contig14	4351	4400
reindeerY1320_contig14	4401	4450
reindeerY1320_contig14	4451	4500
reindeerY1320_contig14	4501	4550
reindeerY1320_contig14	4551	4600
reindeerY1320_contig14	4601	4650
reindeerY1320_contig14	4651	4700
reindeerY1320_contig14	4701	4750
reindeerY1320_contig14	4751	4800
reindeerY1320_contig14	4801	4850
reindeerY1320_contig14	4851	4900
reindeerY1320_contig14	4901	4950
reindeerY1320_contig14	4951	5000
reindeerY1320_contig14	5001	5050
reindeerY1320_contig14	5051	5100
reindeerY1320_contig14	5101	5150
reindeerY1320_contig14	5151	5200
reindeerY1320_contig14	5201	5250
reindeerY1320_contig14	5251	5300
reindeerY1320_contig14	5301	5350
reindeerY1320_contig14	5351	5400
reindeerY1320_contig14	5401	5450
reindeerY1320_contig14	5451	5500
reindeerY1320_contig14	5501	5550
reindeerY1320_contig14	5551	5600
reindeerY1320_contig14	5601	5650
reindeerY1320_contig14	5651	5700
reindeerY1320_contig14	5701	5750
reindeerY1320_contig14	5751	5800
reindeerY1320_contig14	5801	5850
reindeerY1320_contig14	5851	5900
reindeerY1320_contig14	5901	5950
reindeerY1320_contig14	5951	6000
reindeerY1320_contig14	6001	6050
reindeerY1320_contig14	6051	6100
reindeerY1320_contig14	6101	6150
reindeerY1320_contig14	6151	6200
reindeerY1320_contig14	6201	6250
reindeerY1320_contig14	6251	6300
reindeerY1320_contig14	6301	6350
reindeerY1320_contig14	6351	6384
reindeerY1320_contig15	1	50
reindeerY1320_contig15	51	100
reindeerY1320_contig15	101	150
reindeerY1320_contig15	151	200
reindeerY1320_contig15	201	250
reindeerY1320_contig15	251	300
reindeerY1320_contig15	301	350
reindeerY1320_contig15	351	400
reindeerY1320_contig15	401	450
reindeerY1320_contig15	451	500
reindeerY1320_contig15	501	550
reindeerY1320_contig15	551	600
reindeerY1320_contig15	601	650
reindeerY1320_contig15	651	700
reindeerY1320_contig15	701	750
reindeerY1320_contig15	751	800
reindeerY1320_contig15	801	850
reindeerY1320_contig15	851	900
reindeerY1320_contig15	901	950
reindeerY1320_contig15	951	1000
reindeerY1320_contig15	1001	1050
reindeerY1320_contig15	1051	1100
reindeerY1320_contig15	1101	1150
reindeerY1320_contig15	1151	1200
reindeerY1320_contig15	1201	1250
reindeerY1320_contig15	1251	1300
reindeerY1320_contig15	1301	1350
reindeerY1320_contig15	1351	1400
reindeerY1320_contig15	1401	1450
reindeerY1320_contig15	1451	1500
reindeerY1320_contig15	1501	1550
reindeerY1320_contig15	1551	1600
reindeerY1320_contig15	1601	1650
reindeerY1320_contig15	1651	1700
reindeerY1320_contig15	1701	1750
reindeerY1320_contig15	1751	1800
reindeerY1320_contig15	1801	1850
reindeerY1320_contig15	1851	1900
reindeerY1320_contig15	1901	1950
reindeerY1320_contig15	1951	2000
reindeerY1320_contig15	2001	2050
reindeerY1320_contig15	2051	2100
reindeerY1320_contig15	2101	2150
reindeerY1320_contig15	2151	2200
reindeerY1320_contig15	2201	2250
reindeerY1320_contig15	2251	2300
reindeerY1320_contig15	2301	2350
reindeerY1320_contig15	2351	2400
reindeerY1320_contig15	2401	2450
reindeerY1320_contig15	2451	2500
reindeerY1320_contig15	2501	2550
reindeerY1320_contig15	2551	2600
reindeerY1320_contig15	2601	2650
reindeerY1320_contig15	2651	2700
reindeerY1320_contig15	2701	2750
reindeerY1320_contig15	2751	2800
reindeerY1320_contig15	2801	2850
reindeerY1320_contig15	2851	2900
reindeerY1320_contig15	2901	2950
reindeerY1320_contig15	2951	3000
reindeerY1320_contig15	3001	3050
reindeerY1320_contig15	3051	3100
reindeerY1320_contig15	3101	3150
reindeerY1320_contig15	3151	3200
reindeerY1320_contig15	3201	3250
reindeerY1320_contig15	3251	3300
reindeerY1320_contig15	3301	3350
reindeerY1320_contig15	3351	3400
reindeerY1320_contig15	3401	3450
reindeerY1320_contig15	3451	3500
reindeerY1320_contig15	3501	3550
reindeerY1320_contig15	3551	3600
reindeerY1320_contig15	3601	3650
reindeerY1320_contig16	1	50
reindeerY1320_contig16	51	100
reindeerY1320_contig16	101	150
reindeerY1320_contig16	151	200
reindeerY1320_contig16	201	250
reindeerY1320_contig16	251	300
reindeerY1320_contig16	301	350
reindeerY1320_contig16	351	400
reindeerY1320_contig16	401	450
reindeerY1320_contig16	451	500
reindeerY1320_contig16	501	550
reindeerY1320_contig16	551	600
reindeerY1320_contig16	601	650
reindeerY1320_contig16	651	700
reindeerY1320_contig16	701	750
reindeerY1320_contig16	751	800
reindeerY1320_contig16	801	850
reindeerY1320_contig16	851	900
reindeerY1320_contig16	901	950
reindeerY1320_contig16	951	1000
reindeerY1320_contig16	1001	1050
reindeerY1320_contig16	1051	1100
reindeerY1320_contig16	1101	1150
reindeerY1320_contig16	1151	1200
reindeerY1320_contig16	1201	1250
reindeerY1320_contig16	1251	1300
reindeerY1320_contig16	1301	1350
reindeerY1320_contig16	1351	1400
reindeerY1320_contig16	1401	1450
reindeerY1320_contig16	1451	1500
reindeerY1320_contig16	1501	1550
reindeerY1320_contig16	1551	1600
reindeerY1320_contig16	1601	1650
reindeerY1320_contig16	1651	1700
reindeerY1320_contig16	1701	1750
reindeerY1320_contig16	1751	1800
reindeerY1320_contig16	1801	1850
reindeerY1320_contig16	1851	1900
reindeerY1320_contig16	1901	1950
reindeerY1320_contig16	1951	2000
reindeerY1320_contig16	2001	2050
reindeerY1320_contig16	2051	2100
reindeerY1320_contig16	2101	2150
reindeerY1320_contig16	2151	2200
reindeerY1320_contig16	2201	2250
reindeerY1320_contig16	2251	2300
reindeerY1320_contig16	2301	2350
reindeerY1320_contig16	2351	2400
reindeerY1320_contig16	2401	2450
reindeerY1320_contig16	2451	2500
reindeerY1320_contig16	2501	2550
reindeerY1320_contig16	2551	2600
reindeerY1320_contig16	2601	2650
reindeerY1320_contig16	2651	2700
reindeerY1320_contig16	2701	2750
reindeerY1320_contig16	2751	2800
reindeerY1320_contig16	2801	2850
reindeerY1320_contig16	2851	2900
reindeerY1320_contig16	2901	2950
reindeerY1320_contig16	2951	3000
reindeerY1320_contig16	3001	3050
reindeerY1320_contig16	3051	3100
reindeerY1320_contig16	3101	3150
reindeerY1320_contig16	3151	3200
reindeerY1320_contig16	3201	3250
reindeerY1320_contig16	3251	3300
[truncated: 25,790 more rows]
