# Supplementary material for: Inferences about the population history of Rangifer tarandus from Y chromosome and mtDNA phylogenies
Source: Ecol Evol. 2024 Jun 10;14(6):e11573. doi: 10.1002/ece3.11573 (PMC11164974; doi:10.1002/ece3.11573)
Supplement: Supplementary file 4 — Table S3. [file ECE3-14-e11573-s001.xlsx]

## Sheet: Sheet1
Contig	Length	counts_scYregion	scYregionLength	percSCY	numberOfVariants	howManyTimesMapped-OX460344.1-noFilter	howManyTimesMapped-OX460344.1-95idn100bp
reindeerY1320_contig1	18874	1	18874	100	18	23	0
reindeerY1320_contig10	6743	3	6643	98.517	6	5	1
reindeerY1320_contig100	3039	1	3039	100		0	0
reindeerY1320_contig1000	472	2	222	47.0339		6	5
reindeerY1320_contig1001	472	1	472	100		2	1
reindeerY1320_contig1002	467	1	467	100	1	1	1
reindeerY1320_contig1003	466	1	466	100		1	1
reindeerY1320_contig1004	466	1	466	100		0	0
reindeerY1320_contig1005	463	2	313	67.6026		10	3
reindeerY1320_contig1006	464	1	464	100	1	1	1
reindeerY1320_contig1007	464	1	450	96.9828	1	1	1
reindeerY1320_contig1008	464	1	464	100		0	0
reindeerY1320_contig1009	463	2	113	24.406		6	3
reindeerY1320_contig101	3003	1	3003	100	1	7	0
reindeerY1320_contig1010	463	1	463	100		1	1
reindeerY1320_contig1011	463	1	463	100		0	0
reindeerY1320_contig1012	462	1	462	100		1	1
reindeerY1320_contig1013	461	1	461	100		0	0
reindeerY1320_contig1014	461	1	461	100	1	1	1
reindeerY1320_contig1015	461	1	461	100		0	0
reindeerY1320_contig1016	460	2	260	56.5217		6	5
reindeerY1320_contig1017	459	1	459	100		1	1
reindeerY1320_contig1018	458	2	158	34.4978		8	3
reindeerY1320_contig1019	458	1	458	100		1	1
reindeerY1320_contig102	2986	1	2986	100		0	0
reindeerY1320_contig1020	458	1	458	100	1	1	1
reindeerY1320_contig1021	456	1	456	100		0	0
reindeerY1320_contig1022	456	1	106	23.2456		6	5
reindeerY1320_contig1023	455	1	450	98.9011		1	1
reindeerY1320_contig1024	454	1	454	100		0	0
reindeerY1320_contig1025	454	1	454	100		1	1
reindeerY1320_contig1026	454	2	250	55.0661		5	3
reindeerY1320_contig1027	454	1	454	100		1	1
reindeerY1320_contig1028	454	2	104	22.9075		6	5
reindeerY1320_contig1029	453	1	453	100		1	1
reindeerY1320_contig103	2973	1	2973	100	1	0	0
reindeerY1320_contig1030	452	1	452	100		2	1
reindeerY1320_contig1031	451	1	451	100		1	1
reindeerY1320_contig1032	451	1	450	99.7783		0	0
reindeerY1320_contig1033	451	1	450	99.7783		2	1
reindeerY1320_contig1034	450	1	450	100		1	1
reindeerY1320_contig1035	450	1	450	100		1	1
reindeerY1320_contig1036	450	1	450	100		0	0
reindeerY1320_contig1037	449	1	449	100	1	0	0
reindeerY1320_contig1038	449	1	449	100		0	0
reindeerY1320_contig1039	449	1	449	100		1	1
reindeerY1320_contig104	2958	2	308	10.4124		18	10
reindeerY1320_contig1040	449	0	0	0		580	0
reindeerY1320_contig1041	446	1	446	100	1	1	1
reindeerY1320_contig1042	446	1	446	100		1	1
reindeerY1320_contig1043	445	1	445	100		1	1
reindeerY1320_contig1044	445	1	445	100		1	1
reindeerY1320_contig1045	445	1	445	100		1	1
reindeerY1320_contig1046	445	1	445	100		1	1
reindeerY1320_contig1047	445	1	445	100		0	0
reindeerY1320_contig1048	444	1	444	100		1	1
reindeerY1320_contig1049	443	1	443	100		1	1
reindeerY1320_contig105	2956	2	2900	98.1055		0	0
reindeerY1320_contig1050	442	2	192	43.4389		5	3
reindeerY1320_contig1051	442	1	442	100		0	0
reindeerY1320_contig1052	442	1	442	100		0	0
reindeerY1320_contig1053	441	1	441	100		0	0
reindeerY1320_contig1054	440	1	440	100		0	0
reindeerY1320_contig1055	440	1	440	100		24	1
reindeerY1320_contig1056	440	1	440	100		3	2
reindeerY1320_contig1057	439	1	439	100		0	0
reindeerY1320_contig1058	439	1	439	100		0	0
reindeerY1320_contig1059	439	1	439	100		3	1
reindeerY1320_contig106	2955	2	2705	91.5398	3	4	1
reindeerY1320_contig1060	437	1	437	100		5	2
reindeerY1320_contig1061	437	1	437	100		3	1
reindeerY1320_contig1062	435	1	435	100		2	2
reindeerY1320_contig1063	434	1	434	100		0	0
reindeerY1320_contig1064	434	1	434	100		0	0
reindeerY1320_contig1065	434	1	434	100		2	1
reindeerY1320_contig1066	433	2	83	19.1686		1	1
reindeerY1320_contig1067	433	0	0	0		145	0
reindeerY1320_contig1068	433	2	83	19.1686		12	11
reindeerY1320_contig1069	433	2	183	42.2633		11	9
reindeerY1320_contig107	2953	1	2953	100	2	2	2
reindeerY1320_contig1070	433	1	433	100		0	0
reindeerY1320_contig1071	433	1	433	100		1	1
reindeerY1320_contig1072	433	1	433	100		1	1
reindeerY1320_contig1073	432	1	432	100		1	1
reindeerY1320_contig1074	432	1	432	100		1	1
reindeerY1320_contig1075	432	1	432	100		1	1
reindeerY1320_contig1076	431	1	431	100		1	1
reindeerY1320_contig1077	431	1	431	100		3	1
reindeerY1320_contig1078	430	1	430	100		0	0
reindeerY1320_contig1079	430	1	30	6.97674		0	0
reindeerY1320_contig108	2918	1	2918	100	1	1	1
reindeerY1320_contig1080	430	1	430	100		0	0
reindeerY1320_contig1081	430	1	430	100		1	1
reindeerY1320_contig1082	430	1	430	100		1	1
reindeerY1320_contig1083	430	1	430	100		1	1
reindeerY1320_contig1084	429	1	429	100		8	1
reindeerY1320_contig1085	428	1	428	100		0	0
reindeerY1320_contig1086	428	1	428	100		1	1
reindeerY1320_contig1087	427	1	427	100		5	1
reindeerY1320_contig1088	426	1	426	100		1	1
reindeerY1320_contig1089	425	1	425	100		0	0
reindeerY1320_contig109	2889	1	2889	100	2	6	1
reindeerY1320_contig1090	425	1	425	100	1	0	0
reindeerY1320_contig1091	423	1	423	100		0	0
reindeerY1320_contig1092	422	1	422	100		0	0
reindeerY1320_contig1093	422	1	422	100		0	0
reindeerY1320_contig1094	420	1	420	100		0	0
reindeerY1320_contig1095	420	1	420	100		1	1
reindeerY1320_contig1096	420	1	420	100	1	0	0
reindeerY1320_contig1097	420	1	200	47.619		0	0
reindeerY1320_contig1098	420	1	420	100		0	0
reindeerY1320_contig1099	419	1	419	100		1	1
reindeerY1320_contig11	6711	1	6711	100	4	0	0
reindeerY1320_contig110	2863	2	2463	86.0286		0	0
reindeerY1320_contig1100	419	1	419	100		0	0
reindeerY1320_contig1101	417	1	417	100		1	1
reindeerY1320_contig1102	417	2	217	52.0384		0	0
reindeerY1320_contig1103	417	1	417	100		1	1
reindeerY1320_contig1104	416	2	316	75.9615		15	4
reindeerY1320_contig1105	416	1	416	100	1	1	1
reindeerY1320_contig1106	416	1	416	100		0	0
reindeerY1320_contig1107	416	1	416	100		0	0
reindeerY1320_contig1108	415	1	415	100		3	1
reindeerY1320_contig1109	414	1	414	100		1	1
reindeerY1320_contig111	2862	1	2862	100		10	2
reindeerY1320_contig1110	414	1	350	84.5411		1	0
reindeerY1320_contig1111	414	1	414	100		2	1
reindeerY1320_contig1112	413	1	413	100		0	0
reindeerY1320_contig1113	412	1	412	100		1	1
reindeerY1320_contig1114	411	2	111	27.0073		8	8
reindeerY1320_contig1115	411	1	411	100		1	1
reindeerY1320_contig1116	411	1	411	100		0	0
reindeerY1320_contig1117	410	1	410	100		0	0
reindeerY1320_contig1118	410	1	410	100		0	0
reindeerY1320_contig1119	410	2	110	26.8293		8	1
reindeerY1320_contig112	2855	1	2855	100	2	2	1
reindeerY1320_contig1120	409	1	400	97.7995		0	0
reindeerY1320_contig1121	409	1	409	100		1	1
reindeerY1320_contig1122	409	2	209	51.1002		0	0
reindeerY1320_contig1123	408	2	258	63.2353		0	0
reindeerY1320_contig1124	408	1	400	98.0392		0	0
reindeerY1320_contig1125	408	1	408	100		0	0
reindeerY1320_contig1126	407	1	7	1.7199		409	0
reindeerY1320_contig1127	407	1	407	100		1	1
reindeerY1320_contig1128	406	1	406	100		0	0
reindeerY1320_contig1129	406	1	400	98.5222		1	1
reindeerY1320_contig113	2848	2	2798	98.2444	5	0	0
reindeerY1320_contig1130	406	1	356	87.6847		1	1
reindeerY1320_contig1131	405	1	405	100		1	1
reindeerY1320_contig1132	405	1	405	100		1	1
reindeerY1320_contig1133	404	2	104	25.7426		8	7
reindeerY1320_contig1134	404	1	404	100	1	1	1
reindeerY1320_contig1135	403	2	103	25.5583		8	8
reindeerY1320_contig1136	402	2	202	50.2488		3	1
reindeerY1320_contig1137	400	1	400	100		0	0
reindeerY1320_contig1138	400	1	400	100		0	0
reindeerY1320_contig1139	398	1	398	100	1	1	1
reindeerY1320_contig114	2833	2	83	2.92976		0	0
reindeerY1320_contig1140	397	1	397	100		1	1
reindeerY1320_contig1141	396	1	396	100		1	1
reindeerY1320_contig1142	394	1	394	100		0	0
reindeerY1320_contig1143	394	1	394	100		3	0
reindeerY1320_contig1144	394	1	394	100		0	0
reindeerY1320_contig1145	394	1	394	100		1	1
reindeerY1320_contig1146	394	2	94	23.8579		0	0
reindeerY1320_contig1147	393	1	343	87.2774		2	1
reindeerY1320_contig1148	392	1	392	100		1	1
reindeerY1320_contig1149	392	1	392	100		1	1
reindeerY1320_contig115	2815	1	2815	100	3	13	3
reindeerY1320_contig1150	391	1	391	100		0	0
reindeerY1320_contig1151	391	1	391	100	1	0	0
reindeerY1320_contig1152	391	1	391	100		1	1
reindeerY1320_contig1153	391	1	391	100		1	1
reindeerY1320_contig1154	390	1	290	74.359		20	9
reindeerY1320_contig1155	388	1	388	100		0	0
reindeerY1320_contig1156	388	1	388	100		1	1
reindeerY1320_contig1157	386	1	386	100		2	2
reindeerY1320_contig1158	386	1	386	100		4	1
reindeerY1320_contig1159	385	1	385	100		1	1
reindeerY1320_contig116	2806	1	2806	100	4	2	1
reindeerY1320_contig1160	385	1	385	100		0	0
reindeerY1320_contig1161	384	1	384	100	2	1	1
reindeerY1320_contig1162	384	1	384	100		5	1
reindeerY1320_contig1163	383	1	383	100	1	0	0
reindeerY1320_contig1164	381	1	381	100		7	1
reindeerY1320_contig1165	381	1	381	100		0	0
reindeerY1320_contig1166	381	1	381	100		2	1
reindeerY1320_contig1167	381	1	381	100		1	1
reindeerY1320_contig1168	380	1	380	100		3	1
reindeerY1320_contig1169	380	1	380	100		1	1
reindeerY1320_contig117	2780	2	180	6.47482		6	6
reindeerY1320_contig1170	380	1	380	100		0	0
reindeerY1320_contig1171	379	1	379	100		0	0
reindeerY1320_contig1172	379	1	350	92.3483		0	0
reindeerY1320_contig1173	379	1	379	100		1	1
reindeerY1320_contig1174	379	1	379	100		0	0
reindeerY1320_contig1175	379	1	379	100		0	0
reindeerY1320_contig1176	377	1	377	100	1	2	2
reindeerY1320_contig1177	377	1	377	100		1	1
reindeerY1320_contig1178	377	1	350	92.8382		4	1
reindeerY1320_contig1179	376	1	350	93.0851		2	2
reindeerY1320_contig118	2766	2	216	7.80911		20	13
reindeerY1320_contig1180	375	1	375	100		1	1
reindeerY1320_contig1181	374	1	374	100		0	0
reindeerY1320_contig1182	374	1	374	100		3	1
reindeerY1320_contig1183	373	1	373	100		1	1
reindeerY1320_contig1184	372	1	372	100		1	1
reindeerY1320_contig1185	372	1	372	100		10	1
reindeerY1320_contig1186	372	1	372	100		1	1
reindeerY1320_contig1187	371	2	171	46.0916		4	4
reindeerY1320_contig1188	371	1	371	100		0	0
reindeerY1320_contig1189	371	1	371	100		3	2
reindeerY1320_contig119	2740	1	40	1.45985		0	0
reindeerY1320_contig1190	371	1	371	100		0	0
reindeerY1320_contig1191	371	1	371	100		6	0
reindeerY1320_contig1192	370	1	370	100	1	0	0
reindeerY1320_contig1193	370	1	370	100		1	1
reindeerY1320_contig1194	369	1	369	100		2	1
reindeerY1320_contig1195	368	1	368	100		4	2
reindeerY1320_contig1196	368	1	368	100		0	0
reindeerY1320_contig1197	366	1	366	100		0	0
reindeerY1320_contig1198	366	1	366	100		0	0
reindeerY1320_contig1199	366	1	300	81.9672		1	1
reindeerY1320_contig12	6691	1	6691	100	8	1	1
reindeerY1320_contig120	2737	1	2737	100	5	0	0
reindeerY1320_contig1200	365	1	365	100		0	0
reindeerY1320_contig1201	365	1	365	100		9	1
reindeerY1320_contig1202	364	1	364	100		1	1
reindeerY1320_contig1203	363	1	363	100		1	1
reindeerY1320_contig1204	363	1	363	100		0	0
reindeerY1320_contig1205	363	1	363	100		1	1
reindeerY1320_contig1206	361	1	361	100		0	0
reindeerY1320_contig1207	359	1	359	100		1	1
reindeerY1320_contig1208	359	1	359	100		2	0
reindeerY1320_contig1209	358	1	358	100		0	0
reindeerY1320_contig121	2730	2	80	2.9304		0	0
reindeerY1320_contig1210	358	1	358	100		0	0
reindeerY1320_contig1211	356	2	56	15.7303		0	0
reindeerY1320_contig1212	356	1	356	100		6	1
reindeerY1320_contig1213	356	1	350	98.3146		2	0
reindeerY1320_contig1214	355	1	355	100		0	0
reindeerY1320_contig1215	355	1	355	100		1	1
reindeerY1320_contig1216	355	1	355	100		1	1
reindeerY1320_contig1217	354	1	354	100		4	1
reindeerY1320_contig1218	354	1	354	100		5	1
reindeerY1320_contig1219	354	1	354	100		0	0
reindeerY1320_contig122	2715	1	2715	100	2	1	1
reindeerY1320_contig1220	353	1	353	100		1	1
reindeerY1320_contig1221	351	1	350	99.7151		0	0
reindeerY1320_contig1222	351	1	351	100		2	0
reindeerY1320_contig1223	350	1	350	100		0	0
reindeerY1320_contig1224	350	1	350	100		1	1
reindeerY1320_contig1225	349	2	149	42.6934		17	9
reindeerY1320_contig1226	349	1	349	100		1	1
reindeerY1320_contig1227	349	1	349	100		1	1
reindeerY1320_contig1228	348	1	348	100		1	1
reindeerY1320_contig1229	348	1	348	100		0	0
reindeerY1320_contig123	2695	1	2695	100		0	0
reindeerY1320_contig1230	348	1	348	100		5	3
reindeerY1320_contig1231	347	1	347	100		0	0
reindeerY1320_contig1232	347	1	347	100		1	1
reindeerY1320_contig1233	346	1	346	100		0	0
reindeerY1320_contig1234	346	1	346	100		1	1
reindeerY1320_contig1235	345	1	345	100		1	1
reindeerY1320_contig1236	345	1	345	100		2	1
reindeerY1320_contig1237	345	1	345	100		1	1
reindeerY1320_contig1238	344	1	344	100		3	1
reindeerY1320_contig1239	344	1	344	100		0	0
reindeerY1320_contig124	2693	2	193	7.16673		12	3
reindeerY1320_contig1240	343	1	343	100		0	0
reindeerY1320_contig1241	343	1	343	100		1	1
reindeerY1320_contig1242	343	1	343	100		0	0
reindeerY1320_contig1243	342	1	342	100		1	1
reindeerY1320_contig1244	341	1	341	100		1	1
reindeerY1320_contig1245	340	1	340	100		0	0
reindeerY1320_contig1246	339	1	300	88.4956		1	1
reindeerY1320_contig1247	339	1	339	100		1	1
reindeerY1320_contig1248	339	1	339	100	1	0	0
reindeerY1320_contig1249	337	1	337	100		1	1
reindeerY1320_contig125	2690	1	2690	100		0	0
reindeerY1320_contig1250	337	1	337	100		17	1
reindeerY1320_contig1251	336	1	336	100		1	1
reindeerY1320_contig1252	335	1	335	100		1	1
reindeerY1320_contig1253	334	1	334	100		2	1
reindeerY1320_contig1254	334	1	334	100		1	1
reindeerY1320_contig1255	334	1	334	100		0	0
reindeerY1320_contig1256	333	1	333	100		0	0
reindeerY1320_contig1257	333	1	333	100		1	1
reindeerY1320_contig1258	333	1	333	100		3	3
reindeerY1320_contig1259	333	1	333	100		0	0
reindeerY1320_contig126	2670	1	2670	100	2	0	0
reindeerY1320_contig1260	333	1	333	100		0	0
reindeerY1320_contig1261	332	1	332	100		0	0
reindeerY1320_contig1262	331	1	331	100		0	0
reindeerY1320_contig1263	331	1	331	100		0	0
reindeerY1320_contig1264	331	1	331	100		1	1
reindeerY1320_contig1265	330	1	330	100		1	1
reindeerY1320_contig1266	330	1	300	90.9091		1	1
reindeerY1320_contig1267	330	1	330	100		2	0
reindeerY1320_contig1268	329	1	329	100		1	1
reindeerY1320_contig1269	329	1	329	100		0	0
reindeerY1320_contig127	2653	2	253	9.53637		12	6
reindeerY1320_contig1270	329	2	179	54.4073		3	0
reindeerY1320_contig1271	329	1	329	100		1	1
reindeerY1320_contig1272	328	1	328	100		1	1
reindeerY1320_contig1273	328	1	328	100		0	0
reindeerY1320_contig1274	324	2	224	69.1358		5	2
reindeerY1320_contig1275	326	1	326	100		0	0
reindeerY1320_contig1276	325	1	325	100		3	1
reindeerY1320_contig1277	324	1	324	100		1	1
reindeerY1320_contig1278	323	1	323	100		1	1
reindeerY1320_contig1279	322	1	322	100		0	0
reindeerY1320_contig128	2653	1	2653	100	2	5	1
reindeerY1320_contig1280	321	1	321	100		0	0
reindeerY1320_contig1281	321	1	321	100		0	0
reindeerY1320_contig1282	321	1	321	100		1	1
reindeerY1320_contig1283	321	2	71	22.1184		0	0
reindeerY1320_contig1284	320	1	320	100		0	0
reindeerY1320_contig1285	320	1	320	100		2	1
reindeerY1320_contig1286	320	1	320	100		1	1
reindeerY1320_contig1287	318	1	268	84.2767		1	1
reindeerY1320_contig1288	318	1	318	100		0	0
reindeerY1320_contig1289	318	2	218	68.5535		2	1
reindeerY1320_contig129	2640	1	2550	96.5909	1	0	0
reindeerY1320_contig1290	318	1	318	100	1	0	0
reindeerY1320_contig1291	316	1	316	100		0	0
reindeerY1320_contig1292	316	1	316	100		1	1
reindeerY1320_contig1293	316	1	316	100		2	1
reindeerY1320_contig1294	312	1	312	100		0	0
reindeerY1320_contig1295	311	1	311	100		0	0
reindeerY1320_contig1296	311	1	311	100		1	1
reindeerY1320_contig1297	311	1	311	100		1	1
reindeerY1320_contig1298	310	2	110	35.4839		6	6
reindeerY1320_contig1299	310	1	310	100		3	2
reindeerY1320_contig13	6391	1	6391	100	1	5	2
reindeerY1320_contig130	2605	1	2605	100	1	0	0
reindeerY1320_contig1300	310	1	310	100		1	1
reindeerY1320_contig1301	309	1	300	97.0874		0	0
reindeerY1320_contig1302	308	1	8	2.5974		337	0
reindeerY1320_contig1303	308	1	308	100		0	0
reindeerY1320_contig1304	306	2	156	50.9804		10	6
reindeerY1320_contig1305	306	1	256	83.6601		1	1
reindeerY1320_contig1306	305	1	305	100		1	1
reindeerY1320_contig1307	305	1	300	98.3607		1	1
reindeerY1320_contig1308	305	1	50	16.3934		269	0
reindeerY1320_contig1309	305	1	305	100		5	5
reindeerY1320_contig131	2579	1	2579	100	3	0	0
reindeerY1320_contig1310	304	1	304	100		0	0
reindeerY1320_contig1311	304	1	304	100		1	1
reindeerY1320_contig1312	303	1	303	100		0	0
reindeerY1320_contig1313	303	2	153	50.495		0	0
reindeerY1320_contig1314	302	1	50	16.5563		0	0
reindeerY1320_contig1315	302	1	302	100		0	0
reindeerY1320_contig1316	302	1	302	100		1	1
reindeerY1320_contig1317	302	1	300	99.3377		4	1
reindeerY1320_contig1318	302	1	302	100		0	0
reindeerY1320_contig1319	301	1	300	99.6678		0	0
reindeerY1320_contig132	2578	1	2578	100	1	0	0
reindeerY1320_contig1320	300	1	250	83.3333		1	1
reindeerY1320_contig133	2570	1	2570	100		0	0
reindeerY1320_contig134	2530	1	2530	100	1	2	1
reindeerY1320_contig135	2521	1	2521	100	2	0	0
reindeerY1320_contig136	2518	1	2518	100		0	0
reindeerY1320_contig137	2497	3	297	11.8943		32	4
reindeerY1320_contig138	2495	1	2495	100	2	5	1
reindeerY1320_contig139	2492	1	2492	100	3	1	1
reindeerY1320_contig14	6384	1	6384	100	4	1	1
reindeerY1320_contig140	2486	1	2486	100	1	0	0
reindeerY1320_contig141	2477	1	2477	100	2	0	0
reindeerY1320_contig142	2477	1	2477	100	2	0	0
reindeerY1320_contig143	2467	2	67	2.71585		0	0
reindeerY1320_contig144	2465	2	2365	95.9432		4	2
reindeerY1320_contig145	2451	1	2451	100		3	2
reindeerY1320_contig146	2449	1	2449	100		0	0
reindeerY1320_contig147	2436	2	150	6.15764		9	9
reindeerY1320_contig148	2435	1	2435	100		0	0
reindeerY1320_contig149	2431	2	181	7.4455		1	0
reindeerY1320_contig15	6164	1	3650	59.2148		0	0
reindeerY1320_contig150	2424	2	124	5.11551		10	10
reindeerY1320_contig151	2409	1	2409	100	4	9	1
reindeerY1320_contig152	2379	1	2379	100	2	0	0
reindeerY1320_contig153	2374	1	1450	61.0783		0	0
reindeerY1320_contig154	2369	1	2369	100	1	4	2
reindeerY1320_contig155	2362	1	2362	100		5	0
reindeerY1320_contig156	2358	3	1358	57.5912		9	1
reindeerY1320_contig157	2354	1	2354	100		3	1
reindeerY1320_contig158	2353	1	2350	99.8725	2	0	0
reindeerY1320_contig159	2347	1	2347	100	3	0	0
reindeerY1320_contig16	6039	1	6039	100	6	0	0
reindeerY1320_contig160	2345	2	95	4.05117		18	12
reindeerY1320_contig161	2328	1	2328	100		0	0
reindeerY1320_contig162	2317	1	2317	100		0	0
reindeerY1320_contig163	2314	1	2314	100	4	1	1
reindeerY1320_contig164	2313	1	2313	100	1	7	1
reindeerY1320_contig165	2303	2	153	6.64351		19	5
reindeerY1320_contig166	2293	1	2293	100		0	0
reindeerY1320_contig167	2261	1	2261	100		13	2
reindeerY1320_contig168	2270	1	2270	100		0	0
reindeerY1320_contig169	2267	1	1100	48.5223	1	0	0
reindeerY1320_contig17	5925	1	5925	100	2	14	1
reindeerY1320_contig170	2266	2	116	5.11915		6	3
reindeerY1320_contig171	2262	1	2262	100	3	1	1
reindeerY1320_contig172	2256	1	2256	100	3	1	1
reindeerY1320_contig173	2254	1	2254	100	1	0	0
reindeerY1320_contig174	2253	1	2253	100		2	1
reindeerY1320_contig175	2243	1	2243	100		2	2
reindeerY1320_contig176	2235	2	135	6.04027		5	1
reindeerY1320_contig177	2234	3	384	17.1889		0	0
reindeerY1320_contig178	2232	1	2232	100	1	0	0
reindeerY1320_contig179	2223	1	2223	100	1	0	0
reindeerY1320_contig18	5902	1	5552	94.0698		0	0
reindeerY1320_contig180	2218	1	2218	100	4	2	2
reindeerY1320_contig181	2213	1	2213	100		4	2
reindeerY1320_contig182	2201	2	2150	97.6829		0	0
reindeerY1320_contig183	2183	1	2183	100		0	0
reindeerY1320_contig184	2180	2	2130	97.7064		0	0
reindeerY1320_contig185	2165	1	2165	100	2	0	0
reindeerY1320_contig186	2164	1	2164	100	3	0	0
reindeerY1320_contig187	2134	2	234	10.9653		0	0
reindeerY1320_contig188	2126	1	2126	100	3	4	1
reindeerY1320_contig189	2118	1	2118	100		19	1
reindeerY1320_contig19	5812	1	5812	100	2	0	0
reindeerY1320_contig190	2116	1	2066	97.6371		0	0
reindeerY1320_contig191	2101	2	102	4.85483		7	2
reindeerY1320_contig192	2100	1	2100	100		2	2
reindeerY1320_contig193	2095	2	1995	95.2267	2	6	1
reindeerY1320_contig194	2092	1	2092	100	1	8	1
reindeerY1320_contig195	2087	1	2087	100	2	2	2
reindeerY1320_contig196	2086	1	2086	100		0	0
reindeerY1320_contig197	2066	1	16	0.774443		0	0
reindeerY1320_contig198	2065	2	1915	92.7361		7	0
reindeerY1320_contig199	2060	1	2060	100	1	2	1
reindeerY1320_contig2	13116	3	316	2.40927		18	11
reindeerY1320_contig20	5621	1	5621	100	9	0	0
reindeerY1320_contig200	2057	1	2050	99.6597	1	2	2
reindeerY1320_contig201	2056	1	2050	99.7082	3	2	1
reindeerY1320_contig202	2054	1	2050	99.8053		1	1
reindeerY1320_contig203	2050	1	2050	100		0	0
reindeerY1320_contig204	2049	1	2049	100		4	1
reindeerY1320_contig205	2049	1	2049	100	2	3	1
reindeerY1320_contig206	2037	1	2000	98.1836		2	1
reindeerY1320_contig207	2032	2	582	28.6417		14	9
reindeerY1320_contig208	2029	1	2029	100	2	6	1
reindeerY1320_contig209	2024	1	2024	100		8	1
reindeerY1320_contig21	5535	2	4235	76.5131	5	25	9
reindeerY1320_contig210	2010	1	2010	100		0	0
reindeerY1320_contig211	2005	1	2005	100		1	1
reindeerY1320_contig212	2002	1	2002	100	2	1	1
reindeerY1320_contig213	1994	1	1994	100	1	0	0
reindeerY1320_contig214	1993	1	1993	100	3	1	1
reindeerY1320_contig215	1988	1	1888	94.9698		0	0
reindeerY1320_contig216	1982	1	1450	73.1584		0	0
reindeerY1320_contig217	1982	1	1982	100		0	0
reindeerY1320_contig218	1981	1	1181	59.6164		1	1
reindeerY1320_contig219	1981	1	1981	100	2	0	0
reindeerY1320_contig22	5515	2	165	2.99184		2	2
reindeerY1320_contig220	1976	1	1976	100		3	1
reindeerY1320_contig221	1972	1	1972	100	1	1	1
reindeerY1320_contig222	1960	1	1960	100	1	0	0
reindeerY1320_contig223	1945	1	1945	100	3	0	0
reindeerY1320_contig224	1942	1	1942	100	2	0	0
reindeerY1320_contig225	1934	3	234	12.0993		0	0
reindeerY1320_contig226	1933	2	100	5.17331		0	0
reindeerY1320_contig227	1926	1	1926	100	1	2	1
reindeerY1320_contig228	1910	1	1910	100		0	0
reindeerY1320_contig229	1904	1	1904	100		2	2
reindeerY1320_contig23	5482	2	82	1.4958		6	0
reindeerY1320_contig230	1897	1	1897	100	1	0	0
reindeerY1320_contig231	1883	1	1883	100	2	2	1
reindeerY1320_contig232	1881	1	1881	100	2	0	0
reindeerY1320_contig233	1877	2	1827	97.3362	1	3	2
reindeerY1320_contig234	1873	1	1873	100		1	1
reindeerY1320_contig235	1866	1	1866	100	1	1	1
reindeerY1320_contig236	1860	1	1860	100	1	20	3
reindeerY1320_contig237	1858	1	1008	54.2519		0	0
reindeerY1320_contig238	1857	1	1850	99.623	1	3	1
reindeerY1320_contig239	1856	2	1606	86.5302		19	1
reindeerY1320_contig24	5477	2	127	2.31879		12	11
reindeerY1320_contig240	1850	1	1850	100		0	0
reindeerY1320_contig241	1849	1	1849	100	2	1	1
reindeerY1320_contig242	1841	2	241	13.0907		4	1
reindeerY1320_contig243	1839	1	1839	100		2	0
reindeerY1320_contig244	1837	2	237	12.9015		5	1
reindeerY1320_contig245	1837	1	1837	100	2	10	1
reindeerY1320_contig246	1828	1	1828	100	1	1	1
reindeerY1320_contig247	1827	1	1827	100	4	0	0
reindeerY1320_contig248	1824	1	1824	100		0	0
reindeerY1320_contig249	1803	1	1803	100	1	3	1
reindeerY1320_contig25	5476	1	5476	100		4	4
reindeerY1320_contig250	1801	1	1801	100	1	0	0
reindeerY1320_contig251	1799	2	1649	91.662		1	1
reindeerY1320_contig252	1796	2	196	10.9131		11	5
reindeerY1320_contig253	1796	1	1796	100		2	1
reindeerY1320_contig254	1778	1	1778	100	1	2	1
reindeerY1320_contig255	1775	2	1725	97.1831		2	2
reindeerY1320_contig256	1761	1	1711	97.1607	2	18	1
reindeerY1320_contig257	1744	1	1744	100	3	0	0
reindeerY1320_contig258	1740	1	1740	100		2	1
reindeerY1320_contig259	1734	1	1734	100	1	0	0
reindeerY1320_contig26	5455	4	205	3.75802		39	26
reindeerY1320_contig260	1729	1	1729	100	2	3	1
reindeerY1320_contig261	1728	2	1478	85.5324		4	3
reindeerY1320_contig262	1724	1	1724	100	1	9	1
reindeerY1320_contig263	1718	2	118	6.86845		7	5
reindeerY1320_contig264	1718	1	1700	98.9523	1	7	1
reindeerY1320_contig265	1715	1	1300	75.8017	2	0	0
reindeerY1320_contig266	1714	1	1714	100		0	0
reindeerY1320_contig267	1712	1	1712	100		0	0
reindeerY1320_contig268	1711	1	1711	100	1	0	0
reindeerY1320_contig269	1703	1	1703	100	2	0	0
reindeerY1320_contig27	5364	1	5364	100	6	8	0
reindeerY1320_contig270	1702	1	1700	99.8825		0	0
reindeerY1320_contig271	1699	1	1699	100	1	0	0
reindeerY1320_contig272	1697	1	1697	100		0	0
reindeerY1320_contig273	1687	1	1687	100	1	0	0
reindeerY1320_contig274	1685	1	1685	100		0	0
reindeerY1320_contig275	1682	2	132	7.8478		11	1
reindeerY1320_contig276	1675	2	175	10.4478		2	1
reindeerY1320_contig277	1672	1	1672	100		2	1
reindeerY1320_contig278	1668	2	218	13.0695		8	3
reindeerY1320_contig279	1660	1	1650	99.3976		2	2
reindeerY1320_contig28	5176	1	5176	100	1	0	0
reindeerY1320_contig280	1658	1	1658	100	1	0	0
reindeerY1320_contig281	1647	1	1647	100		0	0
reindeerY1320_contig282	1645	1	1645	100		0	0
reindeerY1320_contig283	1637	1	1637	100		0	0
reindeerY1320_contig284	1636	2	86	5.25672		0	0
reindeerY1320_contig285	1631	1	1631	100	1	0	0
reindeerY1320_contig286	1626	1	1626	100	2	2	1
reindeerY1320_contig287	1624	2	124	7.63547		8	7
reindeerY1320_contig288	1622	1	1622	100		0	0
reindeerY1320_contig289	1616	1	1616	100		0	0
reindeerY1320_contig29	5173	1	5173	100	2	6	1
reindeerY1320_contig290	1611	1	1611	100		0	0
reindeerY1320_contig291	1608	1	1508	93.7811		0	0
reindeerY1320_contig292	1604	2	104	6.48379		0	0
reindeerY1320_contig293	1600	1	1600	100		0	0
reindeerY1320_contig294	1600	1	1600	100	1	0	0
reindeerY1320_contig295	1600	1	1600	100		0	0
reindeerY1320_contig296	1594	2	144	9.03388		7	4
reindeerY1320_contig297	1591	1	1591	100	1	0	0
reindeerY1320_contig298	1589	1	1589	100		0	0
reindeerY1320_contig299	1582	1	1582	100		0	0
reindeerY1320_contig3	12601	1	12601	100	11	0	0
reindeerY1320_contig30	5017	1	5017	100	5	1	1
reindeerY1320_contig300	1581	1	1581	100		4	1
reindeerY1320_contig301	1579	1	1579	100	1	1	1
reindeerY1320_contig302	1571	1	1571	100	1	0	0
reindeerY1320_contig303	1571	1	1571	100	2	1	1
reindeerY1320_contig304	1571	1	1571	100	2	3	1
reindeerY1320_contig305	1568	1	1568	100		0	0
reindeerY1320_contig306	1567	1	1567	100		0	0
reindeerY1320_contig307	1563	1	1563	100		1	1
reindeerY1320_contig308	1562	1	1562	100	1	11	2
reindeerY1320_contig309	1561	1	1561	100	1	0	0
reindeerY1320_contig31	4884	1	4884	100	10	13	0
reindeerY1320_contig310	1560	1	1560	100	2	18	1
reindeerY1320_contig311	1557	1	1557	100		0	0
reindeerY1320_contig312	1557	1	1557	100	1	0	0
reindeerY1320_contig313	1554	1	1554	100		2	2
reindeerY1320_contig314	1554	1	1554	100		0	0
reindeerY1320_contig315	1547	1	1547	100	1	0	0
reindeerY1320_contig316	1547	1	1547	100		0	0
reindeerY1320_contig317	1545	1	1545	100	2	0	0
reindeerY1320_contig318	1545	1	1545	100		9	1
reindeerY1320_contig319	1532	1	1432	93.4726		0	0
reindeerY1320_contig32	4821	3	121	2.50985		15	14
reindeerY1320_contig320	1531	1	1531	100		1	1
reindeerY1320_contig321	1531	1	1531	100		0	0
reindeerY1320_contig322	1530	1	1530	100		0	0
reindeerY1320_contig323	1528	1	1528	100		2	2
reindeerY1320_contig324	1522	1	1522	100	2	1	1
reindeerY1320_contig325	1518	2	1218	80.2372		1	1
reindeerY1320_contig326	1516	1	1516	100		1	1
reindeerY1320_contig327	1511	1	1511	100	1	0	0
reindeerY1320_contig328	1508	1	1508	100		0	0
reindeerY1320_contig329	1504	1	1504	100		0	0
reindeerY1320_contig33	4808	1	4808	100	3	1	1
reindeerY1320_contig330	1502	1	1502	100		0	0
reindeerY1320_contig331	1496	1	1496	100	1	0	0
reindeerY1320_contig332	1487	1	687	46.2004		0	0
reindeerY1320_contig333	1487	1	1487	100	1	0	0
reindeerY1320_contig334	1486	1	1486	100	2	0	0
reindeerY1320_contig335	1485	1	1485	100	1	1	1
reindeerY1320_contig336	1485	1	1485	100	1	1	1
reindeerY1320_contig337	1477	1	1477	100	1	0	0
reindeerY1320_contig338	1476	2	176	11.9241		15	6
reindeerY1320_contig339	1475	1	1475	100	1	0	0
reindeerY1320_contig34	4805	1	4805	100	6	2	2
reindeerY1320_contig340	1471	2	1171	79.6057		6	1
reindeerY1320_contig341	1463	1	1463	100	1	5	2
reindeerY1320_contig342	1461	1	1461	100		0	0
reindeerY1320_contig343	1460	1	1460	100	2	0	0
reindeerY1320_contig344	1459	2	1159	79.438		1	1
reindeerY1320_contig345	1455	1	1455	100		7	1
reindeerY1320_contig346	1451	1	1451	100	1	2	1
reindeerY1320_contig347	1444	1	1444	100		0	0
reindeerY1320_contig348	1438	1	1438	100	2	1	1
reindeerY1320_contig349	1433	1	1433	100	1	1	1
reindeerY1320_contig35	4800	1	4800	100	5	0	0
reindeerY1320_contig350	1432	1	1432	100		0	0
reindeerY1320_contig351	1427	1	1377	96.4961		7	1
reindeerY1320_contig352	1424	1	1424	100	2	1	1
reindeerY1320_contig353	1417	1	1417	100	2	0	0
reindeerY1320_contig354	1413	1	1413	100	3	3	1
reindeerY1320_contig355	1413	1	1413	100	4	1	1
reindeerY1320_contig356	1413	1	1413	100		0	0
reindeerY1320_contig357	1411	1	1411	100		0	0
reindeerY1320_contig358	1408	1	1408	100	2	0	0
reindeerY1320_contig359	1398	1	1398	100	4	0	0
reindeerY1320_contig36	4790	1	4790	100	6	1	1
reindeerY1320_contig360	1394	1	1394	100	2	0	0
reindeerY1320_contig361	1390	1	1390	100		0	0
reindeerY1320_contig362	1390	1	1390	100		2	1
reindeerY1320_contig363	1387	1	1387	100	2	0	0
reindeerY1320_contig364	1384	2	84	6.06936		0	0
reindeerY1320_contig365	1382	1	1382	100		2	1
reindeerY1320_contig366	1379	1	1379	100	1	0	0
reindeerY1320_contig367	1378	1	1378	100	2	1	1
reindeerY1320_contig368	1377	1	1277	92.7378		0	0
reindeerY1320_contig369	1372	1	1372	100		0	0
reindeerY1320_contig37	4747	1	4747	100	6	6	1
reindeerY1320_contig370	1365	1	1365	100		3	1
reindeerY1320_contig371	1365	1	1315	96.337		0	0
reindeerY1320_contig372	1365	1	1365	100		1	1
reindeerY1320_contig373	1361	2	111	8.15577		5	4
reindeerY1320_contig374	1360	1	1360	100	2	2	1
reindeerY1320_contig375	1355	1	755	55.7196	3	1	1
reindeerY1320_contig376	1346	1	1346	100	1	0	0
reindeerY1320_contig377	1345	2	145	10.7807		19	6
reindeerY1320_contig378	1342	1	1342	100		0	0
reindeerY1320_contig379	1333	1	1333	100		0	0
reindeerY1320_contig38	4687	1	4687	100	4	17	0
reindeerY1320_contig380	1328	1	1328	100		0	0
reindeerY1320_contig381	1324	1	1324	100	1	2	1
reindeerY1320_contig382	1324	1	1324	100		0	0
reindeerY1320_contig383	1324	1	1324	100		17	1
reindeerY1320_contig384	1321	1	1321	100	2	1	1
reindeerY1320_contig385	1321	1	1321	100		1	1
reindeerY1320_contig386	1320	1	1320	100		4	2
reindeerY1320_contig387	1319	1	1250	94.7688	2	0	0
reindeerY1320_contig388	1319	1	1319	100	1	0	0
reindeerY1320_contig389	1316	1	1316	100	2	57	0
reindeerY1320_contig39	4530	1	2280	50.3311	3	0	0
reindeerY1320_contig390	1315	1	1200	91.2548		0	0
reindeerY1320_contig391	1304	1	1304	100		1	1
reindeerY1320_contig392	1300	1	1300	100	1	0	0
reindeerY1320_contig393	1299	1	1299	100		0	0
reindeerY1320_contig394	1290	1	1290	100		0	0
reindeerY1320_contig395	1286	1	1286	100		0	0
reindeerY1320_contig396	1280	1	1200	93.75	1	2	1
reindeerY1320_contig397	1276	1	1276	100	1	0	0
reindeerY1320_contig398	1275	1	1275	100	1	5	1
reindeerY1320_contig399	1271	2	1221	96.0661		8	2
reindeerY1320_contig4	10790	2	10740	99.5366	10	16	0
reindeerY1320_contig40	4506	1	4500	99.8668	4	0	0
reindeerY1320_contig400	1267	1	1267	100	1	1	1
reindeerY1320_contig401	1261	1	1261	100		0	0
reindeerY1320_contig402	1261	1	1261	100	2	0	0
reindeerY1320_contig403	1260	1	1250	99.2063		0	0
reindeerY1320_contig404	1257	1	1257	100		0	0
reindeerY1320_contig405	1255	1	1255	100		1	1
reindeerY1320_contig406	1251	1	1251	100		1	1
reindeerY1320_contig407	1248	1	1248	100	1	0	0
reindeerY1320_contig408	1239	1	1239	100		0	0
reindeerY1320_contig409	1237	1	1237	100	2	1	1
reindeerY1320_contig41	4501	1	4501	100	3	1	1
reindeerY1320_contig410	1237	1	1237	100		0	0
reindeerY1320_contig411	1231	2	131	10.6418		5	0
reindeerY1320_contig412	1216	2	166	13.6513		16	1
reindeerY1320_contig413	1218	1	1218	100		1	1
reindeerY1320_contig414	1218	1	1218	100	1	0	0
reindeerY1320_contig415	1217	1	1200	98.6031		0	0
reindeerY1320_contig416	1214	1	1214	100		0	0
reindeerY1320_contig417	1213	3	563	46.4138		16	3
reindeerY1320_contig418	1213	1	1213	100	1	0	0
reindeerY1320_contig419	1204	2	304	25.2492		6	4
reindeerY1320_contig42	4459	1	4459	100	1	0	0
reindeerY1320_contig420	1203	1	1203	100		0	0
reindeerY1320_contig421	1200	1	1150	95.8333	1	0	0
reindeerY1320_contig422	1198	3	598	49.9165		22	10
reindeerY1320_contig423	1194	1	1194	100		8	1
reindeerY1320_contig424	1194	1	1194	100		0	0
reindeerY1320_contig425	1192	2	1142	95.8054		0	0
reindeerY1320_contig426	1191	1	1191	100	1	0	0
reindeerY1320_contig427	1189	1	1189	100		1	1
reindeerY1320_contig428	1187	1	1187	100		8	1
reindeerY1320_contig429	1188	1	1188	100		8	1
reindeerY1320_contig43	4412	1	4300	97.4615	4	0	0
reindeerY1320_contig430	1185	1	1185	100		0	0
reindeerY1320_contig431	1185	1	1185	100	1	1	1
reindeerY1320_contig432	1184	3	984	83.1081		1	1
reindeerY1320_contig433	1183	2	133	11.2426		6	4
reindeerY1320_contig434	1183	1	1133	95.7735	1	2	1
reindeerY1320_contig435	1180	1	1180	100		1	1
reindeerY1320_contig436	1180	1	1180	100		0	0
reindeerY1320_contig437	1177	1	1177	100		0	0
reindeerY1320_contig438	1175	2	75	6.38298		0	0
reindeerY1320_contig439	1174	2	174	14.8211		0	0
reindeerY1320_contig44	4358	1	4358	100	3	0	0
reindeerY1320_contig440	1174	1	1174	100		0	0
reindeerY1320_contig441	1171	1	1171	100	5	0	0
reindeerY1320_contig442	1171	1	1171	100		1	1
reindeerY1320_contig443	1170	1	1170	100	2	0	0
reindeerY1320_contig444	1169	1	1169	100		1	1
reindeerY1320_contig445	1165	1	1165	100	1	1	1
reindeerY1320_contig446	1162	2	112	9.63855		5	2
reindeerY1320_contig447	1162	1	862	74.1824		2	1
reindeerY1320_contig448	1161	1	1111	95.6934		0	0
reindeerY1320_contig449	1159	1	1159	100	2	0	0
reindeerY1320_contig45	4305	1	4300	99.8839	3	0	0
reindeerY1320_contig450	1154	1	1150	99.6534		6	0
reindeerY1320_contig451	1150	2	250	21.7391		5	2
reindeerY1320_contig452	1152	3	502	43.5764		6	3
reindeerY1320_contig453	1152	2	852	73.9583		0	0
reindeerY1320_contig454	1150	1	250	21.7391		0	0
reindeerY1320_contig455	1151	3	300	26.0643		16	11
reindeerY1320_contig456	1144	1	1144	100		1	1
reindeerY1320_contig457	1144	2	94	8.21678		0	0
reindeerY1320_contig458	1143	1	1143	100		1	1
reindeerY1320_contig459	1141	2	91	7.97546		11	7
reindeerY1320_contig46	4239	2	89	2.09955		6	6
reindeerY1320_contig460	1140	1	1140	100	1	3	1
reindeerY1320_contig461	1140	1	1140	100	1	0	0
reindeerY1320_contig462	1140	1	1140	100		0	0
reindeerY1320_contig463	1139	1	1100	96.5759		0	0
reindeerY1320_contig464	1138	3	838	73.638		6	3
reindeerY1320_contig465	1137	1	1137	100	1	0	0
reindeerY1320_contig466	1136	1	1136	100		0	0
reindeerY1320_contig467	1129	1	1129	100		1	1
reindeerY1320_contig468	1128	1	1128	100		2	2
reindeerY1320_contig469	1126	1	1126	100		5	1
reindeerY1320_contig47	4205	1	2100	49.9405		0	0
reindeerY1320_contig470	1124	3	174	15.4804		0	0
reindeerY1320_contig471	1120	1	1100	98.2143	1	0	0
reindeerY1320_contig472	1118	1	1118	100		0	0
reindeerY1320_contig473	1116	2	200	17.9211		0	0
reindeerY1320_contig474	1116	1	1116	100		2	1
reindeerY1320_contig475	1109	1	1109	100		1	1
reindeerY1320_contig476	1106	1	1106	100		14	3
reindeerY1320_contig477	1101	2	102	9.26431		6	4
reindeerY1320_contig478	1100	1	1100	100	1	0	0
reindeerY1320_contig479	1097	2	97	8.8423		4	0
reindeerY1320_contig48	4149	3	149	3.59123		18	11
reindeerY1320_contig480	1096	1	1096	100	1	1	1
reindeerY1320_contig481	1086	2	136	12.523		30	9
reindeerY1320_contig482	1086	1	1086	100		4	2
reindeerY1320_contig483	1077	1	1077	100		0	0
reindeerY1320_contig484	1076	2	176	16.3569		0	0
reindeerY1320_contig485	1074	2	324	30.1676		11	8
reindeerY1320_contig486	1074	1	1074	100		0	0
reindeerY1320_contig487	1071	1	1071	100	1	0	0
reindeerY1320_contig488	1068	1	1050	98.3146	1	0	0
reindeerY1320_contig489	1064	1	1064	100		0	0
reindeerY1320_contig49	4128	1	4128	100	4	2	1
reindeerY1320_contig490	1060	1	1060	100		0	0
reindeerY1320_contig491	1055	2	105	9.95261		8	8
reindeerY1320_contig492	1053	1	1053	100		1	1
reindeerY1320_contig493	1052	1	1052	100		0	0
reindeerY1320_contig494	1051	1	1050	99.9049		0	0
reindeerY1320_contig495	1051	1	1051	100		1	1
reindeerY1320_contig496	1042	1	1042	100		2	2
reindeerY1320_contig497	1041	1	1041	100	2	2	1
reindeerY1320_contig498	1040	2	140	13.4615		0	0
reindeerY1320_contig499	1040	1	1040	100		3	1
reindeerY1320_contig5	7828	5	478	6.10629		30	13
reindeerY1320_contig50	4110	1	100	2.43309		0	0
reindeerY1320_contig500	1039	3	439	42.2522		11	3
reindeerY1320_contig501	1039	1	1039	100		2	1
reindeerY1320_contig502	1037	2	837	80.7136		13	4
reindeerY1320_contig503	1035	1	1035	100		1	1
reindeerY1320_contig504	1035	1	1035	100		2	1
reindeerY1320_contig505	1026	1	1026	100		0	0
reindeerY1320_contig506	1025	1	1025	100		1	1
reindeerY1320_contig507	1016	1	1016	100		4	2
reindeerY1320_contig508	1012	1	1012	100		0	0
reindeerY1320_contig509	1012	1	1012	100		0	0
reindeerY1320_contig51	4103	1	4103	100	3	1	1
reindeerY1320_contig510	1001	1	1000	99.9001	1	0	0
reindeerY1320_contig511	996	1	996	100	2	0	0
reindeerY1320_contig512	996	1	996	100		2	2
reindeerY1320_contig513	994	1	994	100		0	0
reindeerY1320_contig514	993	1	993	100		0	0
reindeerY1320_contig515	993	1	993	100		0	0
reindeerY1320_contig516	984	2	84	8.53659		0	0
reindeerY1320_contig517	982	1	982	100		3	1
reindeerY1320_contig518	981	1	981	100		1	1
reindeerY1320_contig519	981	1	981	100	1	0	0
reindeerY1320_contig52	4098	1	4098	100	3	0	0
reindeerY1320_contig520	980	2	80	8.16327		13	13
reindeerY1320_contig521	977	1	977	100		0	0
reindeerY1320_contig522	975	2	75	7.69231		1	0
reindeerY1320_contig523	973	1	973	100		0	0
reindeerY1320_contig524	970	1	970	100		7	2
reindeerY1320_contig525	967	2	117	12.0993		14	7
reindeerY1320_contig526	965	1	965	100		0	0
reindeerY1320_contig527	962	1	962	100	1	1	1
reindeerY1320_contig528	956	1	950	99.3724	1	0	0
reindeerY1320_contig529	955	1	955	100	1	1	1
reindeerY1320_contig53	3986	1	3986	100	1	0	0
reindeerY1320_contig530	952	1	952	100	1	0	0
reindeerY1320_contig531	951	1	951	100		1	1
reindeerY1320_contig532	950	2	200	21.0526		5	5
reindeerY1320_contig533	948	1	948	100		40	1
reindeerY1320_contig534	947	1	947	100		2	2
reindeerY1320_contig535	946	1	946	100	1	57	1
reindeerY1320_contig536	943	1	943	100		0	0
reindeerY1320_contig537	943	1	943	100		1	1
reindeerY1320_contig538	942	1	942	100		0	0
reindeerY1320_contig539	942	1	900	95.5414	2	0	0
reindeerY1320_contig54	3974	1	3974	100		0	0
reindeerY1320_contig540	941	1	941	100		0	0
reindeerY1320_contig541	941	1	941	100	1	2	1
reindeerY1320_contig542	940	1	940	100		0	0
reindeerY1320_contig543	937	3	237	25.2935		4	2
reindeerY1320_contig544	935	1	935	100		0	0
reindeerY1320_contig545	931	2	731	78.5177		13	4
reindeerY1320_contig546	929	1	929	100		0	0
reindeerY1320_contig547	929	1	929	100		0	0
reindeerY1320_contig548	928	1	928	100		2	2
reindeerY1320_contig549	927	1	927	100		1	1
reindeerY1320_contig55	3942	2	2392	60.6799	3	10	1
reindeerY1320_contig550	926	1	926	100		1	1
reindeerY1320_contig551	926	1	900	97.1922		1	1
reindeerY1320_contig552	926	1	926	100	3	8	2
reindeerY1320_contig553	925	1	925	100		0	0
reindeerY1320_contig554	925	1	925	100	2	1	1
reindeerY1320_contig555	922	1	922	100		6	3
reindeerY1320_contig556	922	1	922	100		0	0
reindeerY1320_contig557	920	2	120	13.0435		12	5
reindeerY1320_contig558	919	1	919	100		1	1
reindeerY1320_contig559	918	1	918	100		4	2
reindeerY1320_contig56	3924	1	3924	100	2	2	1
reindeerY1320_contig560	913	1	50	5.47645		12	10
reindeerY1320_contig561	908	1	908	100		0	0
reindeerY1320_contig562	906	1	906	100		0	0
reindeerY1320_contig563	904	1	900	99.5575		0	0
reindeerY1320_contig564	904	1	854	94.469		3	1
reindeerY1320_contig565	903	1	903	100		1	1
reindeerY1320_contig566	902	1	902	100	1	1	1
reindeerY1320_contig567	901	1	901	100		6	0
reindeerY1320_contig568	899	1	899	100		1	1
reindeerY1320_contig569	899	1	899	100		1	1
reindeerY1320_contig57	3865	1	3865	100	1	9	1
reindeerY1320_contig570	898	1	898	100		11	1
reindeerY1320_contig571	896	1	896	100		0	0
reindeerY1320_contig572	894	1	894	100		0	0
reindeerY1320_contig573	892	1	850	95.2915	1	1	1
reindeerY1320_contig574	892	2	342	38.3408		13	7
reindeerY1320_contig575	890	1	890	100	1	3	1
reindeerY1320_contig576	887	1	887	100	1	1	1
reindeerY1320_contig577	885	2	85	9.60452		15	0
reindeerY1320_contig578	881	1	881	100		0	0
reindeerY1320_contig579	880	2	330	37.5		17	2
reindeerY1320_contig58	3838	1	3838	100	3	0	0
reindeerY1320_contig580	880	1	850	96.5909		0	0
reindeerY1320_contig581	877	1	50	5.70125		0	0
reindeerY1320_contig582	873	1	873	100		3	1
reindeerY1320_contig583	871	1	871	100		0	0
reindeerY1320_contig584	870	2	70	8.04598		4	0
reindeerY1320_contig585	870	1	870	100		0	0
reindeerY1320_contig586	869	1	869	100	1	0	0
reindeerY1320_contig587	869	1	869	100	2	20	1
reindeerY1320_contig588	868	1	868	100		0	0
reindeerY1320_contig589	866	1	866	100		0	0
reindeerY1320_contig59	3804	1	3800	99.8948	2	2	1
reindeerY1320_contig590	866	1	850	98.1524		0	0
reindeerY1320_contig591	865	1	865	100	1	0	0
reindeerY1320_contig592	865	1	865	100		2	1
reindeerY1320_contig593	864	1	864	100		13	1
reindeerY1320_contig594	861	1	861	100		6	1
reindeerY1320_contig595	860	1	860	100		1	1
reindeerY1320_contig596	859	1	859	100		7	1
reindeerY1320_contig597	858	1	858	100		2	1
reindeerY1320_contig598	857	1	857	100		1	1
reindeerY1320_contig599	856	1	856	100		1	1
reindeerY1320_contig6	7727	1	7727	100	1	6	1
reindeerY1320_contig60	3764	1	3764	100	3	2	2
reindeerY1320_contig600	855	1	855	100		1	1
reindeerY1320_contig601	855	1	855	100		1	1
reindeerY1320_contig602	854	1	854	100		0	0
reindeerY1320_contig603	853	1	853	100		0	0
reindeerY1320_contig604	853	1	853	100		2	1
reindeerY1320_contig605	851	1	50	5.87544		1	1
reindeerY1320_contig606	849	1	849	100		0	0
reindeerY1320_contig607	843	2	143	16.9632		6	3
reindeerY1320_contig608	842	1	842	100	2	2	1
reindeerY1320_contig609	841	1	841	100	1	1	1
reindeerY1320_contig61	3713	1	3713	100		0	0
reindeerY1320_contig610	838	1	838	100		0	0
reindeerY1320_contig611	833	2	183	21.9688		13	4
reindeerY1320_contig612	833	1	833	100	2	0	0
reindeerY1320_contig613	832	1	832	100		0	0
reindeerY1320_contig614	829	1	829	100	1	0	0
reindeerY1320_contig615	829	1	829	100		0	0
reindeerY1320_contig616	825	2	175	21.2121		6	6
reindeerY1320_contig617	825	1	825	100		0	0
reindeerY1320_contig618	821	1	821	100		0	0
reindeerY1320_contig619	821	1	821	100		1	1
reindeerY1320_contig62	3691	1	3691	100	5	0	0
reindeerY1320_contig620	820	1	820	100		1	1
reindeerY1320_contig621	814	2	164	20.1474		2	2
reindeerY1320_contig622	814	1	814	100	1	0	0
reindeerY1320_contig623	814	1	764	93.8575		0	0
reindeerY1320_contig624	812	2	112	13.7931		1	1
reindeerY1320_contig625	812	1	750	92.3645		0	0
reindeerY1320_contig626	812	1	712	87.6847		0	0
reindeerY1320_contig627	812	1	812	100	2	1	1
reindeerY1320_contig628	810	2	310	38.2716		0	0
reindeerY1320_contig629	809	1	809	100		3	1
reindeerY1320_contig63	3685	2	100	2.7137		17	10
reindeerY1320_contig630	804	1	804	100	1	1	1
reindeerY1320_contig631	792	1	792	100	1	5	1
reindeerY1320_contig632	792	1	792	100	2	2	2
reindeerY1320_contig633	790	1	790	100		6	1
reindeerY1320_contig634	789	1	789	100		0	0
reindeerY1320_contig635	787	2	437	55.5273		8	3
reindeerY1320_contig636	785	1	785	100		6	1
reindeerY1320_contig637	784	1	784	100		0	0
reindeerY1320_contig638	781	1	781	100		2	2
reindeerY1320_contig639	780	1	780	100		1	1
reindeerY1320_contig64	3683	2	183	4.96878		17	8
reindeerY1320_contig640	778	1	778	100		0	0
reindeerY1320_contig641	777	2	127	16.3449		11	0
reindeerY1320_contig642	777	1	777	100		1	1
reindeerY1320_contig643	775	1	775	100	2	1	1
reindeerY1320_contig644	775	1	775	100		0	0
reindeerY1320_contig645	773	1	773	100		2	2
reindeerY1320_contig646	773	1	773	100		11	1
reindeerY1320_contig647	771	2	171	22.179		6	1
reindeerY1320_contig648	772	2	200	25.9067		0	0
reindeerY1320_contig649	771	1	771	100		5	1
reindeerY1320_contig65	3635	1	3635	100	2	0	0
reindeerY1320_contig650	771	1	721	93.5149		0	0
reindeerY1320_contig651	771	1	771	100		0	0
reindeerY1320_contig652	770	1	770	100		10	2
reindeerY1320_contig653	769	2	119	15.4746		1	1
reindeerY1320_contig654	769	1	769	100	1	0	0
reindeerY1320_contig655	765	1	765	100	1	7	1
reindeerY1320_contig656	765	1	765	100	1	0	0
reindeerY1320_contig657	764	1	764	100		2	1
reindeerY1320_contig658	762	1	762	100		1	1
reindeerY1320_contig659	759	1	759	100		0	0
reindeerY1320_contig66	3566	1	3566	100	2	1	1
reindeerY1320_contig660	758	1	758	100		1	1
reindeerY1320_contig661	758	1	758	100		0	0
reindeerY1320_contig662	756	1	700	92.5926		0	0
reindeerY1320_contig663	755	1	755	100		0	0
reindeerY1320_contig664	754	2	154	20.4244		14	1
reindeerY1320_contig665	753	1	753	100		1	1
reindeerY1320_contig666	752	1	752	100		0	0
reindeerY1320_contig667	749	1	749	100		3	1
reindeerY1320_contig668	749	1	749	100	1	0	0
reindeerY1320_contig669	745	2	95	12.7517		0	0
reindeerY1320_contig67	3555	1	3555	100	1	0	0
reindeerY1320_contig670	747	1	747	100	1	0	0
reindeerY1320_contig671	747	1	747	100	3	0	0
reindeerY1320_contig672	746	1	746	100	2	12	2
reindeerY1320_contig673	743	1	743	100		0	0
reindeerY1320_contig674	742	1	742	100		0	0
reindeerY1320_contig675	742	1	742	100		3	2
reindeerY1320_contig676	740	1	740	100		0	0
reindeerY1320_contig677	737	1	737	100	1	1	1
reindeerY1320_contig678	737	1	737	100	1	1	1
reindeerY1320_contig679	734	1	734	100		6	3
reindeerY1320_contig68	3545	2	3395	95.7687		6	6
reindeerY1320_contig680	732	1	732	100		6	1
reindeerY1320_contig681	728	2	628	86.2637		2	1
reindeerY1320_contig682	727	1	727	100		0	0
reindeerY1320_contig683	726	1	726	100		0	0
reindeerY1320_contig684	724	1	724	100		0	0
reindeerY1320_contig685	723	2	373	51.5906		3	3
reindeerY1320_contig686	723	3	273	37.7593		0	0
reindeerY1320_contig687	723	1	673	93.0844		0	0
reindeerY1320_contig688	723	1	723	100		1	1
reindeerY1320_contig689	722	1	722	100	1	1	1
reindeerY1320_contig69	3509	1	3500	99.7435		0	0
reindeerY1320_contig690	722	1	650	90.0277		0	0
reindeerY1320_contig691	720	1	720	100	1	2	2
reindeerY1320_contig692	718	1	718	100		6	2
reindeerY1320_contig693	716	1	716	100	1	1	1
reindeerY1320_contig694	714	1	714	100		0	0
reindeerY1320_contig695	713	1	713	100		0	0
reindeerY1320_contig696	712	1	712	100		0	0
reindeerY1320_contig697	711	1	711	100		1	1
reindeerY1320_contig698	710	1	710	100		0	0
reindeerY1320_contig699	708	2	108	15.2542		5	3
reindeerY1320_contig7	7526	2	176	2.33856		8	8
reindeerY1320_contig70	3490	1	3490	100	1	4	1
reindeerY1320_contig700	706	1	706	100		1	1
reindeerY1320_contig701	705	2	105	14.8936		15	0
reindeerY1320_contig702	705	1	705	100		1	1
reindeerY1320_contig703	703	2	500	71.1238		2	1
reindeerY1320_contig704	702	1	702	100		0	0
reindeerY1320_contig705	702	1	702	100		7	1
reindeerY1320_contig706	701	1	701	100		1	1
reindeerY1320_contig707	701	1	701	100		1	1
reindeerY1320_contig708	701	1	701	100	1	0	0
reindeerY1320_contig709	701	1	701	100		1	1
reindeerY1320_contig71	3437	2	187	5.44079		6	2
reindeerY1320_contig710	700	1	700	100		3	1
reindeerY1320_contig711	699	1	699	100		0	0
reindeerY1320_contig712	699	1	699	100		0	0
reindeerY1320_contig713	698	1	698	100	1	0	0
reindeerY1320_contig714	697	1	697	100		2	2
reindeerY1320_contig715	697	1	697	100		1	1
reindeerY1320_contig716	695	1	695	100	1	3	2
reindeerY1320_contig717	695	1	695	100		13	1
reindeerY1320_contig718	694	1	694	100		0	0
reindeerY1320_contig719	694	1	694	100		2	1
reindeerY1320_contig72	3430	1	3430	100	4	4	2
reindeerY1320_contig720	693	1	693	100		1	1
reindeerY1320_contig721	692	1	692	100		18	1
reindeerY1320_contig722	689	1	689	100		0	0
reindeerY1320_contig723	686	1	686	100		1	1
reindeerY1320_contig724	686	1	636	92.7114		0	0
reindeerY1320_contig725	684	1	684	100		0	0
reindeerY1320_contig726	681	1	681	100		1	1
reindeerY1320_contig727	681	1	681	100	2	11	1
reindeerY1320_contig728	680	1	680	100		1	1
reindeerY1320_contig729	678	1	678	100		0	0
reindeerY1320_contig73	3378	2	78	2.30906		0	0
reindeerY1320_contig730	678	1	678	100		0	0
reindeerY1320_contig731	677	1	677	100		1	1
reindeerY1320_contig732	677	1	677	100		0	0
reindeerY1320_contig733	676	1	26	3.84615		0	0
reindeerY1320_contig734	676	1	676	100		1	1
reindeerY1320_contig735	674	1	674	100		0	0
reindeerY1320_contig736	674	1	674	100		1	1
reindeerY1320_contig737	669	1	669	100		0	0
reindeerY1320_contig738	668	2	218	32.6347		0	0
reindeerY1320_contig739	668	1	668	100		2	2
reindeerY1320_contig74	3369	2	219	6.50045		1	0
reindeerY1320_contig740	667	1	667	100		0	0
reindeerY1320_contig741	666	1	666	100		1	1
reindeerY1320_contig742	664	1	664	100		0	0
reindeerY1320_contig743	664	1	664	100		0	0
reindeerY1320_contig744	662	1	662	100	1	0	0
reindeerY1320_contig745	662	1	662	100		1	1
reindeerY1320_contig746	660	1	660	100		0	0
reindeerY1320_contig747	659	1	650	98.6343		1	1
reindeerY1320_contig748	658	1	658	100		0	0
reindeerY1320_contig749	657	1	657	100		0	0
reindeerY1320_contig75	3361	1	3361	100	1	1	1
reindeerY1320_contig750	655	1	600	91.6031	2	1	1
reindeerY1320_contig751	654	2	104	15.9021		6	4
reindeerY1320_contig752	654	1	654	100		0	0
reindeerY1320_contig753	654	1	654	100		1	1
reindeerY1320_contig754	653	1	653	100		1	1
reindeerY1320_contig755	652	1	652	100		0	0
reindeerY1320_contig756	651	1	650	99.8464		1	1
reindeerY1320_contig757	649	1	649	100		0	0
reindeerY1320_contig758	648	1	648	100		1	1
reindeerY1320_contig759	646	1	646	100		3	1
reindeerY1320_contig76	3350	1	3200	95.5224	7	8	1
reindeerY1320_contig760	643	2	100	15.5521		10	0
reindeerY1320_contig761	646	2	346	53.5604		16	3
reindeerY1320_contig762	641	1	641	100		1	1
reindeerY1320_contig763	641	1	641	100		0	0
reindeerY1320_contig764	640	1	640	100		4	4
reindeerY1320_contig765	639	1	450	70.4225		0	0
reindeerY1320_contig766	639	1	639	100		5	1
reindeerY1320_contig767	638	1	638	100		1	1
reindeerY1320_contig768	634	1	634	100		0	0
reindeerY1320_contig769	632	1	632	100	1	3	1
reindeerY1320_contig77	3333	2	600	18.0018		18	16
reindeerY1320_contig770	632	1	632	100		0	0
reindeerY1320_contig771	631	1	581	92.0761		1	0
reindeerY1320_contig772	630	1	630	100		2	1
reindeerY1320_contig773	629	1	429	68.2035		0	0
reindeerY1320_contig774	628	1	628	100	1	0	0
reindeerY1320_contig775	627	1	627	100		0	0
reindeerY1320_contig776	626	1	626	100		2	1
reindeerY1320_contig777	625	1	625	100		0	0
reindeerY1320_contig778	624	1	624	100		0	0
reindeerY1320_contig779	623	1	600	96.3082		2	1
reindeerY1320_contig78	3303	1	3303	100	1	0	0
reindeerY1320_contig780	623	1	623	100	1	1	1
reindeerY1320_contig781	623	1	600	96.3082		0	0
reindeerY1320_contig782	623	1	623	100		1	1
reindeerY1320_contig783	623	1	623	100	1	1	1
reindeerY1320_contig784	622	1	622	100		0	0
reindeerY1320_contig785	622	1	622	100		1	1
reindeerY1320_contig786	622	1	622	100		12	2
reindeerY1320_contig787	622	1	622	100		8	1
reindeerY1320_contig788	621	1	621	100		2	0
reindeerY1320_contig789	620	1	620	100		0	0
reindeerY1320_contig79	3290	1	3290	100	3	4	1
reindeerY1320_contig790	620	1	620	100	1	84	1
reindeerY1320_contig791	619	1	619	100	1	5	1
reindeerY1320_contig792	618	2	68	11.0032		2	2
reindeerY1320_contig793	618	1	618	100		0	0
reindeerY1320_contig794	617	1	617	100		0	0
reindeerY1320_contig795	617	1	617	100	1	1	1
reindeerY1320_contig796	617	1	617	100		2	2
reindeerY1320_contig797	615	2	165	26.8293	1	8	8
reindeerY1320_contig798	615	1	450	73.1707		0	0
reindeerY1320_contig799	613	1	13	2.12072		0	0
reindeerY1320_contig8	7389	1	7389	100	5	9	0
reindeerY1320_contig80	3261	2	100	3.06654		8	7
reindeerY1320_contig800	608	2	108	17.7632		15	6
reindeerY1320_contig801	608	1	608	100		0	0
reindeerY1320_contig802	607	1	600	98.8468		1	1
reindeerY1320_contig803	606	2	306	50.495		3	3
reindeerY1320_contig804	606	1	606	100		1	1
reindeerY1320_contig805	606	1	606	100		2	1
reindeerY1320_contig806	606	1	606	100		1	1
reindeerY1320_contig807	606	1	606	100		5	1
reindeerY1320_contig808	606	1	550	90.7591		0	0
reindeerY1320_contig809	605	1	605	100		1	1
reindeerY1320_contig81	3257	1	2000	61.4062		0	0
reindeerY1320_contig810	605	1	605	100		11	0
reindeerY1320_contig811	601	1	600	99.8336		0	0
reindeerY1320_contig812	601	1	601	100		2	1
reindeerY1320_contig813	600	2	150	25		6	0
reindeerY1320_contig814	599	1	599	100		19	1
reindeerY1320_contig815	598	1	598	100		3	1
reindeerY1320_contig816	596	2	146	24.4966		2	2
reindeerY1320_contig817	596	2	96	16.1074		7	6
reindeerY1320_contig818	596	1	596	100		1	1
reindeerY1320_contig819	596	1	596	100		10	1
reindeerY1320_contig82	3255	2	205	6.298		4	1
reindeerY1320_contig820	595	1	595	100	1	11	1
reindeerY1320_contig821	595	1	595	100		0	0
reindeerY1320_contig822	591	1	591	100		2	1
reindeerY1320_contig823	591	1	591	100		0	0
reindeerY1320_contig824	591	1	591	100		0	0
reindeerY1320_contig825	590	1	590	100	1	1	1
reindeerY1320_contig826	589	1	589	100		2	2
reindeerY1320_contig827	588	1	588	100		1	1
reindeerY1320_contig828	588	1	588	100		0	0
reindeerY1320_contig829	588	1	588	100		1	1
reindeerY1320_contig83	3253	2	103	3.16631		9	1
reindeerY1320_contig830	586	1	586	100		0	0
reindeerY1320_contig831	585	1	585	100		0	0
reindeerY1320_contig832	585	1	585	100		0	0
reindeerY1320_contig833	584	1	584	100	1	0	0
reindeerY1320_contig834	584	1	584	100		1	1
reindeerY1320_contig835	583	1	583	100		1	1
reindeerY1320_contig836	583	1	583	100		1	1
reindeerY1320_contig837	583	1	583	100	1	0	0
reindeerY1320_contig838	582	1	550	94.5017	1	1	1
reindeerY1320_contig839	582	1	582	100		0	0
reindeerY1320_contig84	3252	1	3252	100	4	0	0
reindeerY1320_contig840	580	1	580	100		0	0
reindeerY1320_contig841	580	1	580	100		0	0
reindeerY1320_contig842	580	1	580	100		0	0
reindeerY1320_contig843	579	1	579	100	2	0	0
reindeerY1320_contig844	578	1	578	100		1	1
reindeerY1320_contig845	578	1	578	100		0	0
reindeerY1320_contig846	578	1	578	100	1	4	1
reindeerY1320_contig847	577	1	577	100		0	0
reindeerY1320_contig848	577	1	577	100	1	0	0
reindeerY1320_contig849	573	2	223	38.918		62	0
reindeerY1320_contig85	3232	1	3232	100	2	10	0
reindeerY1320_contig850	577	1	577	100		2	2
reindeerY1320_contig851	576	1	576	100	1	0	0
reindeerY1320_contig852	576	1	576	100		2	1
reindeerY1320_contig853	575	1	25	4.34783		0	0
reindeerY1320_contig854	573	1	573	100		0	0
reindeerY1320_contig855	572	1	572	100		2	2
reindeerY1320_contig856	572	1	572	100		2	2
reindeerY1320_contig857	571	2	71	12.4343		7	6
reindeerY1320_contig858	571	1	571	100		0	0
reindeerY1320_contig859	570	1	570	100		41	1
reindeerY1320_contig86	3232	1	3232	100	8	4	1
reindeerY1320_contig860	569	2	169	29.7012		8	8
reindeerY1320_contig861	569	1	569	100		45	1
reindeerY1320_contig862	569	1	569	100		2	1
reindeerY1320_contig863	568	1	568	100		10	1
reindeerY1320_contig864	567	1	567	100		1	1
reindeerY1320_contig865	567	1	567	100	2	7	1
reindeerY1320_contig866	567	1	450	79.3651		1	1
reindeerY1320_contig867	565	1	565	100		0	0
reindeerY1320_contig868	564	1	564	100	1	0	0
reindeerY1320_contig869	564	1	564	100		3	1
reindeerY1320_contig87	3229	1	3200	99.1019		0	0
reindeerY1320_contig870	563	2	513	91.119		6	1
reindeerY1320_contig871	562	1	562	100		0	0
reindeerY1320_contig872	561	1	561	100		1	1
reindeerY1320_contig873	561	1	561	100		1	1
reindeerY1320_contig874	560	1	560	100		0	0
reindeerY1320_contig875	560	1	560	100		0	0
reindeerY1320_contig876	559	2	109	19.4991		9	6
reindeerY1320_contig877	558	1	558	100		1	1
reindeerY1320_contig878	558	1	550	98.5663		0	0
reindeerY1320_contig879	558	1	558	100		1	1
reindeerY1320_contig88	3210	1	3210	100	3	10	1
reindeerY1320_contig880	557	1	557	100		1	1
reindeerY1320_contig881	557	1	250	44.8833		0	0
reindeerY1320_contig882	556	1	556	100		0	0
reindeerY1320_contig883	556	1	556	100		1	1
reindeerY1320_contig884	555	1	550	99.0991	1	1	1
reindeerY1320_contig885	555	1	555	100		1	1
reindeerY1320_contig886	554	1	554	100		0	0
reindeerY1320_contig887	554	1	500	90.2527		0	0
reindeerY1320_contig888	553	1	550	99.4575		0	0
reindeerY1320_contig889	553	1	553	100		1	1
reindeerY1320_contig89	3181	1	3181	100	2	1	1
reindeerY1320_contig890	552	1	552	100	1	0	0
reindeerY1320_contig891	551	1	551	100		0	0
reindeerY1320_contig892	550	1	550	100		21	1
reindeerY1320_contig893	550	1	550	100		9	1
reindeerY1320_contig894	549	1	549	100		2	1
reindeerY1320_contig895	548	1	548	100		1	1
reindeerY1320_contig896	548	1	548	100		0	0
reindeerY1320_contig897	547	1	547	100		1	1
reindeerY1320_contig898	547	1	547	100		0	0
reindeerY1320_contig899	547	1	547	100		1	0
reindeerY1320_contig9	6749	2	1599	23.6924	1	0	0
reindeerY1320_contig90	3167	1	3167	100	5	1	1
reindeerY1320_contig900	545	1	545	100		0	0
reindeerY1320_contig901	545	1	545	100		1	1
reindeerY1320_contig902	544	1	544	100		0	0
reindeerY1320_contig903	544	1	544	100		0	0
reindeerY1320_contig904	543	1	493	90.7919		0	0
reindeerY1320_contig905	543	1	543	100		0	0
reindeerY1320_contig906	543	1	543	100		2	1
reindeerY1320_contig907	542	1	542	100		0	0
reindeerY1320_contig908	542	1	542	100		1	1
reindeerY1320_contig909	541	1	541	100	2	1	1
reindeerY1320_contig91	3165	1	3165	100		3	1
reindeerY1320_contig910	541	1	541	100		0	0
reindeerY1320_contig911	540	1	540	100		1	1
reindeerY1320_contig912	539	1	539	100		0	0
reindeerY1320_contig913	539	1	539	100		0	0
reindeerY1320_contig914	539	1	539	100		0	0
reindeerY1320_contig915	535	1	535	100		0	0
reindeerY1320_contig916	534	1	534	100		0	0
reindeerY1320_contig917	533	1	533	100		1	1
reindeerY1320_contig918	533	1	483	90.6191		0	0
reindeerY1320_contig919	531	1	531	100		0	0
reindeerY1320_contig92	3154	1	3150	99.8732	1	0	0
reindeerY1320_contig920	531	1	531	100		0	0
reindeerY1320_contig921	529	1	529	100		0	0
reindeerY1320_contig922	528	1	528	100		0	0
reindeerY1320_contig923	527	1	527	100		10	1
reindeerY1320_contig924	527	1	527	100	2	1	1
reindeerY1320_contig925	526	1	526	100		1	1
reindeerY1320_contig926	525	2	425	80.9524		9	4
reindeerY1320_contig927	525	1	500	95.2381		1	1
reindeerY1320_contig928	519	1	519	100		0	0
reindeerY1320_contig929	519	1	519	100		0	0
reindeerY1320_contig93	3149	1	3149	100	3	0	0
reindeerY1320_contig930	518	1	518	100		2	2
reindeerY1320_contig931	515	1	515	100		1	1
reindeerY1320_contig932	515	1	400	77.6699		1	1
reindeerY1320_contig933	514	1	514	100		0	0
reindeerY1320_contig934	514	1	514	100		0	0
reindeerY1320_contig935	514	1	514	100	1	0	0
reindeerY1320_contig936	513	1	513	100		3	1
reindeerY1320_contig937	512	1	512	100		16	1
reindeerY1320_contig938	512	1	512	100		0	0
reindeerY1320_contig939	511	1	500	97.8474		16	1
reindeerY1320_contig94	3135	1	3135	100		0	0
reindeerY1320_contig940	510	1	500	98.0392		1	1
reindeerY1320_contig941	510	1	510	100		0	0
reindeerY1320_contig942	510	1	510	100		2	1
reindeerY1320_contig943	509	2	309	60.7073		10	0
reindeerY1320_contig944	506	1	6	1.18577		528	0
reindeerY1320_contig945	507	1	507	100		4	1
reindeerY1320_contig946	507	1	507	100	1	1	1
reindeerY1320_contig947	507	1	507	100		0	0
reindeerY1320_contig948	506	1	500	98.8142		0	0
reindeerY1320_contig949	506	1	506	100		0	0
reindeerY1320_contig95	3122	3	2922	93.5939	4	1	1
reindeerY1320_contig950	503	1	503	100	1	1	1
reindeerY1320_contig951	503	1	503	100		0	0
reindeerY1320_contig952	502	1	502	100		0	0
reindeerY1320_contig953	501	1	500	99.8004		0	0
reindeerY1320_contig954	501	1	501	100		0	0
reindeerY1320_contig955	500	1	500	100		1	1
reindeerY1320_contig956	500	1	500	100		1	1
reindeerY1320_contig957	498	1	498	100		0	0
reindeerY1320_contig958	498	1	498	100		1	1
reindeerY1320_contig959	498	1	498	100		0	0
reindeerY1320_contig96	3105	1	3105	100	1	3	1
reindeerY1320_contig960	497	1	497	100		2	2
reindeerY1320_contig961	496	2	96	19.3548		6	6
reindeerY1320_contig962	496	1	496	100		1	1
reindeerY1320_contig963	495	1	495	100		0	0
reindeerY1320_contig964	495	1	495	100		2	2
reindeerY1320_contig965	494	1	494	100	1	1	1
reindeerY1320_contig966	493	1	493	100		16	1
reindeerY1320_contig967	491	1	491	100		1	1
reindeerY1320_contig968	490	1	490	100		1	1
reindeerY1320_contig969	490	1	490	100		1	1
reindeerY1320_contig97	3097	1	3097	100	2	7	1
reindeerY1320_contig970	489	1	489	100	1	149	1
reindeerY1320_contig971	489	1	489	100		0	0
reindeerY1320_contig972	489	1	489	100	1	2	1
reindeerY1320_contig973	489	1	489	100		1	1
reindeerY1320_contig974	488	0	0	0		349	0
reindeerY1320_contig975	488	1	488	100		1	1
reindeerY1320_contig976	488	1	488	100		0	0
reindeerY1320_contig977	487	1	487	100		0	0
reindeerY1320_contig978	486	2	186	38.2716		5	1
reindeerY1320_contig979	486	1	486	100		0	0
reindeerY1320_contig98	3079	1	3079	100	2	0	0
reindeerY1320_contig980	483	1	483	100		0	0
reindeerY1320_contig981	483	1	483	100		0	0
reindeerY1320_contig982	483	1	483	100		1	1
reindeerY1320_contig983	482	1	482	100		2	1
reindeerY1320_contig984	482	2	332	68.8797		5	3
reindeerY1320_contig985	482	2	332	68.8797		5	1
reindeerY1320_contig986	482	1	482	100		2	1
reindeerY1320_contig987	481	1	481	100		1	1
reindeerY1320_contig988	481	1	481	100		0	0
reindeerY1320_contig989	481	1	481	100		1	1
reindeerY1320_contig99	3072	1	3072	100	3	2	0
reindeerY1320_contig990	480	1	480	100		1	1
reindeerY1320_contig991	477	1	477	100	1	0	0
reindeerY1320_contig992	476	1	476	100		1	1
reindeerY1320_contig993	476	1	476	100		0	0
reindeerY1320_contig994	474	1	474	100		0	0
reindeerY1320_contig995	474	1	474	100		0	0
reindeerY1320_contig996	474	1	474	100		3	1
reindeerY1320_contig997	473	1	473	100		2	2
reindeerY1320_contig998	473	1	473	100		0	0
reindeerY1320_contig999	472	1	472	100		0	0

## Sheet: Sheet2
qseqid	sseqid	pident	length	mismatch	gapopen	qstart	qend	sstart	send	evalue	bitscore
reindeerY1320_contig2	OX460344.1	97444	13143	279	26	1	13115	55063401	55050288	0.0	22358.0
reindeerY1320_contig2	OX460344.1	97153	8255	175	18	1	8243	59844850	59853056	0.0	13889.0
reindeerY1320_contig2	OX460344.1	97001	8269	181	19	1	8243	54209177	54200950	0.0	13836.0
reindeerY1320_contig2	OX460344.1	96875	6656	165	15	1	6629	54654348	54660987	0.0	11101.0
reindeerY1320_contig2	OX460344.1	96477	6643	180	17	1	6629	54987123	54993725	0.0	10924.0
reindeerY1320_contig2	OX460344.1	96429	6636	178	15	1	6620	54133533	54140125	0.0	10888.0
reindeerY1320_contig2	OX460344.1	96094	6657	205	23	1	6629	59516217	59522846	0.0	10804.0
reindeerY1320_contig2	OX460344.1	98959	4900	47	3	8219	13116	54200946	54196049	0.0	8763.0
reindeerY1320_contig2	OX460344.1	97857	4900	97	4	8219	13116	59853064	59857957	0.0	8460.0
reindeerY1320_contig2	OX460344.1	97162	3982	94	8	1	3980	59922027	59918063	0.0	6711.0
reindeerY1320_contig2	OX460344.1	97978	2670	46	6	3966	6629	59917150	59914483	0.0	4625.0
reindeerY1320_contig5	OX460344.1	97846	5432	66	9	1	5393	59895837	59901256	0.0	9335.0
reindeerY1320_contig5	OX460344.1	97165	5433	99	11	1	5393	54158793	54153376	0.0	9129.0
reindeerY1320_contig5	OX460344.1	95147	5399	230	6	1	5393	62733532	62738904	0.0	8490.0
reindeerY1320_contig5	OX460344.1	97423	3609	72	5	1	3588	55012408	55008800	0.0	6130.0
reindeerY1320_contig5	OX460344.1	97.65	2426	48	5	5404	7828	55425704	55428121	0.0	4156.0
reindeerY1320_contig5	OX460344.1	97787	2350	49	2	5404	7752	62739080	62741427	0.0	4048.0
reindeerY1320_contig5	OX460344.1	97558	2211	53	1	5543	7752	61967470	61965260	0.0	3783.0
reindeerY1320_contig5	OX460344.1	95548	2246	93	5	5509	7752	54153138	54150898	0.0	3587.0
reindeerY1320_contig5	OX460344.1	95503	2246	99	2	5509	7752	59901494	59903739	0.0	3587.0
reindeerY1320_contig5	OX460344.1	95503	2246	94	4	5509	7752	55006728	55004488	0.0	3581.0
reindeerY1320_contig5	OX460344.1	96343	1887	18	6	3527	5393	55008821	55006966	0.0	3055.0
reindeerY1320_contig5	OX460344.1	97966	295	6	0	1	295	61981158	61980864	2.35e-143	512.0
reindeerY1320_contig5	OX460344.1	96622	148	5	0	5404	5551	61967651	61967504	2.63e-63	246.0
reindeerY1320_contig6	OX460344.1	99987	7727	1	0	1	7727	58919996	58912270	0.0	14264.0
reindeerY1320_contig7	OX460344.1	97996	7534	131	10	1	7526	59929680	59922159	0.0	13058.0
reindeerY1320_contig7	OX460344.1	97956	7536	136	13	1	7526	55071060	55063533	0.0	13047.0
reindeerY1320_contig7	OX460344.1	97854	7550	136	9	1	7526	59508538	59516085	0.0	13021.0
reindeerY1320_contig7	OX460344.1	97784	7537	146	8	1	7526	54979465	54986991	0.0	12973.0
reindeerY1320_contig7	OX460344.1	97782	7528	149	11	1	7526	59837207	59844718	0.0	12960.0
reindeerY1320_contig7	OX460344.1	97721	7546	129	15	1	7526	54216831	54209309	0.0	12942.0
reindeerY1320_contig7	OX460344.1	97478	7573	128	14	1	7526	54125845	54133401	0.0	12868.0
reindeerY1320_contig7	OX460344.1	97266	7536	176	21	1	7526	54646701	54654216	0.0	12748.0
reindeerY1320_contig10	OX460344.1	99985	6742	1	0	1	6742	58894989	58901730	0.0	12445.0
reindeerY1320_contig12	OX460344.1	99821	6690	12	0	1	6690	57597767	57591078	0.0	12307.0
reindeerY1320_contig13	OX460344.1	99.95	3977	2	0	1	3977	58869712	58873688	0.0	7334.0
reindeerY1320_contig13	OX460344.1	99753	2431	6	0	3947	6377	58873708	58876138	0.0	4457.0
reindeerY1320_contig14	OX460344.1	100.0	6384	0	0	1	6384	58920496	58926879	0.0	11790.0
reindeerY1320_contig17	OX460344.1	99562	5936	15	1	1	5925	58639814	58645749	0.0	10831.0
reindeerY1320_contig21	OX460344.1	97.89	5546	84	11	1	5535	59456388	59450865	0.0	9563.0
reindeerY1320_contig21	OX460344.1	97875	1459	27	2	1	1455	55342615	55344073	0.0	2519.0
reindeerY1320_contig21	OX460344.1	97469	1462	28	4	1	1455	62060820	62059361	0.0	2486.0
reindeerY1320_contig21	OX460344.1	96715	1461	41	4	1	1455	62791724	62790265	0.0	2425.0
reindeerY1320_contig21	OX460344.1	96446	1463	44	3	1	1455	62659593	62661055	0.0	2407.0
reindeerY1320_contig21	OX460344.1	95482	1483	34	7	1	1455	55713948	55712471	0.0	2337.0
reindeerY1320_contig21	OX460344.1	97273	1210	25	5	1	1206	61879150	61880355	0.0	2045.0
reindeerY1320_contig21	OX460344.1	95789	380	12	2	1	376	59781718	59781339	5.72e-173	610.0
reindeerY1320_contig21	OX460344.1	98387	186	3	0	1270	1455	61880353	61880538	6.45e-88	327.0
reindeerY1320_contig22	OX460344.1	97777	5534	102	6	1	5515	55448370	55453901	0.0	9518.0
reindeerY1320_contig22	OX460344.1	97748	5328	107	6	196	5515	61944760	61939438	0.0	9162.0
reindeerY1320_contig24	OX460344.1	98047	5478	82	8	1	5477	54257630	54252177	0.0	9500.0
reindeerY1320_contig24	OX460344.1	97973	5477	85	8	1	5477	54085040	54090490	0.0	9476.0
reindeerY1320_contig24	OX460344.1	97576	5487	114	8	1	5477	54602796	54608273	0.0	9378.0
reindeerY1320_contig24	OX460344.1	97211	5485	131	13	1	5477	59796461	59801931	0.0	9262.0
reindeerY1320_contig24	OX460344.1	96988	5478	99	18	1	5477	55111956	55106544	0.0	9142.0
reindeerY1320_contig24	OX460344.1	95823	5506	181	27	1	5477	59467277	59472762	0.0	8848.0
reindeerY1320_contig24	OX460344.1	97749	3732	79	3	1	3730	63013658	63017386	0.0	6421.0
reindeerY1320_contig24	OX460344.1	98.07	3212	54	4	1003	4210	54939432	54942639	0.0	5581.0
reindeerY1320_contig24	OX460344.1	96.57	2770	51	11	2708	5477	59968762	59966037	0.0	4549.0
reindeerY1320_contig24	OX460344.1	97872	1410	18	3	4069	5477	54942640	54944038	0.0	2427.0
reindeerY1320_contig24	OX460344.1	98.41	1006	16	0	1	1006	54938197	54939202	0.0	1770.0
reindeerY1320_contig25	OX460344.1	99909	4387	4	0	1	4387	58187070	58191456	0.0	8080.0
reindeerY1320_contig25	OX460344.1	99909	4387	4	0	1	4387	58218541	58214155	0.0	8080.0
reindeerY1320_contig25	OX460344.1	99907	1079	1	0	4398	5476	58191586	58192664	0.0	1988.0
reindeerY1320_contig25	OX460344.1	99907	1079	1	0	4398	5476	58214025	58212947	0.0	1988.0
reindeerY1320_contig26	OX460344.1	98815	2784	23	4	2676	5455	54622168	54624945	0.0	4950.0
reindeerY1320_contig26	OX460344.1	98742	2782	30	4	2676	5455	55092434	55089656	0.0	4939.0
reindeerY1320_contig26	OX460344.1	98312	2784	39	5	2676	5455	54104553	54107332	0.0	4874.0
reindeerY1320_contig26	OX460344.1	97.82	2798	36	7	2676	5455	59952077	59949287	0.0	4806.0
reindeerY1320_contig26	OX460344.1	97387	2794	35	8	2676	5455	54238111	54235342	0.0	4721.0
reindeerY1320_contig26	OX460344.1	96485	2788	75	10	2676	5455	59815911	59818683	0.0	4584.0
reindeerY1320_contig26	OX460344.1	98743	2467	29	1	2678	5144	54958030	54960494	0.0	4383.0
reindeerY1320_contig26	OX460344.1	98503	2472	27	4	2676	5144	59486850	59489314	0.0	4351.0
reindeerY1320_contig26	OX460344.1	98934	2158	21	2	1	2157	54955234	54957390	0.0	3856.0
reindeerY1320_contig26	OX460344.1	98707	2165	15	1	6	2157	55095237	55093073	0.0	3831.0
reindeerY1320_contig26	OX460344.1	98656	2157	28	1	1	2157	54101760	54103915	0.0	3821.0
reindeerY1320_contig26	OX460344.1	98654	2154	28	1	4	2157	54240902	54238750	0.0	3816.0
reindeerY1320_contig26	OX460344.1	98516	2157	28	2	1	2157	54619377	54621529	0.0	3803.0
reindeerY1320_contig26	OX460344.1	98331	2157	35	1	1	2157	59484056	59486211	0.0	3783.0
reindeerY1320_contig26	OX460344.1	97543	2157	48	5	4	2157	59954870	59952716	0.0	3685.0
reindeerY1320_contig26	OX460344.1	96662	2157	71	1	1	2157	59813117	59815272	0.0	3583.0
reindeerY1320_contig26	OX460344.1	99198	499	4	0	2168	2666	59486271	59486769	0.0	900.0
reindeerY1320_contig26	OX460344.1	99198	499	4	0	2168	2666	59952656	59952158	0.0	900.0
reindeerY1320_contig26	OX460344.1	99198	499	3	1	2168	2666	54957450	54957947	0.0	898.0
reindeerY1320_contig26	OX460344.1	98998	499	5	0	2168	2666	55093013	55092515	0.0	894.0
reindeerY1320_contig26	OX460344.1	98597	499	7	0	2168	2666	54238690	54238192	0.0	883.0
reindeerY1320_contig26	OX460344.1	98397	499	8	0	2168	2666	54621589	54622087	0.0	878.0
reindeerY1320_contig26	OX460344.1	97996	499	9	1	2168	2666	54103975	54104472	0.0	865.0
reindeerY1320_contig26	OX460344.1	97796	499	11	0	2168	2666	59815332	59815830	0.0	861.0
reindeerY1320_contig26	OX460344.1	98898	363	4	0	5093	5455	54960493	54960855	0.0	649.0
reindeerY1320_contig26	OX460344.1	98966	290	3	0	5093	5382	59489313	59489602	9.77e-131	520.0
reindeerY1320_contig29	OX460344.1	99575	5173	6	2	1	5173	59397045	59391889	0.0	9424.0
reindeerY1320_contig30	OX460344.1	99.96	5017	2	0	1	5017	58518188	58513172	0.0	9254.0
reindeerY1320_contig32	OX460344.1	97956	3326	64	3	1499	4821	62876607	62879931	0.0	5762.0
reindeerY1320_contig32	OX460344.1	97896	3327	65	3	1499	4821	61532541	61529216	0.0	5751.0
reindeerY1320_contig32	OX460344.1	97688	3330	69	5	1499	4821	62560449	62557121	0.0	5716.0
reindeerY1320_contig32	OX460344.1	97567	3329	72	6	1499	4821	62146606	62149931	0.0	5690.0
reindeerY1320_contig32	OX460344.1	97404	2465	57	5	1499	3959	61793562	61791101	0.0	4191.0
reindeerY1320_contig32	OX460344.1	97634	1860	44	0	2962	4821	55251828	55249969	0.0	3192.0
reindeerY1320_contig32	OX460344.1	97558	1474	32	2	1499	2968	55257347	55255874	0.0	2519.0
reindeerY1320_contig32	OX460344.1	96714	639	17	1	4183	4821	61791101	61790467	0.0	1061.0
reindeerY1320_contig32	OX460344.1	97845	464	6	1	977	1436	62146118	62146581	0.0	798.0
reindeerY1320_contig32	OX460344.1	97629	464	7	1	977	1436	62560937	62560474	0.0	793.0
reindeerY1320_contig32	OX460344.1	97414	464	8	1	977	1436	61533029	61532566	0.0	787.0
reindeerY1320_contig32	OX460344.1	97414	464	8	1	977	1436	62876119	62876582	0.0	787.0
reindeerY1320_contig32	OX460344.1	97198	464	9	1	977	1436	55257835	55257372	0.0	782.0
reindeerY1320_contig32	OX460344.1	96336	464	13	1	977	1436	61794050	61793587	0.0	760.0
reindeerY1320_contig33	OX460344.1	99.75	4809	10	2	1	4808	57663144	57667951	0.0	8829.0
reindeerY1320_contig34	OX460344.1	99.75	4805	8	1	1	4805	58193504	58198304	0.0	8815.0
reindeerY1320_contig34	OX460344.1	99414	1878	7	1	1	1878	58212107	58210234	0.0	3415.0
reindeerY1320_contig36	OX460344.1	99896	4790	5	0	1	4790	59252613	59257402	0.0	8818.0
reindeerY1320_contig37	OX460344.1	99831	4747	7	1	1	4747	59205653	59210398	0.0	8720.0
reindeerY1320_contig41	OX460344.1	99844	4498	6	1	1	4498	58676917	58681413	0.0	8266.0
reindeerY1320_contig46	OX460344.1	96.5	4257	94	25	1	4239	62141909	62146128	0.0	6985.0
reindeerY1320_contig46	OX460344.1	96.39	4266	99	26	1	4239	62565164	62560927	0.0	6974.0
reindeerY1320_contig46	OX460344.1	96368	4268	92	16	1	4239	61798273	61794040	0.0	6964.0
reindeerY1320_contig46	OX460344.1	96082	4262	103	22	1	4239	61537239	61533019	0.0	6887.0
reindeerY1320_contig46	OX460344.1	95871	4263	104	25	1	4239	62871915	62876129	0.0	6831.0
reindeerY1320_contig46	OX460344.1	95723	4279	91	12	1	4239	55262051	55257825	0.0	6804.0
reindeerY1320_contig48	OX460344.1	97871	2302	46	3	1851	4149	62152657	62150356	0.0	3976.0
reindeerY1320_contig48	OX460344.1	97701	2305	47	3	1851	4149	62554391	62556695	0.0	3958.0
reindeerY1320_contig48	OX460344.1	97572	2306	48	6	1851	4149	61526487	61528791	0.0	3941.0
reindeerY1320_contig48	OX460344.1	97609	2300	51	3	1851	4146	55247240	55249539	0.0	3940.0
reindeerY1320_contig48	OX460344.1	96486	2305	70	5	1851	4149	61787743	61790042	0.0	3797.0
reindeerY1320_contig48	OX460344.1	97639	2202	45	6	1951	4149	62882553	62880356	0.0	3771.0
reindeerY1320_contig48	OX460344.1	99.2	1751	14	0	47	1797	62154510	62152760	0.0	3157.0
reindeerY1320_contig48	OX460344.1	98108	1797	29	4	1	1797	55245346	55247137	0.0	3125.0
reindeerY1320_contig48	OX460344.1	97997	1797	30	4	1	1797	61785850	61787640	0.0	3114.0
reindeerY1320_contig48	OX460344.1	98744	1752	20	2	47	1797	62552538	62554288	0.0	3112.0
reindeerY1320_contig48	OX460344.1	98289	1753	25	4	47	1797	61524635	61526384	0.0	3066.0
reindeerY1320_contig49	OX460344.1	100.0	4125	0	0	4	4128	58881478	58877354	0.0	7618.0
reindeerY1320_contig51	OX460344.1	99586	4108	12	1	1	4103	57650279	57654386	0.0	7505.0
reindeerY1320_contig55	OX460344.1	97699	3086	60	7	853	3932	59080054	59076974	0.0	5295.0
reindeerY1320_contig56	OX460344.1	99975	3924	1	0	1	3924	59278913	59282836	0.0	7241.0
reindeerY1320_contig57	OX460344.1	99612	3870	10	1	1	3865	59444060	59440191	0.0	7077.0
reindeerY1320_contig59	OX460344.1	99947	3804	2	0	1	3804	59261768	59265571	0.0	7014.0
reindeerY1320_contig60	OX460344.1	100.0	2065	0	0	1700	3764	57577501	57579565	0.0	3814.0
reindeerY1320_contig60	OX460344.1	99941	1700	1	0	1	1700	57575759	57577458	0.0	3134.0
reindeerY1320_contig63	OX460344.1	97352	3663	73	11	1	3648	62571705	62568052	0.0	6205.0
reindeerY1320_contig63	OX460344.1	97031	3671	69	12	1	3636	62135340	62139005	0.0	6139.0
reindeerY1320_contig63	OX460344.1	97499	3559	71	10	101	3648	61804709	61801158	0.0	6063.0
reindeerY1320_contig63	OX460344.1	97153	3372	71	7	287	3636	62865641	62869009	0.0	5672.0
reindeerY1320_contig63	OX460344.1	97591	2366	42	7	1290	3648	55267293	55264936	0.0	4039.0
reindeerY1320_contig63	OX460344.1	97489	2031	40	4	1	2023	61544781	61542754	0.0	3458.0
reindeerY1320_contig63	OX460344.1	96592	1643	33	4	2011	3648	61541750	61540126	0.0	2702.0
reindeerY1320_contig63	OX460344.1	97083	1337	21	4	1	1323	55268625	55267293	0.0	2237.0
reindeerY1320_contig63	OX460344.1	96321	299	11	0	1	299	62865325	62865623	1.44e-121	492.0
reindeerY1320_contig63	OX460344.1	95763	118	5	0	1	118	61805050	61804933	5.86e-47	191.0
reindeerY1320_contig64	OX460344.1	97373	3692	81	5	1	3683	62658766	62655082	0.0	6266.0
reindeerY1320_contig64	OX460344.1	97216	3700	78	10	1	3683	62792551	62796242	0.0	6239.0
reindeerY1320_contig64	OX460344.1	97055	3701	84	7	1	3683	55341787	55338094	0.0	6207.0
reindeerY1320_contig64	OX460344.1	96812	3701	83	7	1	3683	55714775	55718458	0.0	6148.0
reindeerY1320_contig64	OX460344.1	96503	3718	88	9	1	3683	62061647	62065357	0.0	6107.0
reindeerY1320_contig64	OX460344.1	97207	2005	49	3	1685	3683	61876796	61874793	0.0	3386.0
reindeerY1320_contig64	OX460344.1	96621	1539	29	4	1	1527	61878323	61876796	0.0	2532.0
reindeerY1320_contig64	OX460344.1	95588	1088	46	2	2596	3683	59785100	59786185	0.0	1742.0
reindeerY1320_contig66	OX460344.1	99972	3564	1	0	1	3564	57887243	57890806	0.0	6577.0
reindeerY1320_contig68	OX460344.1	100.0	1489	0	0	1473	2961	58152574	58151086	0.0	2750.0
reindeerY1320_contig68	OX460344.1	100.0	1489	0	0	1473	2961	58253032	58254520	0.0	2750.0
reindeerY1320_contig68	OX460344.1	99.92	1245	0	1	107	1351	58153891	58152648	0.0	2292.0
reindeerY1320_contig68	OX460344.1	99.92	1245	0	1	107	1351	58251715	58252958	0.0	2292.0
reindeerY1320_contig68	OX460344.1	100.0	574	0	0	2972	3545	58150987	58150414	0.0	1061.0
reindeerY1320_contig68	OX460344.1	99826	575	0	1	2972	3545	58254619	58255193	0.0	1055.0
reindeerY1320_contig70	OX460344.1	99971	3478	1	0	13	3490	58906873	58910350	0.0	6418.0
reindeerY1320_contig71	OX460344.1	98358	1157	17	1	2281	3437	61992886	61991732	0.0	2030.0
reindeerY1320_contig71	OX460344.1	97601	1167	10	4	2273	3437	55408376	55409526	0.0	1984.0
reindeerY1320_contig72	OX460344.1	99888	1783	0	1	1648	3430	59291175	59292955	0.0	3280.0
reindeerY1320_contig72	OX460344.1	100.0	1637	0	0	1	1637	59289500	59291136	0.0	3024.0
reindeerY1320_contig75	OX460344.1	99941	3363	0	1	1	3361	57532130	57535492	0.0	6198.0
reindeerY1320_contig76	OX460344.1	99821	3350	6	0	1	3350	59420550	59423899	0.0	6154.0
reindeerY1320_contig77	OX460344.1	97.39	2912	65	2	361	3261	54172585	54169674	0.0	4946.0
reindeerY1320_contig77	OX460344.1	97353	2909	66	2	361	3258	59882112	59885020	0.0	4935.0
reindeerY1320_contig77	OX460344.1	97346	2901	77	0	361	3261	61998163	61995263	0.0	4931.0
reindeerY1320_contig77	OX460344.1	96886	2922	69	8	361	3261	62720009	62722929	0.0	4872.0
reindeerY1320_contig77	OX460344.1	96.67	2913	80	5	361	3261	55026170	55023263	0.0	4826.0
reindeerY1320_contig77	OX460344.1	96.94	1961	60	0	1301	3261	55404050	55406010	0.0	3290.0
reindeerY1320_contig77	OX460344.1	95738	657	27	1	361	1016	55403397	55404053	0.0	1057.0
reindeerY1320_contig77	OX460344.1	95.0	360	8	1	1	350	54172996	54172637	4.54e-141	556.0
reindeerY1320_contig77	OX460344.1	99052	211	2	0	140	350	59881850	59882060	1.05e-103	379.0
reindeerY1320_contig77	OX460344.1	98104	211	4	0	140	350	55026432	55026222	2.28e-100	368.0
reindeerY1320_contig77	OX460344.1	97.63	211	4	1	140	350	61998424	61998215	3.82e-98	361.0
reindeerY1320_contig77	OX460344.1	97.63	211	4	1	140	350	62719748	62719957	3.82e-98	361.0
reindeerY1320_contig77	OX460344.1	98077	156	3	0	1	156	59881629	59881784	1.84e-71	272.0
reindeerY1320_contig77	OX460344.1	98077	156	3	0	1	156	61998599	61998444	1.84e-71	272.0
reindeerY1320_contig77	OX460344.1	97436	156	4	0	1	156	55026607	55026452	8.56e-55	267.0
reindeerY1320_contig77	OX460344.1	97436	156	4	0	1	156	62719565	62719720	8.56e-55	267.0
reindeerY1320_contig79	OX460344.1	99878	3291	3	1	1	3290	58400492	58403782	0.0	6054.0
reindeerY1320_contig80	OX460344.1	97105	3247	81	7	1	3241	61509021	61512260	0.0	5480.0
reindeerY1320_contig80	OX460344.1	97015	3250	82	9	1	3240	62162066	62158822	0.0	5467.0
reindeerY1320_contig80	OX460344.1	96808	3258	81	13	1	3240	62544679	62547931	0.0	5435.0
reindeerY1320_contig80	OX460344.1	96574	3240	92	8	4	3239	62890305	62887081	0.0	5367.0
reindeerY1320_contig80	OX460344.1	95841	3246	102	10	1	3240	55237908	55241126	0.0	5232.0
reindeerY1320_contig80	OX460344.1	95945	2318	69	7	1	2312	61778603	61780901	0.0	3736.0
reindeerY1320_contig80	OX460344.1	96098	410	14	2	2832	3240	61780889	61781297	0.0	667.0
reindeerY1320_contig82	OX460344.1	97935	3099	51	7	161	3255	62522116	62525205	0.0	5356.0
reindeerY1320_contig83	OX460344.1	97574	3257	52	5	1	3253	62512384	62509151	0.0	5552.0
reindeerY1320_contig86	OX460344.1	99907	3233	2	1	1	3232	58596353	58599585	0.0	5952.0
reindeerY1320_contig88	OX460344.1	99907	3211	2	1	1	3210	59108389	59105179	0.0	5912.0
reindeerY1320_contig89	OX460344.1	100.0	3181	0	0	1	3181	57498806	57495626	0.0	5875.0
reindeerY1320_contig90	OX460344.1	99621	3169	10	2	1	3167	57502582	57505750	0.0	5803.0
reindeerY1320_contig91	OX460344.1	99653	3166	2	2	1	3165	58930045	58926888	0.0	5781.0
reindeerY1320_contig95	OX460344.1	99458	3138	1	1	1	3122	57479841	57476704	0.0	5686.0
reindeerY1320_contig96	OX460344.1	99742	3105	8	0	1	3105	59215714	59218818	0.0	5690.0
reindeerY1320_contig97	OX460344.1	99968	3097	1	0	1	3097	59285379	59288475	0.0	5714.0
reindeerY1320_contig104	OX460344.1	96632	2999	59	12	1	2958	62656519	62653522	0.0	4940.0
reindeerY1320_contig104	OX460344.1	96567	2971	87	9	1	2958	55339530	55336562	0.0	4907.0
reindeerY1320_contig104	OX460344.1	97539	2397	53	6	1	2393	62794806	62797200	0.0	4095.0
reindeerY1320_contig104	OX460344.1	96977	2382	68	4	1	2380	62063922	62066301	0.0	3997.0
reindeerY1320_contig104	OX460344.1	96.7	2394	77	2	1	2393	61876229	61873837	0.0	3982.0
reindeerY1320_contig104	OX460344.1	96821	1856	56	3	1	1855	55717022	55718875	0.0	3097.0
reindeerY1320_contig104	OX460344.1	97297	555	15	0	2404	2958	55718890	55719444	0.0	942.0
reindeerY1320_contig104	OX460344.1	96786	560	17	1	2399	2958	61873786	61873228	0.0	933.0
reindeerY1320_contig104	OX460344.1	96.25	560	21	0	2399	2958	62066449	62067008	0.0	918.0
reindeerY1320_contig104	OX460344.1	95922	564	15	3	2403	2958	62797253	62797816	0.0	907.0
reindeerY1320_contig106	OX460344.1	98995	2985	0	1	1	2955	58356498	58353514	0.0	5319.0
reindeerY1320_contig107	OX460344.1	98897	2539	8	4	425	2952	58303120	58300591	0.0	4519.0
reindeerY1320_contig107	OX460344.1	99758	414	1	0	1	414	58303564	58303151	0.0	760.0
reindeerY1320_contig108	OX460344.1	99931	2918	2	0	1	2918	58624025	58621108	0.0	5378.0
reindeerY1320_contig109	OX460344.1	99931	2889	2	0	1	2889	59354389	59357277	0.0	5325.0
reindeerY1320_contig111	OX460344.1	99944	1801	1	0	1	1801	59363953	59362153	0.0	3321.0
reindeerY1320_contig111	OX460344.1	100.0	1051	0	0	1812	2862	59362111	59361061	0.0	1941.0
reindeerY1320_contig112	OX460344.1	99.93	2855	2	0	1	2855	58376192	58373338	0.0	5262.0
reindeerY1320_contig115	OX460344.1	95177	1493	56	13	1	1489	58057920	58059400	0.0	2344.0
reindeerY1320_contig115	OX460344.1	95005	1021	41	9	1130	2143	58059373	58060390	0.0	1594.0
reindeerY1320_contig115	OX460344.1	97059	102	3	0	849	950	58057584	58057685	1.62e-41	172.0
reindeerY1320_contig116	OX460344.1	100.0	2805	0	0	2	2806	58906882	58904078	0.0	5180.0
reindeerY1320_contig117	OX460344.1	98994	2783	25	1	1	2780	59885772	59888554	0.0	4981.0
reindeerY1320_contig117	OX460344.1	98.85	2783	23	3	1	2780	54168915	54166139	0.0	4953.0
reindeerY1320_contig117	OX460344.1	98455	2784	39	1	1	2780	62723688	62726471	0.0	4900.0
reindeerY1320_contig117	OX460344.1	98242	2788	38	7	1	2780	55022514	55019730	0.0	4867.0
reindeerY1320_contig117	OX460344.1	96086	2785	88	9	1	2780	55406758	55409526	0.0	4519.0
reindeerY1320_contig117	OX460344.1	95768	2788	103	7	1	2780	61994512	61991732	0.0	4481.0
reindeerY1320_contig118	OX460344.1	99349	2766	18	0	1	2766	55019391	55016626	0.0	5009.0
reindeerY1320_contig118	OX460344.1	98807	2766	27	2	1	2766	59888893	59891652	0.0	4920.0
reindeerY1320_contig118	OX460344.1	98397	2308	37	0	1	2308	54165800	54163493	0.0	4058.0
reindeerY1320_contig118	OX460344.1	95493	2241	94	2	72	2308	55413076	55415313	0.0	3572.0
reindeerY1320_contig118	OX460344.1	95319	2243	97	4	70	2308	61988186	61985948	0.0	3554.0
reindeerY1320_contig118	OX460344.1	97979	1237	25	0	1072	2308	62727550	62728786	0.0	2146.0
reindeerY1320_contig118	OX460344.1	97984	744	15	0	1	744	62726810	62727553	0.0	1291.0
reindeerY1320_contig118	OX460344.1	97598	458	11	0	2309	2766	54163457	54163000	0.0	785.0
reindeerY1320_contig118	OX460344.1	97386	459	12	0	2308	2766	62728821	62729279	0.0	782.0
reindeerY1320_contig118	OX460344.1	97753	267	6	0	2500	2766	61985684	61985418	3.03e-128	460.0
reindeerY1320_contig118	OX460344.1	97004	267	8	0	2500	2766	55415577	55415843	6.56e-110	449.0
reindeerY1320_contig118	OX460344.1	99465	187	1	0	2313	2499	55415350	55415536	4.12e-76	340.0
reindeerY1320_contig118	OX460344.1	98.93	187	2	0	2313	2499	61985911	61985725	1.92e-74	335.0
reindeerY1320_contig122	OX460344.1	99926	2715	2	0	1	2715	57317087	57314373	0.0	5003.0
reindeerY1320_contig124	OX460344.1	97883	2693	56	1	1	2693	62736969	62734278	0.0	4656.0
reindeerY1320_contig124	OX460344.1	97623	2693	64	0	1	2693	61969780	61972472	0.0	4619.0
reindeerY1320_contig124	OX460344.1	96975	2711	63	2	1	2693	55423575	55420866	0.0	4534.0
reindeerY1320_contig127	OX460344.1	99035	2592	25	0	2	2593	54188416	54191007	0.0	4649.0
reindeerY1320_contig127	OX460344.1	98997	2593	26	0	1	2593	55042645	55045237	0.0	4645.0
reindeerY1320_contig127	OX460344.1	98188	2594	29	4	1	2593	59865604	59863028	0.0	4514.0
reindeerY1320_contig127	OX460344.1	95449	2593	100	7	1	2593	55387336	55384762	0.0	4119.0
reindeerY1320_contig127	OX460344.1	95.24	2605	94	9	1	2593	62704080	62701494	0.0	4096.0
reindeerY1320_contig127	OX460344.1	95163	2605	96	9	1	2593	62014107	62016693	0.0	4085.0
reindeerY1320_contig128	OX460344.1	100.0	2653	0	0	1	2653	59398978	59401630	0.0	4900.0
reindeerY1320_contig134	OX460344.1	100.0	2530	0	0	1	2530	58359135	58361664	0.0	4673.0
reindeerY1320_contig137	OX460344.1	95282	2501	95	12	1	2497	62620931	62618450	0.0	3960.0
reindeerY1320_contig137	OX460344.1	95699	1674	60	9	829	2497	62638588	62640254	0.0	2699.0
reindeerY1320_contig137	OX460344.1	95526	1453	64	1	1013	2464	61858599	61860051	0.0	2322.0
reindeerY1320_contig137	OX460344.1	98148	108	2	0	1	108	62637675	62637782	1.42e-30	189.0
reindeerY1320_contig138	OX460344.1	99.68	2501	1	2	1	2495	58343138	58340639	0.0	4567.0
reindeerY1320_contig139	OX460344.1	99.88	2492	2	1	1	2492	58676087	58673597	0.0	4584.0
reindeerY1320_contig144	OX460344.1	99629	1347	5	0	1119	2465	58199521	58200867	0.0	2460.0
reindeerY1320_contig144	OX460344.1	100.0	951	0	0	1	951	58198541	58199491	0.0	1757.0
reindeerY1320_contig145	OX460344.1	99429	2452	10	3	1	2451	58179524	58181972	0.0	4447.0
reindeerY1320_contig145	OX460344.1	99429	2452	11	3	1	2451	58226088	58223639	0.0	4447.0
reindeerY1320_contig147	OX460344.1	99172	2053	14	1	1	2050	54977342	54979394	0.0	3694.0
reindeerY1320_contig147	OX460344.1	98146	2050	21	1	1	2050	54123742	54125774	0.0	3559.0
reindeerY1320_contig147	OX460344.1	98098	2050	22	1	1	2050	54218934	54216902	0.0	3554.0
reindeerY1320_contig147	OX460344.1	97661	2052	27	4	1	2050	55073163	55071131	0.0	3504.0
reindeerY1320_contig147	OX460344.1	97024	2050	43	2	1	2050	59931782	59929751	0.0	3432.0
reindeerY1320_contig147	OX460344.1	96585	2050	52	2	1	2050	59506436	59508467	0.0	3382.0
reindeerY1320_contig147	OX460344.1	95642	2065	51	9	1	2050	59835096	59837136	0.0	3278.0
reindeerY1320_contig147	OX460344.1	97388	1608	23	2	1	1608	54641344	54642932	0.0	2719.0
reindeerY1320_contig147	OX460344.1	97582	455	9	2	1596	2050	54646178	54646630	0.0	778.0
reindeerY1320_contig150	OX460344.1	98924	2416	26	0	5	2420	54117728	54115313	0.0	4318.0
reindeerY1320_contig150	OX460344.1	98924	2416	26	0	5	2420	54224946	54227361	0.0	4318.0
reindeerY1320_contig150	OX460344.1	98721	2424	29	2	1	2424	59500457	59498036	0.0	4303.0
reindeerY1320_contig150	OX460344.1	98.68	2424	27	3	1	2422	54635345	54632925	0.0	4294.0
reindeerY1320_contig150	OX460344.1	98432	2424	38	0	1	2424	59938915	59941338	0.0	4266.0
reindeerY1320_contig150	OX460344.1	96621	2427	62	7	1	2424	59829092	59826683	0.0	4010.0
reindeerY1320_contig150	OX460344.1	98975	2146	22	0	1	2146	55079160	55081305	0.0	3842.0
reindeerY1320_contig150	OX460344.1	98695	2146	25	3	1	2146	54971361	54969219	0.0	3805.0
reindeerY1320_contig150	OX460344.1	96113	283	11	0	2142	2424	54969103	54968821	7.38e-129	462.0
reindeerY1320_contig150	OX460344.1	96113	283	11	0	2142	2424	55081421	55081703	7.38e-129	462.0
reindeerY1320_contig151	OX460344.1	99792	2409	5	0	1	2409	59056084	59053676	0.0	4421.0
reindeerY1320_contig154	OX460344.1	97015	1072	29	3	984	2053	59380310	59381380	0.0	1799.0
reindeerY1320_contig154	OX460344.1	98507	335	5	0	2035	2369	59381418	59381752	8.81e-168	592.0
reindeerY1320_contig156	OX460344.1	97462	2364	52	5	1	2358	55382252	55379891	0.0	4026.0
reindeerY1320_contig157	OX460344.1	99958	2354	1	0	1	2354	59404912	59407265	0.0	4342.0
reindeerY1320_contig160	OX460344.1	96.29	2345	85	2	1	2344	62645724	62643381	0.0	3847.0
reindeerY1320_contig160	OX460344.1	96238	2339	81	3	1	2334	62805387	62807723	0.0	3825.0
reindeerY1320_contig160	OX460344.1	95856	2365	76	6	1	2345	61849475	61851837	0.0	3805.0
reindeerY1320_contig160	OX460344.1	95983	2340	81	7	1	2332	55312848	55315182	0.0	3788.0
reindeerY1320_contig160	OX460344.1	95824	2347	95	3	1	2345	55328800	55326455	0.0	3788.0
reindeerY1320_contig160	OX460344.1	95654	2347	95	5	1	2345	62629685	62632026	0.0	3762.0
reindeerY1320_contig160	OX460344.1	95562	2366	73	12	1	2345	62090626	62088272	0.0	3759.0
reindeerY1320_contig160	OX460344.1	95538	2353	91	8	1	2345	62821340	62818994	0.0	3751.0
reindeerY1320_contig160	OX460344.1	95347	2364	89	5	1	2345	62074607	62076968	0.0	3736.0
reindeerY1320_contig160	OX460344.1	95309	2366	86	9	1	2345	61589052	61591413	0.0	3731.0
reindeerY1320_contig160	OX460344.1	95.9	2244	83	5	106	2345	61604977	61602739	0.0	3626.0
reindeerY1320_contig160	OX460344.1	96749	1507	44	4	841	2345	62629132	62627629	0.0	2507.0
reindeerY1320_contig163	OX460344.1	99957	2314	1	0	1	2314	57505742	57508055	0.0	4268.0
reindeerY1320_contig164	OX460344.1	99914	2313	2	0	1	2313	58339649	58337337	0.0	4261.0
reindeerY1320_contig165	OX460344.1	96187	2308	79	6	1	2303	62077076	62079379	0.0	3766.0
reindeerY1320_contig165	OX460344.1	95887	2310	78	9	1	2303	62643272	62640973	0.0	3723.0
reindeerY1320_contig165	OX460344.1	95234	2308	103	6	1	2303	61602631	61600326	0.0	3646.0
reindeerY1320_contig165	OX460344.1	96212	1267	44	2	1038	2303	61862089	61860826	0.0	2071.0
reindeerY1320_contig165	OX460344.1	95066	831	36	4	5	830	55315300	55316130	0.0	1303.0
reindeerY1320_contig167	OX460344.1	98123	1545	17	6	1	1534	59014250	59012707	0.0	2682.0
reindeerY1320_contig167	OX460344.1	99851	673	1	0	1589	2261	59012653	59011981	0.0	1238.0
reindeerY1320_contig170	OX460344.1	98368	2267	36	1	1	2266	55416067	55418333	0.0	3980.0
reindeerY1320_contig170	OX460344.1	98368	2267	36	1	1	2266	62729498	62731764	0.0	3980.0
reindeerY1320_contig170	OX460344.1	97752	2269	46	4	1	2266	61985194	61982928	0.0	3903.0
reindeerY1320_contig171	OX460344.1	99912	2263	1	1	1	2262	57472903	57470641	0.0	4167.0
reindeerY1320_contig172	OX460344.1	99956	2256	1	0	1	2256	57543751	57546006	0.0	4161.0
reindeerY1320_contig174	OX460344.1	100.0	2253	0	0	1	2253	62521211	62518959	0.0	4161.0
reindeerY1320_contig175	OX460344.1	99733	2243	6	0	1	2243	58222779	58220537	0.0	4109.0
reindeerY1320_contig175	OX460344.1	99644	2245	6	1	1	2243	58182830	58185074	0.0	4100.0
reindeerY1320_contig176	OX460344.1	98031	2235	36	3	1	2235	62506687	62508913	0.0	3877.0
reindeerY1320_contig180	OX460344.1	96353	2139	63	8	1	2124	59248450	59246312	0.0	3504.0
reindeerY1320_contig180	OX460344.1	95108	1574	71	1	651	2218	59356539	59358112	0.0	2475.0
reindeerY1320_contig181	OX460344.1	100.0	1967	0	0	1	1967	59243163	59241197	0.0	3633.0
reindeerY1320_contig181	OX460344.1	98734	237	2	1	1978	2213	59241165	59240929	4.11e-100	420.0
reindeerY1320_contig188	OX460344.1	99656	2037	7	0	90	2126	58612930	58614966	0.0	3723.0
reindeerY1320_contig189	OX460344.1	99953	2118	1	0	1	2118	58960918	58963035	0.0	3906.0
reindeerY1320_contig191	OX460344.1	98624	2108	20	4	1	2101	55409869	55411974	0.0	3723.0
reindeerY1320_contig191	OX460344.1	98245	2108	28	4	1	2101	61991389	61989284	0.0	3679.0
reindeerY1320_contig192	OX460344.1	99381	2100	1	1	1	2100	58262364	58264451	0.0	3795.0
reindeerY1320_contig192	OX460344.1	99333	2100	2	1	1	2100	58143229	58141142	0.0	3790.0
reindeerY1320_contig193	OX460344.1	99051	2108	2	2	6	2095	59230080	59232187	0.0	3766.0
reindeerY1320_contig194	OX460344.1	98616	2095	22	3	1	2092	59250501	59252591	0.0	3720.0
reindeerY1320_contig195	OX460344.1	100.0	1658	0	0	1	1658	57462658	57461001	0.0	3062.0
reindeerY1320_contig195	OX460344.1	100.0	419	0	0	1669	2087	57460921	57460503	0.0	774.0
reindeerY1320_contig199	OX460344.1	99951	2060	1	0	1	2060	58349574	58351633	0.0	3799.0
reindeerY1320_contig200	OX460344.1	99694	1633	1	1	425	2057	58789694	58791322	0.0	2985.0
reindeerY1320_contig200	OX460344.1	97826	414	9	0	1	414	58789252	58789665	0.0	715.0
reindeerY1320_contig201	OX460344.1	99.26	2026	7	2	1	2018	59273485	59271460	0.0	3651.0
reindeerY1320_contig202	OX460344.1	100.0	2054	0	0	1	2054	58932501	58930448	0.0	3794.0
reindeerY1320_contig204	OX460344.1	99756	2048	5	0	2	2049	59372586	59374633	0.0	3755.0
reindeerY1320_contig205	OX460344.1	100.0	2049	0	0	1	2049	59193550	59195598	0.0	3784.0
reindeerY1320_contig206	OX460344.1	99898	1961	1	1	1	1960	57500954	57498994	0.0	3609.0
reindeerY1320_contig207	OX460344.1	98474	2032	30	1	1	2032	54923171	54925201	0.0	3579.0
reindeerY1320_contig207	OX460344.1	98227	2031	36	0	1	2031	63007882	63009912	0.0	3552.0
reindeerY1320_contig207	OX460344.1	97736	2032	46	0	1	2032	54276735	54274704	0.0	3498.0
reindeerY1320_contig207	OX460344.1	96436	2048	53	8	1	2032	54065728	54067771	0.0	3360.0
reindeerY1320_contig207	OX460344.1	95898	2048	66	8	1	2032	54587623	54589668	0.0	3301.0
reindeerY1320_contig207	OX460344.1	95586	2039	81	6	1	2032	59457212	59459248	0.0	3258.0
reindeerY1320_contig207	OX460344.1	95135	2035	93	4	1	2032	55341787	55339756	0.0	3205.0
reindeerY1320_contig207	OX460344.1	95117	1536	64	4	1	1533	61878323	61876796	0.0	2410.0
reindeerY1320_contig207	OX460344.1	95601	341	15	0	1692	2032	61876795	61876455	1.66e-154	547.0
reindeerY1320_contig208	OX460344.1	99951	2029	1	0	1	2029	59385191	59387219	0.0	3742.0
reindeerY1320_contig209	OX460344.1	98629	2042	10	2	1	2024	58963569	58965610	0.0	3618.0
reindeerY1320_contig211	OX460344.1	99451	2005	1	2	1	2005	58322262	58324256	0.0	3635.0
reindeerY1320_contig212	OX460344.1	100.0	2002	0	0	1	2002	57586720	57584719	0.0	3698.0
reindeerY1320_contig214	OX460344.1	100.0	1993	0	0	1	1993	59257883	59259875	0.0	3681.0
reindeerY1320_contig218	OX460344.1	100.0	1166	0	0	816	1981	57669198	57668033	0.0	2154.0
reindeerY1320_contig220	OX460344.1	99899	1976	2	0	1	1976	59213348	59215323	0.0	3639.0
reindeerY1320_contig221	OX460344.1	99341	1974	10	2	1	1972	57674184	57672212	0.0	3587.0
reindeerY1320_contig227	OX460344.1	100.0	1926	0	0	1	1926	58393503	58395428	0.0	3557.0
reindeerY1320_contig229	OX460344.1	99024	1025	8	1	1	1025	57935856	57934834	0.0	1836.0
reindeerY1320_contig229	OX460344.1	99362	940	6	0	965	1904	57934838	57933899	0.0	1703.0
reindeerY1320_contig231	OX460344.1	99841	1883	2	1	1	1883	59235260	59237141	0.0	3459.0
reindeerY1320_contig233	OX460344.1	98505	1070	13	3	810	1877	58460609	58459541	0.0	1884.0
reindeerY1320_contig233	OX460344.1	99475	762	0	4	1	762	58461262	58460505	0.0	1382.0
reindeerY1320_contig234	OX460344.1	99893	1873	0	1	1	1873	57552084	57553954	0.0	3446.0
reindeerY1320_contig235	OX460344.1	99946	1866	1	0	1	1866	58411100	58409235	0.0	3441.0
reindeerY1320_contig236	OX460344.1	99087	1862	15	1	1	1860	59049131	59047270	0.0	3343.0
reindeerY1320_contig236	OX460344.1	95.3	383	17	1	1479	1860	62087335	62087717	2.46e-156	606.0
reindeerY1320_contig236	OX460344.1	95276	381	17	1	1481	1860	62626694	62627074	3.19e-171	603.0
reindeerY1320_contig238	OX460344.1	99945	1819	0	1	1	1819	58319904	58318087	0.0	3352.0
reindeerY1320_contig239	OX460344.1	99946	1856	0	1	1	1856	58990346	58992200	0.0	3421.0
reindeerY1320_contig241	OX460344.1	99355	1860	1	1	1	1849	58305756	58303897	0.0	3358.0
reindeerY1320_contig242	OX460344.1	98642	1841	25	0	1	1841	62516793	62518633	0.0	3262.0
reindeerY1320_contig244	OX460344.1	95187	187	9	0	1651	1837	62926833	62927019	5.98e-79	296.0
reindeerY1320_contig245	OX460344.1	98692	1835	14	3	1	1835	59429660	59431484	0.0	3247.0
reindeerY1320_contig246	OX460344.1	100.0	1828	0	0	1	1828	57922587	57920760	0.0	3376.0
reindeerY1320_contig249	OX460344.1	99889	1803	2	0	1	1803	59278614	59276812	0.0	3319.0
reindeerY1320_contig251	OX460344.1	99944	1799	1	0	1	1799	58437169	58435371	0.0	3317.0
reindeerY1320_contig252	OX460344.1	96772	1797	57	1	1	1796	55697149	55695353	0.0	2996.0
reindeerY1320_contig252	OX460344.1	96826	1796	48	3	1	1796	62043336	62041550	0.0	2992.0
reindeerY1320_contig252	OX460344.1	96659	1796	53	1	1	1796	62676792	62678580	0.0	2977.0
reindeerY1320_contig252	OX460344.1	96494	1797	60	3	1	1796	61896579	61898373	0.0	2966.0
reindeerY1320_contig252	OX460344.1	96383	1797	64	1	1	1796	55360093	55361889	0.0	2957.0
reindeerY1320_contig253	OX460344.1	99889	1796	2	0	1	1796	58346263	58344468	0.0	3306.0
reindeerY1320_contig254	OX460344.1	100.0	1778	0	0	1	1778	58443360	58441583	0.0	3284.0
reindeerY1320_contig255	OX460344.1	100.0	1031	0	0	745	1775	57671016	57672046	0.0	1905.0
reindeerY1320_contig255	OX460344.1	99835	606	1	0	1	606	57670402	57671007	0.0	1114.0
reindeerY1320_contig256	OX460344.1	100.0	1687	0	0	75	1761	59168058	59169744	0.0	3116.0
reindeerY1320_contig258	OX460344.1	99407	1685	8	2	1	1685	58321641	58319959	0.0	3055.0
reindeerY1320_contig260	OX460344.1	100.0	1729	0	0	1	1729	58912243	58910515	0.0	3193.0
reindeerY1320_contig261	OX460344.1	98958	1728	15	1	1	1728	62179030	62180754	0.0	3088.0
reindeerY1320_contig261	OX460344.1	97977	1730	27	6	1	1728	62907483	62909206	0.0	2994.0
reindeerY1320_contig261	OX460344.1	95494	1731	64	8	1	1728	55228477	55226758	0.0	2752.0
reindeerY1320_contig262	OX460344.1	99304	1724	12	0	1	1724	59180585	59178862	0.0	3118.0
reindeerY1320_contig263	OX460344.1	98368	1716	28	0	3	1718	61741144	61739429	0.0	3014.0
reindeerY1320_contig263	OX460344.1	95.7	1721	70	3	1	1718	55199504	55197785	0.0	2765.0
reindeerY1320_contig263	OX460344.1	95457	1717	73	3	3	1716	62335491	62337205	0.0	2734.0
reindeerY1320_contig263	OX460344.1	95531	179	6	2	1538	1716	53183427	53183251	1.21e-75	285.0
reindeerY1320_contig263	OX460344.1	95531	179	6	2	1538	1716	53880427	53880251	1.21e-75	285.0
reindeerY1320_contig264	OX460344.1	99941	1689	1	0	1	1689	59092106	59093794	0.0	3114.0
reindeerY1320_contig275	OX460344.1	97.86	1682	33	3	1	1682	62501194	62499516	0.0	2904.0
reindeerY1320_contig276	OX460344.1	97846	1671	26	2	5	1675	62506530	62504870	0.0	2878.0
reindeerY1320_contig277	OX460344.1	99.94	1673	0	1	1	1672	58421325	58419653	0.0	3083.0
reindeerY1320_contig278	OX460344.1	99.46	1666	8	1	3	1668	59891857	59893521	0.0	3025.0
reindeerY1320_contig278	OX460344.1	99.34	1666	11	0	3	1668	55016405	55014740	0.0	3016.0
reindeerY1320_contig278	OX460344.1	98.62	1667	17	3	3	1668	54162779	54161118	0.0	2946.0
reindeerY1320_contig279	OX460344.1	100.0	883	0	0	778	1660	58531492	58532374	0.0	1631.0
reindeerY1320_contig279	OX460344.1	100.0	767	0	0	1	767	58530674	58531440	0.0	1417.0
reindeerY1320_contig286	OX460344.1	99938	1626	1	0	1	1626	59301706	59300081	0.0	2998.0
reindeerY1320_contig287	OX460344.1	98585	1626	21	1	1	1624	54951762	54953387	0.0	2874.0
reindeerY1320_contig287	OX460344.1	98032	1626	30	1	1	1624	59480582	59482207	0.0	2824.0
reindeerY1320_contig287	OX460344.1	97783	1624	36	0	1	1624	54244374	54242751	0.0	2800.0
reindeerY1320_contig287	OX460344.1	97599	1624	37	1	1	1624	54098293	54099914	0.0	2782.0
reindeerY1320_contig287	OX460344.1	97292	1625	43	1	1	1624	55098712	55097088	0.0	2756.0
reindeerY1320_contig287	OX460344.1	96.86	1624	49	1	1	1624	59958341	59956720	0.0	2715.0
reindeerY1320_contig287	OX460344.1	96552	1624	56	0	1	1624	54615907	54617530	0.0	2689.0
reindeerY1320_contig296	OX460344.1	98934	1594	14	1	1	1594	55412639	55414229	0.0	2846.0
reindeerY1320_contig296	OX460344.1	98683	1594	21	0	1	1594	61988621	61987028	0.0	2828.0
reindeerY1320_contig296	OX460344.1	95168	1159	52	1	436	1594	55019322	55018168	0.0	1827.0
reindeerY1320_contig296	OX460344.1	96078	153	6	0	1442	1594	62727550	62727702	4.09e-65	250.0
reindeerY1320_contig300	OX460344.1	99115	1582	9	2	1	1581	58317876	58316299	0.0	2850.0
reindeerY1320_contig301	OX460344.1	99557	1579	4	2	1	1579	58306157	58307732	0.0	2874.0
reindeerY1320_contig303	OX460344.1	99873	1571	2	0	1	1571	57561294	57559724	0.0	2891.0
reindeerY1320_contig304	OX460344.1	99873	1571	2	0	1	1571	58369281	58370851	0.0	2891.0
reindeerY1320_contig307	OX460344.1	99681	1566	2	2	1	1563	57646802	57645237	0.0	2861.0
reindeerY1320_contig308	OX460344.1	98194	1052	19	0	511	1562	59177920	59176869	0.0	1838.0
reindeerY1320_contig308	OX460344.1	96676	722	24	0	53	774	58996315	58995594	0.0	1201.0
reindeerY1320_contig310	OX460344.1	99359	1560	10	0	1	1560	59046522	59044963	0.0	2826.0
reindeerY1320_contig313	OX460344.1	99293	1555	10	1	1	1554	58186862	58185308	0.0	2828.0
reindeerY1320_contig313	OX460344.1	99293	1555	10	1	1	1554	58218749	58220303	0.0	2828.0
reindeerY1320_contig318	OX460344.1	100.0	1545	0	0	1	1545	59349005	59350549	0.0	2854.0
reindeerY1320_contig320	OX460344.1	99673	1531	5	0	1	1531	58581530	58580000	0.0	2800.0
reindeerY1320_contig323	OX460344.1	100.0	945	0	0	1	945	57933258	57932314	0.0	1746.0
reindeerY1320_contig323	OX460344.1	99645	564	2	0	965	1528	57932274	57931711	0.0	1031.0
reindeerY1320_contig324	OX460344.1	98448	1546	0	1	1	1522	57701523	57703068	0.0	2700.0
reindeerY1320_contig325	OX460344.1	100.0	1518	0	0	1	1518	59409825	59408308	0.0	2804.0
reindeerY1320_contig326	OX460344.1	100.0	1516	0	0	1	1516	58690698	58689183	0.0	2800.0
reindeerY1320_contig335	OX460344.1	99933	1485	1	0	1	1485	58616420	58617904	0.0	2737.0
reindeerY1320_contig336	OX460344.1	99933	1485	1	0	1	1485	58544517	58543033	0.0	2737.0
reindeerY1320_contig338	OX460344.1	98241	1478	24	1	1	1476	54922345	54920868	0.0	2584.0
reindeerY1320_contig338	OX460344.1	97911	1484	23	3	1	1476	63007066	63005583	0.0	2562.0
reindeerY1320_contig338	OX460344.1	95992	1497	37	4	1	1476	54586798	54585304	0.0	2410.0
reindeerY1320_contig338	OX460344.1	97399	1115	24	4	367	1476	54277955	54279069	0.0	1893.0
reindeerY1320_contig338	OX460344.1	96883	385	12	0	1	385	54277562	54277946	0.0	645.0
reindeerY1320_contig338	OX460344.1	95588	204	9	0	1271	1474	61880353	61880556	1.7e-72	327.0
reindeerY1320_contig340	OX460344.1	100.0	1471	0	0	1	1471	58451088	58452558	0.0	2717.0
reindeerY1320_contig341	OX460344.1	99862	727	1	0	1	727	58337251	58336525	0.0	1338.0
reindeerY1320_contig341	OX460344.1	99862	726	1	0	738	1463	58336460	58335735	0.0	1336.0
reindeerY1320_contig344	OX460344.1	99795	1462	0	1	1	1459	57566151	57567612	0.0	2680.0
reindeerY1320_contig345	OX460344.1	100.0	1455	0	0	1	1455	58312073	58313527	0.0	2687.0
reindeerY1320_contig346	OX460344.1	100.0	1451	0	0	1	1451	58629755	58628305	0.0	2680.0
reindeerY1320_contig348	OX460344.1	100.0	1438	0	0	1	1438	58565693	58564256	0.0	2656.0
reindeerY1320_contig349	OX460344.1	99721	1433	4	0	1	1433	57360451	57361883	0.0	2625.0
reindeerY1320_contig351	OX460344.1	99925	1335	1	0	93	1427	58461741	58463075	0.0	2460.0
reindeerY1320_contig352	OX460344.1	100.0	1424	0	0	1	1424	57343648	57342225	0.0	2630.0
reindeerY1320_contig354	OX460344.1	100.0	1413	0	0	1	1413	59397147	59398559	0.0	2610.0
reindeerY1320_contig355	OX460344.1	99788	1413	2	1	1	1413	57294631	57296042	0.0	2591.0
reindeerY1320_contig362	OX460344.1	98081	1407	10	1	1	1390	59403034	59401628	0.0	2451.0
reindeerY1320_contig365	OX460344.1	100.0	1382	0	0	1	1382	59248498	59249879	0.0	2553.0
reindeerY1320_contig367	OX460344.1	100.0	1378	0	0	1	1378	58661917	58660540	0.0	2545.0
reindeerY1320_contig370	OX460344.1	99927	1365	1	0	1	1365	59387652	59389016	0.0	2516.0
reindeerY1320_contig372	OX460344.1	99707	1365	4	0	1	1365	58663826	58662462	0.0	2499.0
reindeerY1320_contig373	OX460344.1	98308	1359	22	1	1	1359	62898043	62899400	0.0	2381.0
reindeerY1320_contig373	OX460344.1	98163	1361	23	2	1	1361	62537131	62535773	0.0	2374.0
reindeerY1320_contig373	OX460344.1	97426	1360	30	5	1	1358	62169606	62170962	0.0	2313.0
reindeerY1320_contig373	OX460344.1	95071	1339	61	4	1	1335	55230139	55228802	0.0	2102.0
reindeerY1320_contig374	OX460344.1	100.0	1360	0	0	1	1360	58347510	58348869	0.0	2512.0
reindeerY1320_contig375	OX460344.1	99755	817	1	1	539	1355	57568079	57568894	0.0	1496.0
reindeerY1320_contig377	OX460344.1	98587	1345	17	2	1	1345	62635276	62636618	0.0	2377.0
reindeerY1320_contig377	OX460344.1	96729	1345	42	2	1	1345	61855102	61856444	0.0	2239.0
reindeerY1320_contig377	OX460344.1	96506	1345	46	1	1	1345	62085042	62083699	0.0	2222.0
reindeerY1320_contig377	OX460344.1	96506	1345	43	3	1	1345	61594663	61596003	0.0	2220.0
reindeerY1320_contig377	OX460344.1	96283	1345	49	1	1	1345	55318372	55319715	0.0	2206.0
reindeerY1320_contig377	OX460344.1	95762	1345	53	2	1	1345	62815794	62814454	0.0	2165.0
reindeerY1320_contig381	OX460344.1	99773	1324	3	0	1	1324	59203479	59204802	0.0	2429.0
reindeerY1320_contig383	OX460344.1	99698	1324	4	0	1	1324	58959247	58960570	0.0	2423.0
reindeerY1320_contig384	OX460344.1	100.0	1321	0	0	1	1321	57557013	57558333	0.0	2440.0
reindeerY1320_contig385	OX460344.1	99773	1321	3	0	1	1321	58525843	58524523	0.0	2423.0
reindeerY1320_contig386	OX460344.1	98272	1331	12	5	1	1320	58144668	58145998	0.0	2338.0
reindeerY1320_contig386	OX460344.1	98272	1331	12	5	1	1320	58260939	58259609	0.0	2338.0
reindeerY1320_contig391	OX460344.1	99923	1304	1	0	1	1304	58682977	58684280	0.0	2403.0
reindeerY1320_contig396	OX460344.1	100.0	1187	0	0	1	1187	58400127	58398941	0.0	2193.0
reindeerY1320_contig398	OX460344.1	99687	1279	0	2	1	1275	59351968	59350690	0.0	2337.0
reindeerY1320_contig399	OX460344.1	97325	1271	27	5	8	1271	55216412	55217682	0.0	2152.0
reindeerY1320_contig399	OX460344.1	95387	1279	36	8	8	1271	61757090	61758360	0.0	2013.0
reindeerY1320_contig400	OX460344.1	98675	1283	1	1	1	1267	57555353	57554071	0.0	2261.0
reindeerY1320_contig405	OX460344.1	100.0	1255	0	0	1	1255	58510753	58509499	0.0	2318.0
reindeerY1320_contig406	OX460344.1	100.0	1251	0	0	1	1251	57550637	57551887	0.0	2311.0
reindeerY1320_contig409	OX460344.1	100.0	1237	0	0	1	1237	57550291	57549055	0.0	2285.0
reindeerY1320_contig412	OX460344.1	95867	992	32	5	229	1215	62637746	62636759	0.0	1596.0
reindeerY1320_contig413	OX460344.1	100.0	1218	0	0	1	1218	58605819	58607036	0.0	2250.0
reindeerY1320_contig417	OX460344.1	98846	1213	14	0	1	1213	54069611	54070823	0.0	2163.0
reindeerY1320_contig417	OX460344.1	96281	1210	34	3	1	1208	54591508	54592708	0.0	1975.0
reindeerY1320_contig417	OX460344.1	95359	237	11	0	1	237	55718639	55718875	1.36e-103	377.0
reindeerY1320_contig419	OX460344.1	96201	1211	27	6	1	1204	61752622	61753820	0.0	1964.0
reindeerY1320_contig419	OX460344.1	97704	1089	14	5	120	1204	55212075	55213156	0.0	1862.0
reindeerY1320_contig419	OX460344.1	96.16	599	22	1	162	759	62924006	62923408	0.0	977.0
reindeerY1320_contig419	OX460344.1	95082	610	21	2	162	762	62195602	62194993	0.0	952.0
reindeerY1320_contig422	OX460344.1	97893	807	15	2	393	1198	54544933	54545738	0.0	1395.0
reindeerY1320_contig422	OX460344.1	96906	808	10	8	393	1191	54563977	54564778	0.0	1339.0
reindeerY1320_contig422	OX460344.1	95409	806	26	4	393	1189	54042142	54042945	0.0	1273.0
reindeerY1320_contig422	OX460344.1	96825	315	8	1	1	313	54544618	54544932	4.54e-148	525.0
reindeerY1320_contig422	OX460344.1	96508	315	9	1	1	313	54563662	54563976	2.11e-146	520.0
reindeerY1320_contig422	OX460344.1	96497	314	10	1	1	313	55691629	55691942	7.59e-146	518.0
reindeerY1320_contig422	OX460344.1	96178	314	10	2	1	313	61902123	61901811	3.53e-128	512.0
reindeerY1320_contig422	OX460344.1	95886	316	10	1	1	313	54041826	54042141	4.57e-143	508.0
reindeerY1320_contig422	OX460344.1	95541	314	13	1	1	313	62682301	62681988	7.64e-141	501.0
reindeerY1320_contig422	OX460344.1	95.13	308	14	1	6	313	62037819	62038125	7.7e-136	484.0
reindeerY1320_contig423	OX460344.1	99832	1194	2	0	1	1194	59817306	59816113	0.0	2194.0
reindeerY1320_contig427	OX460344.1	99832	1189	2	0	1	1189	58404063	58405251	0.0	2185.0
reindeerY1320_contig428	OX460344.1	99662	1184	4	0	1	1184	59130550	59129367	0.0	2165.0
reindeerY1320_contig429	OX460344.1	99916	1188	1	0	1	1188	58996607	58997794	0.0	2189.0
reindeerY1320_contig431	OX460344.1	100.0	1185	0	0	1	1185	57925812	57924628	0.0	2189.0
reindeerY1320_contig432	OX460344.1	99492	1182	6	0	1	1182	57952916	57951735	0.0	2150.0
reindeerY1320_contig433	OX460344.1	97286	1179	26	4	5	1183	62539449	62538277	0.0	1995.0
reindeerY1320_contig433	OX460344.1	96698	1181	34	4	5	1183	62167297	62168474	0.0	1960.0
reindeerY1320_contig433	OX460344.1	95282	1187	28	12	1	1183	62895760	62896922	0.0	1857.0
reindeerY1320_contig433	OX460344.1	96094	512	18	2	5	516	61503798	61503289	0.0	833.0
reindeerY1320_contig434	OX460344.1	100.0	1183	0	0	1	1183	58376207	58377389	0.0	2185.0
reindeerY1320_contig435	OX460344.1	100.0	1180	0	0	1	1180	57564602	57563423	0.0	2180.0
reindeerY1320_contig442	OX460344.1	99829	1171	2	0	1	1171	57562218	57563388	0.0	2152.0
reindeerY1320_contig444	OX460344.1	99743	1169	3	0	1	1169	58892626	58893794	0.0	2143.0
reindeerY1320_contig445	OX460344.1	100.0	1165	0	0	1	1165	58628062	58626898	0.0	2152.0
reindeerY1320_contig446	OX460344.1	98797	1164	11	2	1	1161	61742492	61741329	0.0	2069.0
reindeerY1320_contig446	OX460344.1	97246	1162	28	3	1	1162	55200842	55199685	0.0	1965.0
reindeerY1320_contig447	OX460344.1	98629	1167	11	2	1	1162	59244969	59246135	0.0	2080.0
reindeerY1320_contig451	OX460344.1	97654	1151	18	5	1	1150	61743281	61744423	0.0	1967.0
reindeerY1320_contig451	OX460344.1	97565	1150	18	4	1	1150	55201622	55202761	0.0	1960.0
reindeerY1320_contig452	OX460344.1	97.92	1154	22	2	1	1152	54186482	54185329	0.0	1997.0
reindeerY1320_contig452	OX460344.1	97666	1157	21	4	1	1152	55040711	55039556	0.0	1982.0
reindeerY1320_contig452	OX460344.1	95.92	1152	40	2	1	1152	59867537	59868681	0.0	1860.0
reindeerY1320_contig455	OX460344.1	97759	848	7	4	1	836	54113958	54114805	0.0	1450.0
reindeerY1320_contig455	OX460344.1	97759	848	7	4	1	836	54228716	54227869	0.0	1450.0
reindeerY1320_contig455	OX460344.1	96938	849	13	3	1	836	54631567	54632415	0.0	1411.0
reindeerY1320_contig455	OX460344.1	96213	845	21	3	1	836	59942695	59941853	0.0	1373.0
reindeerY1320_contig455	OX460344.1	96067	839	27	2	1	836	54967475	54968310	0.0	1362.0
reindeerY1320_contig455	OX460344.1	95823	838	30	3	1	836	59496649	59497483	0.0	1349.0
reindeerY1320_contig455	OX460344.1	95412	850	25	2	1	836	55083063	55082214	0.0	1341.0
reindeerY1320_contig455	OX460344.1	95987	299	12	0	850	1148	54114849	54115147	2.05e-120	486.0
reindeerY1320_contig455	OX460344.1	95695	302	13	0	850	1151	54227825	54227524	2.05e-120	486.0
reindeerY1320_contig455	OX460344.1	96.0	300	11	1	850	1148	54632459	54632758	2.05e-120	486.0
reindeerY1320_contig455	OX460344.1	95364	302	14	0	850	1151	59941809	59941508	9.56e-135	481.0
reindeerY1320_contig456	OX460344.1	99913	1144	1	0	1	1144	58300494	58299351	0.0	2108.0
reindeerY1320_contig458	OX460344.1	100.0	1143	0	0	1	1143	58616285	58615143	0.0	2111.0
reindeerY1320_contig459	OX460344.1	97548	1142	27	1	1	1141	62117747	62116606	0.0	1953.0
reindeerY1320_contig459	OX460344.1	97113	1143	31	1	1	1141	62848150	62847008	0.0	1927.0
reindeerY1320_contig459	OX460344.1	96949	1147	29	3	1	1141	55286146	55287292	0.0	1919.0
reindeerY1320_contig459	OX460344.1	96774	1147	29	5	1	1141	62589230	62590374	0.0	1906.0
reindeerY1320_contig459	OX460344.1	95986	1146	39	5	1	1141	61562302	61563445	0.0	1855.0
reindeerY1320_contig459	OX460344.1	96271	590	21	1	553	1141	61822863	61823452	0.0	966.0
reindeerY1320_contig459	OX460344.1	97196	214	5	1	1	214	61822651	61822863	1.29e-98	361.0
reindeerY1320_contig460	OX460344.1	100.0	1140	0	0	1	1140	59261691	59260552	0.0	2106.0
reindeerY1320_contig464	OX460344.1	99912	1138	1	0	1	1138	62014223	62015360	0.0	2097.0
reindeerY1320_contig464	OX460344.1	99912	1138	1	0	1	1138	62703964	62702827	0.0	2097.0
reindeerY1320_contig464	OX460344.1	96567	1136	28	3	4	1138	55387217	55386092	0.0	1871.0
reindeerY1320_contig467	OX460344.1	100.0	1129	0	0	1	1129	57580340	57581468	0.0	2085.0
reindeerY1320_contig468	OX460344.1	98824	1105	0	1	1	1105	58168345	58169436	0.0	1956.0
reindeerY1320_contig468	OX460344.1	98824	1105	0	1	1	1105	58237269	58236178	0.0	1956.0
reindeerY1320_contig469	OX460344.1	99911	1126	1	0	1	1126	59434525	59433400	0.0	2074.0
reindeerY1320_contig474	OX460344.1	99821	1116	2	0	1	1116	58308637	58309752	0.0	2050.0
reindeerY1320_contig475	OX460344.1	99.82	1110	1	1	1	1109	58559150	58558041	0.0	2037.0
reindeerY1320_contig476	OX460344.1	97.2	1107	30	1	1	1106	54588732	54589838	0.0	1871.0
reindeerY1320_contig476	OX460344.1	97109	1107	28	2	1	1106	54066838	54067941	0.0	1864.0
reindeerY1320_contig476	OX460344.1	95079	508	25	0	595	1102	61876796	61876289	0.0	800.0
reindeerY1320_contig477	OX460344.1	97794	1088	22	1	16	1101	61504791	61505878	0.0	1875.0
reindeerY1320_contig477	OX460344.1	97606	1086	25	1	16	1101	62166304	62165220	0.0	1860.0
reindeerY1320_contig477	OX460344.1	97062	1089	28	3	16	1101	62894767	62893680	0.0	1831.0
reindeerY1320_contig477	OX460344.1	96967	1088	30	2	16	1101	62540442	62541528	0.0	1823.0
reindeerY1320_contig480	OX460344.1	100.0	1096	0	0	1	1096	57327239	57326144	0.0	2025.0
reindeerY1320_contig481	OX460344.1	98549	1034	12	1	1	1031	55308457	55307424	0.0	1823.0
reindeerY1320_contig481	OX460344.1	96117	1056	15	8	1	1031	61845129	61844075	0.0	1700.0
reindeerY1320_contig481	OX460344.1	95.69	1044	32	2	1	1031	62095002	62096045	0.0	1666.0
reindeerY1320_contig481	OX460344.1	97523	646	8	2	1	638	62825449	62826094	0.0	1098.0
reindeerY1320_contig481	OX460344.1	97196	642	12	3	1	638	62624083	62623444	0.0	1081.0
reindeerY1320_contig481	OX460344.1	97022	638	16	3	1	638	61584659	61584025	0.0	1070.0
reindeerY1320_contig481	OX460344.1	97794	408	9	0	624	1031	61583972	61583565	0.0	704.0
reindeerY1320_contig481	OX460344.1	97059	408	11	1	624	1031	62826131	62826537	0.0	686.0
reindeerY1320_contig481	OX460344.1	96569	408	13	1	624	1031	62623423	62623017	0.0	675.0
reindeerY1320_contig482	OX460344.1	100.0	1086	0	0	1	1086	58164628	58165713	0.0	2006.0
reindeerY1320_contig482	OX460344.1	100.0	1086	0	0	1	1086	58240984	58239899	0.0	2006.0
reindeerY1320_contig485	OX460344.1	98976	1074	11	0	1	1074	54901661	54902734	0.0	1923.0
reindeerY1320_contig485	OX460344.1	98.51	1074	16	0	1	1074	59761050	59762123	0.0	1895.0
reindeerY1320_contig485	OX460344.1	97672	1074	25	0	1	1074	54303185	54302112	0.0	1845.0
reindeerY1320_contig485	OX460344.1	96648	1074	32	3	1	1074	54044251	54045320	0.0	1781.0
reindeerY1320_contig485	OX460344.1	95911	1076	39	4	1	1074	54566095	54567167	0.0	1738.0
reindeerY1320_contig485	OX460344.1	95.81	1074	42	2	1	1074	62679895	62678825	0.0	1731.0
reindeerY1320_contig485	OX460344.1	95.81	1074	39	3	1	1074	62040238	62041305	0.0	1729.0
reindeerY1320_contig485	OX460344.1	95602	1046	41	4	30	1074	54547083	54548124	0.0	1672.0
reindeerY1320_contig491	OX460344.1	99243	1057	5	3	1	1055	54100495	54101550	0.0	1905.0
reindeerY1320_contig491	OX460344.1	99243	1057	5	3	1	1055	54242170	54241115	0.0	1905.0
reindeerY1320_contig491	OX460344.1	98104	1055	19	1	1	1055	55096505	55095452	0.0	1836.0
reindeerY1320_contig491	OX460344.1	98009	1055	21	0	1	1055	59956137	59955083	0.0	1832.0
reindeerY1320_contig491	OX460344.1	97917	1056	20	2	1	1055	54953970	54955024	0.0	1827.0
reindeerY1320_contig491	OX460344.1	97824	1057	21	2	1	1055	59482790	59483846	0.0	1823.0
reindeerY1320_contig491	OX460344.1	97725	1055	24	0	1	1055	54618113	54619167	0.0	1816.0
reindeerY1320_contig491	OX460344.1	95324	1048	36	8	1	1048	59811866	59812900	0.0	1652.0
reindeerY1320_contig492	OX460344.1	99.24	1053	7	1	1	1053	57305836	57304785	0.0	1899.0
reindeerY1320_contig495	OX460344.1	100.0	1051	0	0	1	1051	58544842	58545892	0.0	1941.0
reindeerY1320_contig496	OX460344.1	96635	624	14	1	423	1039	57644602	57645225	0.0	1048.0
reindeerY1320_contig496	OX460344.1	99757	412	1	0	1	412	57644140	57644551	0.0	756.0
reindeerY1320_contig497	OX460344.1	100.0	1041	0	0	1	1041	59271147	59270107	0.0	1923.0
reindeerY1320_contig499	OX460344.1	99904	1038	0	1	4	1040	59233452	59232415	0.0	1910.0
reindeerY1320_contig500	OX460344.1	99.23	1039	8	0	1	1039	54195685	54194647	0.0	1875.0
reindeerY1320_contig500	OX460344.1	97979	1039	21	0	1	1039	55049923	55048885	0.0	1803.0
reindeerY1320_contig500	OX460344.1	97498	1039	26	0	1	1039	59858328	59859366	0.0	1775.0
reindeerY1320_contig501	OX460344.1	99135	1040	8	1	1	1039	58367501	58366462	0.0	1869.0
reindeerY1320_contig502	OX460344.1	95872	969	36	4	1	966	59760282	59759315	0.0	1565.0
reindeerY1320_contig502	OX460344.1	95455	968	42	2	1	966	54900885	54899918	0.0	1543.0
reindeerY1320_contig502	OX460344.1	95803	548	16	4	1	548	54546273	54545733	0.0	878.0
reindeerY1320_contig502	OX460344.1	95255	548	22	3	1	547	54565326	54564782	0.0	865.0
reindeerY1320_contig503	OX460344.1	99.71	1035	1	1	1	1035	58566995	58565963	0.0	1893.0
reindeerY1320_contig504	OX460344.1	99807	1037	0	1	1	1035	58315144	58314108	0.0	1903.0
reindeerY1320_contig506	OX460344.1	100.0	1025	0	0	1	1025	57501409	57502433	0.0	1893.0
reindeerY1320_contig507	OX460344.1	99116	1018	7	2	1	1016	61768441	61767424	0.0	1829.0
reindeerY1320_contig507	OX460344.1	98622	1016	9	2	1	1016	55227789	55226779	0.0	1794.0
reindeerY1320_contig512	OX460344.1	100.0	516	0	0	481	996	57680349	57680864	0.0	953.0
reindeerY1320_contig512	OX460344.1	99787	470	1	0	1	470	57679840	57680309	0.0	863.0
reindeerY1320_contig517	OX460344.1	99695	982	2	1	1	982	59052236	59053216	0.0	1796.0
reindeerY1320_contig518	OX460344.1	100.0	981	0	0	1	981	57293037	57294017	0.0	1812.0
reindeerY1320_contig520	OX460344.1	98.98	980	10	0	1	980	62658690	62659669	0.0	1755.0
reindeerY1320_contig520	OX460344.1	98673	980	13	0	1	980	62061723	62060744	0.0	1738.0
reindeerY1320_contig520	OX460344.1	98571	980	14	0	1	980	55714851	55713872	0.0	1733.0
reindeerY1320_contig520	OX460344.1	98669	977	13	0	4	980	62792624	62791648	0.0	1733.0
reindeerY1320_contig520	OX460344.1	98469	980	15	0	1	980	61878247	61879226	0.0	1727.0
reindeerY1320_contig520	OX460344.1	98369	981	15	1	1	980	55341711	55342691	0.0	1722.0
reindeerY1320_contig520	OX460344.1	96327	980	34	2	1	980	54587699	54586722	0.0	1609.0
reindeerY1320_contig520	OX460344.1	96122	980	38	0	1	980	54065804	54064825	0.0	1600.0
reindeerY1320_contig520	OX460344.1	96122	980	38	0	1	980	54276659	54277638	0.0	1600.0
reindeerY1320_contig520	OX460344.1	96118	979	37	1	2	980	54923246	54922269	0.0	1596.0
reindeerY1320_contig520	OX460344.1	95918	980	39	1	1	980	59782620	59781642	0.0	1587.0
reindeerY1320_contig520	OX460344.1	95714	980	39	2	1	980	59457288	59456312	0.0	1574.0
reindeerY1320_contig520	OX460344.1	95306	980	35	1	1	980	63007958	63006990	0.0	1544.0
reindeerY1320_contig524	OX460344.1	99485	970	5	0	1	970	55238016	55238985	0.0	1764.0
reindeerY1320_contig524	OX460344.1	98561	973	11	2	1	970	61778711	61779683	0.0	1716.0
reindeerY1320_contig525	OX460344.1	98035	967	18	1	1	967	61900479	61901444	0.0	1679.0
reindeerY1320_contig525	OX460344.1	97925	964	20	0	1	964	62680666	62681629	0.0	1670.0
reindeerY1320_contig525	OX460344.1	97826	966	21	0	1	966	62039458	62038493	0.0	1668.0
reindeerY1320_contig525	OX460344.1	96531	980	21	1	1	967	55693288	55692309	0.0	1609.0
reindeerY1320_contig525	OX460344.1	96587	967	24	1	1	967	55363954	55364911	0.0	1594.0
reindeerY1320_contig525	OX460344.1	95351	968	39	4	1	966	59760282	59759319	0.0	1533.0
reindeerY1320_contig525	OX460344.1	95041	968	42	4	1	966	54900885	54899922	0.0	1517.0
reindeerY1320_contig527	OX460344.1	99792	962	2	0	1	962	58065483	58064522	0.0	1766.0
reindeerY1320_contig529	OX460344.1	100.0	955	0	0	1	955	58549949	58548995	0.0	1764.0
reindeerY1320_contig531	OX460344.1	98107	951	13	1	1	951	57465368	57464423	0.0	1661.0
reindeerY1320_contig532	OX460344.1	98198	888	12	3	26	909	62338892	62338005	0.0	1548.0
reindeerY1320_contig532	OX460344.1	97146	911	24	1	1	909	53878565	53879475	0.0	1537.0
reindeerY1320_contig532	OX460344.1	96926	911	26	1	1	909	53181564	53182474	0.0	1526.0
reindeerY1320_contig532	OX460344.1	95694	929	36	3	26	950	55196682	55197610	0.0	1491.0
reindeerY1320_contig532	OX460344.1	95172	932	38	5	26	950	61738323	61739254	0.0	1465.0
reindeerY1320_contig533	OX460344.1	99895	948	1	0	1	948	57767074	57766127	0.0	1746.0
reindeerY1320_contig534	OX460344.1	99473	949	3	1	1	947	58128770	58127822	0.0	1724.0
reindeerY1320_contig534	OX460344.1	99473	949	3	1	1	947	58276796	58277744	0.0	1724.0
reindeerY1320_contig535	OX460344.1	98099	947	17	1	1	946	59446615	59445669	0.0	1666.0
reindeerY1320_contig537	OX460344.1	99788	943	2	0	1	943	58608956	58609898	0.0	1731.0
reindeerY1320_contig541	OX460344.1	100.0	941	0	0	1	941	59358193	59359133	0.0	1738.0
reindeerY1320_contig543	OX460344.1	97992	946	10	3	1	937	61752591	61751646	0.0	1633.0
reindeerY1320_contig543	OX460344.1	97012	937	15	5	3	937	55211955	55211030	0.0	1563.0
reindeerY1320_contig545	OX460344.1	99.57	931	4	0	1	931	62658666	62657736	0.0	1698.0
reindeerY1320_contig545	OX460344.1	98722	939	4	4	1	931	62792651	62793589	0.0	1661.0
reindeerY1320_contig545	OX460344.1	95329	942	33	2	1	931	55341687	55340746	0.0	1485.0
reindeerY1320_contig545	OX460344.1	95011	942	30	3	1	931	61878223	61877288	0.0	1463.0
reindeerY1320_contig548	OX460344.1	100.0	928	0	0	1	928	58129980	58129053	0.0	1714.0
reindeerY1320_contig548	OX460344.1	100.0	928	0	0	1	928	58275600	58276527	0.0	1714.0
reindeerY1320_contig549	OX460344.1	100.0	924	0	0	4	927	57371213	57372136	0.0	1707.0
reindeerY1320_contig550	OX460344.1	100.0	926	0	0	1	926	57536895	57535970	0.0	1711.0
reindeerY1320_contig551	OX460344.1	99.54	870	0	1	1	866	57493646	57494515	0.0	1581.0
reindeerY1320_contig552	OX460344.1	100.0	688	0	0	1	688	59060087	59060774	0.0	1271.0
reindeerY1320_contig552	OX460344.1	100.0	228	0	0	699	926	59060873	59061100	4.7e-117	422.0
reindeerY1320_contig554	OX460344.1	99892	925	1	0	1	925	57387462	57386538	0.0	1703.0
reindeerY1320_contig555	OX460344.1	99783	922	2	0	1	922	62706071	62706992	0.0	1692.0
reindeerY1320_contig555	OX460344.1	99567	923	3	1	1	922	62012114	62011192	0.0	1681.0
reindeerY1320_contig555	OX460344.1	97078	924	25	1	1	922	55389340	55390263	0.0	1555.0
reindeerY1320_contig557	OX460344.1	95775	923	35	3	1	920	54043406	54044327	0.0	1485.0
reindeerY1320_contig557	OX460344.1	95694	929	26	2	1	920	55364030	55363107	0.0	1482.0
reindeerY1320_contig557	OX460344.1	95459	925	34	4	1	920	54565250	54566171	0.0	1469.0
reindeerY1320_contig557	OX460344.1	95332	557	23	3	1	556	61900555	61900001	0.0	881.0
reindeerY1320_contig557	OX460344.1	95479	376	16	1	546	920	61899984	61899609	2.01e-154	599.0
reindeerY1320_contig558	OX460344.1	99891	919	1	0	1	919	58040416	58041334	0.0	1692.0
reindeerY1320_contig559	OX460344.1	99563	915	4	0	1	915	62196660	62195746	0.0	1668.0
reindeerY1320_contig559	OX460344.1	99.02	918	9	0	1	918	62925086	62924169	0.0	1646.0
reindeerY1320_contig560	OX460344.1	99013	912	9	0	1	912	55710353	55709442	0.0	1635.0
reindeerY1320_contig560	OX460344.1	98904	912	10	0	1	912	55346192	55347103	0.0	1629.0
reindeerY1320_contig560	OX460344.1	98794	912	11	0	1	912	62788146	62787235	0.0	1624.0
reindeerY1320_contig560	OX460344.1	97917	912	19	0	1	912	62057244	62056333	0.0	1580.0
reindeerY1320_contig560	OX460344.1	97588	912	22	0	1	912	62663158	62664069	0.0	1563.0
reindeerY1320_contig560	OX460344.1	97039	912	24	1	1	912	61882657	61883565	0.0	1531.0
reindeerY1320_contig560	OX460344.1	96284	915	30	4	1	912	54281167	54282080	0.0	1498.0
reindeerY1320_contig560	OX460344.1	95733	914	37	2	1	912	54061320	54060407	0.0	1471.0
reindeerY1320_contig560	OX460344.1	95624	914	38	2	1	912	54918776	54917863	0.0	1465.0
reindeerY1320_contig560	OX460344.1	95181	913	42	2	2	912	63003485	63002573	0.0	1441.0
reindeerY1320_contig564	OX460344.1	97.65	851	14	1	60	904	57964140	57963290	0.0	1474.0
reindeerY1320_contig565	OX460344.1	100.0	902	0	0	2	903	57676002	57676903	0.0	1666.0
reindeerY1320_contig566	OX460344.1	100.0	902	0	0	1	902	59378883	59379784	0.0	1666.0
reindeerY1320_contig568	OX460344.1	99778	899	2	0	1	899	57548118	57549016	0.0	1650.0
reindeerY1320_contig569	OX460344.1	100.0	899	0	0	1	899	57624909	57624011	0.0	1661.0
reindeerY1320_contig570	OX460344.1	100.0	898	0	0	1	898	59173015	59173912	0.0	1659.0
reindeerY1320_contig573	OX460344.1	99516	827	3	1	1	827	57359221	57360046	0.0	1504.0
reindeerY1320_contig574	OX460344.1	99552	446	2	0	1	446	62837448	62837893	0.0	813.0
reindeerY1320_contig574	OX460344.1	98874	444	4	1	1	444	61833083	61832641	0.0	791.0
reindeerY1320_contig574	OX460344.1	98.43	446	7	0	1	446	55296481	55296036	0.0	785.0
reindeerY1320_contig574	OX460344.1	97327	449	9	1	1	446	62107002	62107450	0.0	760.0
reindeerY1320_contig574	OX460344.1	96861	446	14	0	1	446	61572624	61572179	0.0	747.0
reindeerY1320_contig574	OX460344.1	98.77	244	3	0	203	446	62599340	62599097	5.81e-121	435.0
reindeerY1320_contig574	OX460344.1	95.89	219	8	1	1	219	62611748	62611531	1.67e-96	353.0
reindeerY1320_contig575	OX460344.1	98464	781	10	1	1	779	57986220	57985440	0.0	1375.0
reindeerY1320_contig576	OX460344.1	99887	887	1	0	1	887	57526157	57527043	0.0	1633.0
reindeerY1320_contig579	OX460344.1	96651	418	14	0	114	531	55329579	55329162	0.0	695.0
reindeerY1320_contig579	OX460344.1	96429	420	14	1	114	532	55726500	55726919	0.0	691.0
reindeerY1320_contig582	OX460344.1	99885	873	1	0	1	873	58993622	58992750	0.0	1607.0
reindeerY1320_contig587	OX460344.1	100.0	869	0	0	1	869	57292970	57292102	0.0	1605.0
reindeerY1320_contig592	OX460344.1	100.0	865	0	0	1	865	58454259	58455123	0.0	1598.0
reindeerY1320_contig593	OX460344.1	99884	863	1	0	2	864	59111290	59112152	0.0	1589.0
reindeerY1320_contig594	OX460344.1	99768	861	1	1	1	861	59083732	59082873	0.0	1578.0
reindeerY1320_contig595	OX460344.1	100.0	860	0	0	1	860	57561352	57562211	0.0	1589.0
reindeerY1320_contig596	OX460344.1	100.0	859	0	0	1	859	59298827	59299685	0.0	1587.0
reindeerY1320_contig597	OX460344.1	98961	866	0	2	1	858	57686125	57686989	0.0	1541.0
reindeerY1320_contig598	OX460344.1	100.0	806	0	0	1	806	57399793	57400598	0.0	1489.0
reindeerY1320_contig599	OX460344.1	100.0	856	0	0	1	856	58561661	58562516	0.0	1581.0
reindeerY1320_contig600	OX460344.1	100.0	855	0	0	1	855	58520655	58521509	0.0	1580.0
reindeerY1320_contig601	OX460344.1	99186	860	0	2	1	855	57681446	57682303	0.0	1543.0
reindeerY1320_contig604	OX460344.1	99648	853	0	1	1	853	59193516	59192667	0.0	1555.0
reindeerY1320_contig605	OX460344.1	100.0	114	0	0	1	114	59410238	59410125	1.02e-53	211.0
reindeerY1320_contig607	OX460344.1	97048	847	21	2	1	843	62767336	62766490	0.0	1423.0
reindeerY1320_contig607	OX460344.1	96009	852	25	1	1	843	55471634	55470783	0.0	1376.0
reindeerY1320_contig607	OX460344.1	95561	856	24	3	1	843	61921695	61922549	0.0	1358.0
reindeerY1320_contig608	OX460344.1	99881	842	1	0	1	842	59211657	59210816	0.0	1550.0
reindeerY1320_contig609	OX460344.1	100.0	841	0	0	1	841	58903095	58902255	0.0	1554.0
reindeerY1320_contig611	OX460344.1	97281	809	16	4	1	808	54268101	54268904	0.0	1367.0
reindeerY1320_contig611	OX460344.1	96168	809	26	2	1	808	54074373	54073569	0.0	1317.0
reindeerY1320_contig611	OX460344.1	95668	808	29	3	1	807	54596265	54595463	0.0	1293.0
reindeerY1320_contig611	OX460344.1	95674	809	28	3	1	808	54931766	54930964	0.0	1293.0
reindeerY1320_contig616	OX460344.1	98061	825	16	0	1	825	62700435	62701259	0.0	1435.0
reindeerY1320_contig616	OX460344.1	97939	825	16	1	1	825	62017751	62016928	0.0	1428.0
reindeerY1320_contig616	OX460344.1	97333	825	21	1	1	825	55046295	55045472	0.0	1400.0
reindeerY1320_contig616	OX460344.1	96727	825	27	0	1	825	54192066	54191242	0.0	1375.0
reindeerY1320_contig616	OX460344.1	96485	825	29	0	1	825	59861969	59862793	0.0	1363.0
reindeerY1320_contig616	OX460344.1	95879	825	33	1	1	825	55383704	55384527	0.0	1334.0
reindeerY1320_contig619	OX460344.1	99756	821	2	0	1	821	57670337	57669517	0.0	1506.0
reindeerY1320_contig620	OX460344.1	100.0	820	0	0	1	820	59222217	59221398	0.0	1515.0
reindeerY1320_contig621	OX460344.1	97543	814	20	0	1	814	55448161	55447348	0.0	1393.0
reindeerY1320_contig621	OX460344.1	97297	814	21	1	1	814	61945277	61946089	0.0	1380.0
reindeerY1320_contig624	OX460344.1	96556	813	26	2	1	812	62460867	62460056	0.0	1345.0
reindeerY1320_contig627	OX460344.1	99754	812	2	0	1	812	57364287	57363476	0.0	1489.0
reindeerY1320_contig629	OX460344.1	100.0	809	0	0	1	809	58876354	58877162	0.0	1495.0
reindeerY1320_contig630	OX460344.1	99876	804	1	0	1	804	58660479	58659676	0.0	1480.0
reindeerY1320_contig631	OX460344.1	96357	796	21	5	1	792	59419134	59419925	0.0	1303.0
reindeerY1320_contig632	OX460344.1	97854	792	14	2	1	792	58262369	58261581	0.0	1380.0
reindeerY1320_contig632	OX460344.1	97604	793	16	2	1	792	58143224	58144014	0.0	1371.0
reindeerY1320_contig633	OX460344.1	99873	790	0	1	1	790	59143637	59144425	0.0	1452.0
reindeerY1320_contig635	OX460344.1	96823	787	25	0	1	787	54995135	54994349	0.0	1315.0
reindeerY1320_contig635	OX460344.1	96447	788	22	3	1	787	59913076	59913858	0.0	1295.0
reindeerY1320_contig635	OX460344.1	95944	789	28	2	3	787	54141545	54140757	0.0	1277.0
reindeerY1320_contig636	OX460344.1	100.0	774	0	0	12	785	59140106	59140879	0.0	1430.0
reindeerY1320_contig638	OX460344.1	99872	781	1	0	1	781	58173786	58174566	0.0	1437.0
reindeerY1320_contig638	OX460344.1	99488	782	1	2	1	781	58231825	58231046	0.0	1419.0
reindeerY1320_contig639	OX460344.1	99743	778	2	0	3	780	57973679	57974456	0.0	1426.0
reindeerY1320_contig642	OX460344.1	100.0	777	0	0	1	777	58365473	58366249	0.0	1435.0
reindeerY1320_contig643	OX460344.1	100.0	775	0	0	1	775	57570282	57571056	0.0	1432.0
reindeerY1320_contig645	OX460344.1	100.0	417	0	0	357	773	57381673	57382089	0.0	771.0
reindeerY1320_contig645	OX460344.1	99198	374	3	0	1	374	57381287	57381660	0.0	675.0
reindeerY1320_contig646	OX460344.1	100.0	773	0	0	1	773	59110035	59110807	0.0	1428.0
reindeerY1320_contig647	OX460344.1	97756	713	13	2	1	711	59426246	59426957	0.0	1225.0
reindeerY1320_contig649	OX460344.1	100.0	771	0	0	1	771	59181376	59180606	0.0	1424.0
reindeerY1320_contig652	OX460344.1	99788	472	1	0	299	770	59415617	59415146	0.0	867.0
reindeerY1320_contig652	OX460344.1	98382	309	5	0	1	309	59415984	59415676	7.96e-154	544.0
reindeerY1320_contig653	OX460344.1	98179	769	12	1	1	769	62526746	62525980	0.0	1341.0
reindeerY1320_contig655	OX460344.1	100.0	765	0	0	1	765	59015622	59016386	0.0	1413.0
reindeerY1320_contig657	OX460344.1	97516	765	17	2	1	764	59224131	59223368	0.0	1306.0
reindeerY1320_contig658	OX460344.1	100.0	732	0	0	31	762	58498539	58499270	0.0	1352.0
reindeerY1320_contig660	OX460344.1	98681	758	6	1	1	758	58944079	58943326	0.0	1352.0
reindeerY1320_contig664	OX460344.1	95073	751	37	0	1	751	55300403	55301153	0.0	1182.0
reindeerY1320_contig665	OX460344.1	99734	753	2	0	1	753	58056447	58055695	0.0	1380.0
reindeerY1320_contig667	OX460344.1	99725	726	2	0	24	749	58975546	58976271	0.0	1330.0
reindeerY1320_contig672	OX460344.1	99733	748	0	1	1	746	59461156	59461903	0.0	1369.0
reindeerY1320_contig672	OX460344.1	95029	684	29	4	1	679	62065619	62066302	0.0	1070.0
reindeerY1320_contig675	OX460344.1	99781	456	1	0	1	456	57692889	57693344	0.0	837.0
reindeerY1320_contig675	OX460344.1	100.0	202	0	0	541	742	57693425	57693626	1.06e-102	374.0
reindeerY1320_contig677	OX460344.1	100.0	737	0	0	1	737	58689156	58688420	0.0	1362.0
reindeerY1320_contig678	OX460344.1	100.0	737	0	0	1	737	58298258	58297522	0.0	1362.0
reindeerY1320_contig679	OX460344.1	100.0	734	0	0	1	734	53884424	53883691	0.0	1356.0
reindeerY1320_contig679	OX460344.1	99728	734	2	0	1	734	53187424	53186691	0.0	1345.0
reindeerY1320_contig679	OX460344.1	96608	737	13	8	1	734	62332636	62333363	0.0	1212.0
reindeerY1320_contig680	OX460344.1	100.0	732	0	0	1	732	59001153	59000422	0.0	1352.0
reindeerY1320_contig681	OX460344.1	100.0	320	0	0	409	728	58535242	58535561	2.64e-152	592.0
reindeerY1320_contig685	OX460344.1	99447	723	3	1	1	723	60073647	60072926	0.0	1312.0
reindeerY1320_contig685	OX460344.1	99308	723	4	1	1	723	60592855	60592134	0.0	1306.0
reindeerY1320_contig685	OX460344.1	99.17	723	5	1	1	723	60332858	60332137	0.0	1301.0
reindeerY1320_contig688	OX460344.1	100.0	723	0	0	1	723	58629764	58630486	0.0	1336.0
reindeerY1320_contig689	OX460344.1	99723	722	1	1	1	722	58507352	58506632	0.0	1321.0
reindeerY1320_contig691	OX460344.1	99836	610	1	0	1	610	57736390	57735781	0.0	1122.0
reindeerY1320_contig691	OX460344.1	100.0	136	0	0	585	720	58748567	58748432	5.04e-66	252.0
reindeerY1320_contig692	OX460344.1	98734	474	6	0	1	474	58089453	58088980	0.0	843.0
reindeerY1320_contig692	OX460344.1	100.0	234	0	0	485	718	58088825	58088592	1.67e-120	433.0
reindeerY1320_contig693	OX460344.1	99441	716	3	1	1	716	59322973	59323687	0.0	1299.0
reindeerY1320_contig697	OX460344.1	100.0	711	0	0	1	711	57886290	57887000	0.0	1314.0
reindeerY1320_contig699	OX460344.1	98.87	708	8	0	1	708	61738032	61737325	0.0	1264.0
reindeerY1320_contig699	OX460344.1	98729	708	9	0	1	708	55196391	55195684	0.0	1258.0
reindeerY1320_contig699	OX460344.1	97.32	709	18	1	1	708	62339183	62339891	0.0	1203.0
reindeerY1320_contig700	OX460344.1	99575	706	0	1	1	706	58547313	58546611	0.0	1284.0
reindeerY1320_contig702	OX460344.1	100.0	705	0	0	1	705	57547835	57547131	0.0	1303.0
reindeerY1320_contig703	OX460344.1	96505	658	19	2	1	654	58946728	58946071	0.0	1085.0
reindeerY1320_contig705	OX460344.1	100.0	702	0	0	1	702	58967349	58966648	0.0	1297.0
reindeerY1320_contig706	OX460344.1	99857	701	1	0	1	701	57600515	57599815	0.0	1290.0
reindeerY1320_contig707	OX460344.1	99857	699	1	0	3	701	57662326	57663024	0.0	1286.0
reindeerY1320_contig709	OX460344.1	100.0	701	0	0	1	701	58563251	58562551	0.0	1295.0
reindeerY1320_contig710	OX460344.1	100.0	700	0	0	1	700	59050218	59049519	0.0	1293.0
reindeerY1320_contig714	OX460344.1	99426	697	3	1	1	697	58154863	58154168	0.0	1264.0
reindeerY1320_contig714	OX460344.1	99139	697	3	1	1	697	58250745	58251438	0.0	1251.0
reindeerY1320_contig715	OX460344.1	99285	699	1	2	1	697	57947769	57947073	0.0	1260.0
reindeerY1320_contig716	OX460344.1	98849	695	7	1	1	695	58280633	58281326	0.0	1238.0
reindeerY1320_contig716	OX460344.1	98417	695	8	2	1	695	58124933	58124242	0.0	1219.0
reindeerY1320_contig717	OX460344.1	100.0	695	0	0	1	695	59029835	59029141	0.0	1284.0
reindeerY1320_contig719	OX460344.1	100.0	694	0	0	1	694	59126139	59126832	0.0	1282.0
reindeerY1320_contig720	OX460344.1	100.0	693	0	0	1	693	57928565	57929257	0.0	1280.0
reindeerY1320_contig721	OX460344.1	100.0	692	0	0	1	692	58978863	58979554	0.0	1279.0
reindeerY1320_contig723	OX460344.1	99709	687	1	1	1	686	58818422	58817736	0.0	1256.0
reindeerY1320_contig726	OX460344.1	100.0	681	0	0	1	681	57960659	57959979	0.0	1258.0
reindeerY1320_contig727	OX460344.1	99853	681	1	0	1	681	59170892	59170212	0.0	1253.0
reindeerY1320_contig728	OX460344.1	100.0	680	0	0	1	680	58647641	58648320	0.0	1256.0
reindeerY1320_contig731	OX460344.1	99852	677	1	0	1	677	57700468	57701144	0.0	1245.0
reindeerY1320_contig734	OX460344.1	100.0	676	0	0	1	676	58624016	58624691	0.0	1249.0
reindeerY1320_contig736	OX460344.1	99556	676	1	1	1	674	58457445	58456770	0.0	1230.0
reindeerY1320_contig739	OX460344.1	98964	386	4	0	283	668	58820361	58820746	0.0	691.0
reindeerY1320_contig739	OX460344.1	100.0	286	0	0	1	286	58820027	58820312	1.92e-133	529.0
reindeerY1320_contig741	OX460344.1	100.0	666	0	0	1	666	57647344	57648009	0.0	1230.0
reindeerY1320_contig745	OX460344.1	99396	662	4	0	1	662	57489260	57489921	0.0	1201.0
reindeerY1320_contig747	OX460344.1	100.0	659	0	0	1	659	57511980	57512638	0.0	1218.0
reindeerY1320_contig750	OX460344.1	99.83	587	1	0	1	587	57636113	57636699	0.0	1079.0
reindeerY1320_contig751	OX460344.1	99235	654	5	0	1	654	61963289	61963942	0.0	1181.0
reindeerY1320_contig751	OX460344.1	97859	654	13	1	1	654	62743398	62742746	0.0	1129.0
reindeerY1320_contig751	OX460344.1	97554	654	16	0	1	654	55430115	55429462	0.0	1120.0
reindeerY1320_contig751	OX460344.1	95115	655	28	3	1	654	54148925	54149576	0.0	1029.0
reindeerY1320_contig753	OX460344.1	100.0	654	0	0	1	654	58676079	58676732	0.0	1208.0
reindeerY1320_contig754	OX460344.1	100.0	653	0	0	1	653	57557004	57556352	0.0	1206.0
reindeerY1320_contig756	OX460344.1	100.0	630	0	0	1	630	57981806	57982435	0.0	1164.0
reindeerY1320_contig758	OX460344.1	100.0	648	0	0	1	648	58057158	58056511	0.0	1197.0
reindeerY1320_contig759	OX460344.1	99536	646	1	1	1	646	59175525	59174882	0.0	1175.0
reindeerY1320_contig761	OX460344.1	98764	647	7	1	1	646	61858439	61857793	0.0	1149.0
reindeerY1320_contig761	OX460344.1	98609	647	8	1	1	646	62081722	62082368	0.0	1144.0
reindeerY1320_contig761	OX460344.1	95981	647	23	3	2	646	55321693	55321048	0.0	1048.0
reindeerY1320_contig762	OX460344.1	100.0	641	0	0	1	641	58063557	58064197	0.0	1184.0
reindeerY1320_contig764	OX460344.1	99751	401	1	0	240	640	58136630	58137030	0.0	736.0
reindeerY1320_contig764	OX460344.1	99751	401	1	0	240	640	58268963	58268563	0.0	736.0
reindeerY1320_contig764	OX460344.1	100.0	229	0	0	1	229	58136314	58136542	8.93e-118	424.0
reindeerY1320_contig764	OX460344.1	100.0	229	0	0	1	229	58269279	58269051	8.93e-118	424.0
reindeerY1320_contig766	OX460344.1	99844	639	1	0	1	639	59182533	59183171	0.0	1175.0
reindeerY1320_contig767	OX460344.1	100.0	638	0	0	1	638	58569397	58568760	0.0	1179.0
reindeerY1320_contig769	OX460344.1	100.0	632	0	0	1	632	59108540	59109171	0.0	1168.0
reindeerY1320_contig772	OX460344.1	100.0	630	0	0	1	630	57801844	57801215	0.0	1164.0
reindeerY1320_contig776	OX460344.1	100.0	626	0	0	1	626	58932510	58933135	0.0	1157.0
reindeerY1320_contig779	OX460344.1	100.0	585	0	0	1	585	57598873	57598289	0.0	1081.0
reindeerY1320_contig780	OX460344.1	100.0	623	0	0	1	623	58068912	58068290	0.0	1151.0
reindeerY1320_contig782	OX460344.1	99679	623	1	1	1	623	59294085	59293464	0.0	1138.0
reindeerY1320_contig783	OX460344.1	99358	623	4	0	1	623	58053261	58052639	0.0	1129.0
reindeerY1320_contig785	OX460344.1	99679	623	1	1	1	622	58499280	58499902	0.0	1138.0
reindeerY1320_contig786	OX460344.1	100.0	337	0	0	1	337	59084815	59085151	7.96e-178	623.0
reindeerY1320_contig786	OX460344.1	100.0	272	0	0	351	622	59085196	59085467	1.08e-141	503.0
reindeerY1320_contig787	OX460344.1	99357	622	4	0	1	622	58975351	58974730	0.0	1127.0
reindeerY1320_contig790	OX460344.1	99677	620	2	0	1	620	59160812	59160193	0.0	1134.0
reindeerY1320_contig791	OX460344.1	100.0	619	0	0	1	619	59052119	59051501	0.0	1144.0
reindeerY1320_contig792	OX460344.1	98034	356	4	1	263	618	57280575	57280223	1.32e-175	616.0
reindeerY1320_contig792	OX460344.1	98198	222	4	0	31	252	57280857	57280636	3.14e-107	388.0
reindeerY1320_contig795	OX460344.1	99514	617	3	0	1	617	57354722	57354106	0.0	1123.0
reindeerY1320_contig796	OX460344.1	100.0	616	0	0	1	616	58140089	58140704	0.0	1138.0
reindeerY1320_contig796	OX460344.1	100.0	616	0	0	1	616	58265504	58264889	0.0	1138.0
reindeerY1320_contig797	OX460344.1	97727	616	12	1	1	614	54234578	54235193	0.0	1059.0
reindeerY1320_contig797	OX460344.1	97.24	616	15	1	1	614	54108096	54107481	0.0	1042.0
reindeerY1320_contig797	OX460344.1	96748	615	18	2	1	615	59819485	59818873	0.0	1024.0
reindeerY1320_contig797	OX460344.1	95935	615	25	0	1	615	54625701	54625087	0.0	998.0
reindeerY1320_contig797	OX460344.1	95935	615	24	1	1	615	59948526	59949139	0.0	996.0
reindeerY1320_contig797	OX460344.1	95772	615	26	0	1	615	59490803	59490189	0.0	992.0
reindeerY1320_contig797	OX460344.1	95447	615	28	0	1	615	54961617	54961003	0.0	981.0
reindeerY1320_contig797	OX460344.1	95285	615	28	1	1	615	55088895	55089508	0.0	974.0
reindeerY1320_contig800	OX460344.1	96.23	610	18	4	1	608	55317613	55317007	0.0	994.0
reindeerY1320_contig800	OX460344.1	95738	610	20	5	1	608	61593906	61593301	0.0	977.0
reindeerY1320_contig800	OX460344.1	95425	612	21	6	1	608	62625173	62625781	0.0	968.0
reindeerY1320_contig800	OX460344.1	95246	610	27	2	1	608	61854339	61853730	0.0	965.0
reindeerY1320_contig800	OX460344.1	95246	610	25	4	1	608	61585755	61586362	0.0	963.0
reindeerY1320_contig800	OX460344.1	95246	610	23	4	1	608	62816551	62817156	0.0	961.0
reindeerY1320_contig802	OX460344.1	100.0	607	0	0	1	607	58084720	58085326	0.0	1122.0
reindeerY1320_contig803	OX460344.1	100.0	606	0	0	1	606	60074393	60073788	0.0	1120.0
reindeerY1320_contig803	OX460344.1	98684	608	6	1	1	606	60333606	60332999	0.0	1077.0
reindeerY1320_contig803	OX460344.1	98684	608	6	1	1	606	60593603	60592996	0.0	1077.0
reindeerY1320_contig804	OX460344.1	99.67	606	2	0	1	606	58044409	58045014	0.0	1109.0
reindeerY1320_contig805	OX460344.1	100.0	606	0	0	1	606	59352769	59353374	0.0	1120.0
reindeerY1320_contig806	OX460344.1	100.0	606	0	0	1	606	57590933	57590328	0.0	1120.0
reindeerY1320_contig807	OX460344.1	100.0	606	0	0	1	606	59062494	59061889	0.0	1120.0
reindeerY1320_contig809	OX460344.1	99669	605	1	1	1	605	58618190	58618793	0.0	1105.0
reindeerY1320_contig812	OX460344.1	100.0	601	0	0	1	601	57392506	57393106	0.0	1110.0
reindeerY1320_contig814	OX460344.1	99168	601	3	1	1	599	59162282	59162882	0.0	1081.0
reindeerY1320_contig815	OX460344.1	99666	598	2	0	1	598	59137764	59138361	0.0	1094.0
reindeerY1320_contig816	OX460344.1	97492	598	12	3	1	596	55459543	55458947	0.0	1018.0
reindeerY1320_contig816	OX460344.1	97152	597	15	2	1	596	61933808	61934403	0.0	1007.0
reindeerY1320_contig817	OX460344.1	95928	614	7	1	1	596	62111636	62112249	0.0	979.0
reindeerY1320_contig817	OX460344.1	95928	614	7	1	1	596	62842072	62842685	0.0	979.0
reindeerY1320_contig817	OX460344.1	95765	614	8	5	1	596	61828450	61827837	0.0	974.0
reindeerY1320_contig817	OX460344.1	95603	614	8	2	1	596	61568000	61567388	0.0	966.0
reindeerY1320_contig817	OX460344.1	95285	615	10	2	1	596	62594921	62594307	0.0	957.0
reindeerY1320_contig817	OX460344.1	95.13	616	10	3	1	596	55291848	55291233	0.0	953.0
reindeerY1320_contig818	OX460344.1	99328	595	4	0	1	595	57525818	57525224	0.0	1077.0
reindeerY1320_contig819	OX460344.1	99832	596	1	0	1	596	59030542	59029947	0.0	1096.0
reindeerY1320_contig820	OX460344.1	100.0	595	0	0	1	595	59174539	59173945	0.0	1099.0
reindeerY1320_contig822	OX460344.1	100.0	591	0	0	1	591	59389440	59390030	0.0	1092.0
reindeerY1320_contig825	OX460344.1	99831	590	1	0	1	590	57642456	57641867	0.0	1085.0
reindeerY1320_contig826	OX460344.1	99151	589	5	0	1	589	58137238	58137826	0.0	1061.0
reindeerY1320_contig826	OX460344.1	99151	589	5	0	1	589	58268355	58267767	0.0	1061.0
reindeerY1320_contig827	OX460344.1	99.83	588	1	0	1	588	58040278	58039691	0.0	1081.0
reindeerY1320_contig829	OX460344.1	99.66	588	2	0	1	588	59325830	59326417	0.0	1075.0
reindeerY1320_contig834	OX460344.1	100.0	584	0	0	1	584	58648947	58648364	0.0	1079.0
reindeerY1320_contig835	OX460344.1	99828	583	1	0	1	583	58088556	58087974	0.0	1072.0
reindeerY1320_contig836	OX460344.1	99828	583	0	1	1	583	57480864	57480283	0.0	1070.0
reindeerY1320_contig838	OX460344.1	99807	517	1	0	1	517	58589561	58589045	0.0	950.0
reindeerY1320_contig844	OX460344.1	99654	578	2	0	1	578	57587334	57587911	0.0	1057.0
reindeerY1320_contig846	OX460344.1	98962	578	2	1	1	578	59175744	59176317	0.0	1031.0
reindeerY1320_contig850	OX460344.1	100.0	282	0	0	1	282	57690814	57690533	2.76e-147	521.0
reindeerY1320_contig850	OX460344.1	100.0	244	0	0	334	577	57690520	57690277	3.68e-110	451.0
reindeerY1320_contig852	OX460344.1	97596	208	4	1	226	432	57848736	57848943	2.96e-97	355.0
reindeerY1320_contig855	OX460344.1	98616	578	2	3	1	572	58238350	58237773	0.0	1018.0
reindeerY1320_contig855	OX460344.1	97084	583	3	2	1	572	58167262	58167841	0.0	970.0
reindeerY1320_contig856	OX460344.1	99825	573	0	1	1	572	58157495	58156923	0.0	1051.0
reindeerY1320_contig856	OX460344.1	99825	572	0	1	1	572	58248118	58248688	0.0	1050.0
reindeerY1320_contig857	OX460344.1	98074	571	11	0	1	571	55295705	55295135	0.0	994.0
reindeerY1320_contig857	OX460344.1	97723	571	13	0	1	571	61832308	61831738	0.0	983.0
reindeerY1320_contig857	OX460344.1	97723	571	13	0	1	571	62598767	62598197	0.0	983.0
reindeerY1320_contig857	OX460344.1	97373	571	15	0	1	571	62838224	62838794	0.0	972.0
reindeerY1320_contig857	OX460344.1	97193	570	12	1	2	571	61571847	61571282	0.0	961.0
reindeerY1320_contig857	OX460344.1	96.88	577	12	3	1	571	62107781	62108357	0.0	961.0
reindeerY1320_contig859	OX460344.1	99649	570	2	0	1	570	58815991	58816560	0.0	1042.0
reindeerY1320_contig860	OX460344.1	97574	577	6	3	1	569	59495308	59495884	0.0	981.0
reindeerY1320_contig860	OX460344.1	97565	575	8	3	1	569	54966122	54966696	0.0	979.0
reindeerY1320_contig860	OX460344.1	97544	570	11	3	1	568	54112608	54113176	0.0	972.0
reindeerY1320_contig860	OX460344.1	97544	570	11	3	1	568	54230066	54229498	0.0	972.0
reindeerY1320_contig860	OX460344.1	97382	573	11	3	1	569	59944048	59943476	0.0	972.0
reindeerY1320_contig860	OX460344.1	97023	571	14	3	1	569	54630217	54630786	0.0	957.0
reindeerY1320_contig860	OX460344.1	96.87	575	12	3	1	569	55084408	55083834	0.0	957.0
reindeerY1320_contig860	OX460344.1	96147	571	18	3	1	567	59823976	59824546	0.0	929.0
reindeerY1320_contig861	OX460344.1	97727	572	10	1	1	569	58805131	58804560	0.0	1000.0
reindeerY1320_contig862	OX460344.1	97393	537	2	1	33	569	57949385	57949909	0.0	904.0
reindeerY1320_contig863	OX460344.1	100.0	568	0	0	1	568	59090012	59089445	0.0	1050.0
reindeerY1320_contig864	OX460344.1	99824	567	1	0	1	567	57656203	57655637	0.0	1042.0
reindeerY1320_contig865	OX460344.1	99824	567	1	0	1	567	59178634	59178068	0.0	1042.0
reindeerY1320_contig866	OX460344.1	99777	448	0	1	1	447	58569987	58569540	0.0	821.0
reindeerY1320_contig869	OX460344.1	99823	564	1	0	1	564	59081780	59082343	0.0	1037.0
reindeerY1320_contig870	OX460344.1	97513	563	14	0	1	563	59136684	59137246	0.0	963.0
reindeerY1320_contig872	OX460344.1	99822	561	1	0	1	561	57335618	57336178	0.0	1031.0
reindeerY1320_contig873	OX460344.1	99822	562	0	1	1	561	57582415	57582976	0.0	1031.0
reindeerY1320_contig876	OX460344.1	97496	559	13	1	2	559	62846279	62846837	0.0	953.0
reindeerY1320_contig876	OX460344.1	97533	527	13	0	33	559	62591071	62590545	0.0	902.0
reindeerY1320_contig876	OX460344.1	96964	527	15	1	33	559	62115910	62116435	0.0	883.0
reindeerY1320_contig876	OX460344.1	96226	530	17	3	33	559	61824152	61823623	0.0	865.0
reindeerY1320_contig876	OX460344.1	96212	528	19	1	33	559	55287990	55287463	0.0	863.0
reindeerY1320_contig876	OX460344.1	96038	530	18	3	33	559	61564145	61563616	0.0	859.0
reindeerY1320_contig877	OX460344.1	100.0	558	0	0	1	558	58315541	58316098	0.0	1031.0
reindeerY1320_contig879	OX460344.1	99284	559	1	3	1	558	57953912	57954468	0.0	1007.0
reindeerY1320_contig880	OX460344.1	100.0	557	0	0	1	557	58069859	58069303	0.0	1029.0
reindeerY1320_contig883	OX460344.1	99.82	556	1	0	1	556	58862042	58861487	0.0	1022.0
reindeerY1320_contig884	OX460344.1	99.82	555	1	0	1	555	57403506	57404060	0.0	1020.0
reindeerY1320_contig885	OX460344.1	100.0	555	0	0	1	555	58968553	58969107	0.0	1026.0
reindeerY1320_contig889	OX460344.1	100.0	553	0	0	1	553	57953024	57953576	0.0	1022.0
reindeerY1320_contig892	OX460344.1	100.0	550	0	0	1	550	59037118	59037667	0.0	1016.0
reindeerY1320_contig893	OX460344.1	99818	550	1	0	1	550	59071671	59071122	0.0	1011.0
reindeerY1320_contig894	OX460344.1	98907	549	6	0	1	549	59375891	59375343	0.0	981.0
reindeerY1320_contig895	OX460344.1	100.0	548	0	0	1	548	57981207	57980660	0.0	1013.0
reindeerY1320_contig897	OX460344.1	100.0	547	0	0	1	547	57943535	57942989	0.0	1011.0
reindeerY1320_contig901	OX460344.1	98349	545	9	0	1	545	57636894	57637438	0.0	957.0
reindeerY1320_contig906	OX460344.1	100.0	337	0	0	207	543	57450422	57450758	6.91e-178	623.0
reindeerY1320_contig908	OX460344.1	100.0	513	0	0	30	542	57718442	57718954	0.0	948.0
reindeerY1320_contig909	OX460344.1	100.0	541	0	0	1	541	57366829	57367369	0.0	1000.0
reindeerY1320_contig911	OX460344.1	100.0	540	0	0	1	540	58547976	58548515	0.0	998.0
reindeerY1320_contig917	OX460344.1	100.0	533	0	0	1	533	57957986	57958518	0.0	985.0
reindeerY1320_contig923	OX460344.1	100.0	527	0	0	1	527	59448108	59448634	0.0	974.0
reindeerY1320_contig924	OX460344.1	99425	522	3	0	1	522	57529523	57530044	0.0	948.0
reindeerY1320_contig925	OX460344.1	100.0	526	0	0	1	526	58537462	58537987	0.0	972.0
reindeerY1320_contig926	OX460344.1	96798	531	11	2	1	525	54946843	54946313	0.0	881.0
reindeerY1320_contig926	OX460344.1	96597	529	14	1	1	525	54093363	54092835	0.0	874.0
reindeerY1320_contig926	OX460344.1	96045	531	15	1	1	525	54249302	54249832	0.0	859.0
reindeerY1320_contig926	OX460344.1	95.93	516	21	0	1	516	54610981	54610466	0.0	837.0
reindeerY1320_contig927	OX460344.1	96721	488	10	1	1	482	58588156	58587669	0.0	826.0
reindeerY1320_contig930	OX460344.1	100.0	518	0	0	1	518	58155761	58155244	0.0	957.0
reindeerY1320_contig930	OX460344.1	99807	518	1	0	1	518	58249849	58250366	0.0	952.0
reindeerY1320_contig931	OX460344.1	100.0	515	0	0	1	515	58579824	58579310	0.0	952.0
reindeerY1320_contig932	OX460344.1	98072	415	5	3	10	423	58321631	58322043	0.0	719.0
reindeerY1320_contig936	OX460344.1	100.0	513	0	0	1	513	58018260	58018772	0.0	948.0
reindeerY1320_contig937	OX460344.1	99025	513	4	1	1	512	58956000	58955488	0.0	918.0
reindeerY1320_contig939	OX460344.1	100.0	511	0	0	1	511	58988396	58987886	0.0	944.0
reindeerY1320_contig940	OX460344.1	100.0	510	0	0	1	510	57383283	57383792	0.0	942.0
reindeerY1320_contig942	OX460344.1	100.0	510	0	0	1	510	58958478	58957969	0.0	942.0
reindeerY1320_contig945	OX460344.1	100.0	507	0	0	1	507	59131787	59131281	0.0	937.0
reindeerY1320_contig946	OX460344.1	100.0	507	0	0	1	507	57469997	57469491	0.0	937.0
reindeerY1320_contig950	OX460344.1	99205	503	4	0	1	503	58003643	58004145	0.0	907.0
reindeerY1320_contig955	OX460344.1	100.0	500	0	0	1	500	58522707	58522208	0.0	924.0
reindeerY1320_contig956	OX460344.1	99.8	500	1	0	1	500	57635894	57635395	0.0	918.0
reindeerY1320_contig958	OX460344.1	100.0	498	0	0	1	498	57336870	57337367	0.0	920.0
reindeerY1320_contig960	OX460344.1	99799	497	0	1	1	497	58138054	58138549	0.0	911.0
reindeerY1320_contig960	OX460344.1	99598	497	0	1	1	497	58267539	58267045	0.0	905.0
reindeerY1320_contig961	OX460344.1	99194	496	4	0	1	496	55409450	55409945	0.0	894.0
reindeerY1320_contig961	OX460344.1	98589	496	7	0	1	496	61991808	61991313	0.0	878.0
reindeerY1320_contig961	OX460344.1	96774	496	12	2	1	496	59888478	59888969	0.0	824.0
reindeerY1320_contig961	OX460344.1	96573	496	13	2	1	496	55019806	55019315	0.0	819.0
reindeerY1320_contig961	OX460344.1	96371	496	14	2	1	496	54166215	54165724	0.0	813.0
reindeerY1320_contig961	OX460344.1	95161	496	20	2	1	496	62726395	62726886	0.0	780.0
reindeerY1320_contig962	OX460344.1	100.0	496	0	0	1	496	57350118	57350613	0.0	917.0
reindeerY1320_contig964	OX460344.1	99597	248	1	0	248	495	58508060	58508307	8.7e-127	453.0
reindeerY1320_contig964	OX460344.1	99578	237	1	0	1	237	58507781	58508017	1.13e-120	433.0
reindeerY1320_contig965	OX460344.1	100.0	494	0	0	1	494	58098801	58098308	0.0	913.0
reindeerY1320_contig966	OX460344.1	100.0	493	0	0	1	493	58954742	58954250	0.0	911.0
reindeerY1320_contig967	OX460344.1	100.0	491	0	0	1	491	57589935	57589445	0.0	907.0
reindeerY1320_contig968	OX460344.1	99592	490	2	0	1	490	58045016	58045505	0.0	894.0
reindeerY1320_contig969	OX460344.1	99388	490	3	0	1	490	59295292	59295781	0.0	889.0
reindeerY1320_contig970	OX460344.1	100.0	489	0	0	1	489	57659171	57658683	0.0	904.0
reindeerY1320_contig972	OX460344.1	95224	335	15	1	155	489	59375206	59374873	1.39e-149	529.0
reindeerY1320_contig973	OX460344.1	100.0	489	0	0	1	489	58811317	58811805	0.0	904.0
reindeerY1320_contig975	OX460344.1	100.0	488	0	0	1	488	57556068	57555581	0.0	902.0
reindeerY1320_contig978	OX460344.1	97942	486	10	0	1	486	61731046	61731531	0.0	843.0
reindeerY1320_contig982	OX460344.1	100.0	483	0	0	1	483	57973649	57973167	0.0	893.0
reindeerY1320_contig983	OX460344.1	99793	482	1	0	1	482	57851983	57852464	0.0	885.0
reindeerY1320_contig984	OX460344.1	99585	482	2	0	1	482	62339956	62340437	0.0	880.0
reindeerY1320_contig984	OX460344.1	99172	483	3	1	1	482	53180098	53179616	0.0	869.0
reindeerY1320_contig984	OX460344.1	99172	483	3	1	1	482	53877099	53876617	0.0	869.0
reindeerY1320_contig985	OX460344.1	97.51	482	12	0	1	482	59432097	59431616	0.0	824.0
reindeerY1320_contig986	OX460344.1	99585	482	2	0	1	482	59124885	59124404	0.0	880.0
reindeerY1320_contig987	OX460344.1	100.0	481	0	0	1	481	57466308	57465828	0.0	889.0
reindeerY1320_contig989	OX460344.1	99792	481	1	0	1	481	57987414	57987894	0.0	883.0
reindeerY1320_contig990	OX460344.1	100.0	480	0	0	1	480	57646830	57647309	0.0	887.0
reindeerY1320_contig992	OX460344.1	99.79	476	1	0	1	476	57848138	57848613	0.0	874.0
reindeerY1320_contig996	OX460344.1	99154	473	4	0	1	473	59025793	59025321	0.0	852.0
reindeerY1320_contig997	OX460344.1	100.0	473	0	0	1	473	58136058	58135586	0.0	874.0
reindeerY1320_contig997	OX460344.1	99789	473	0	1	1	473	58269535	58270006	0.0	867.0
reindeerY1320_contig1000	OX460344.1	98093	472	9	0	1	472	62079628	62080099	0.0	822.0
reindeerY1320_contig1000	OX460344.1	97246	472	13	0	1	472	61600080	61599609	0.0	800.0
reindeerY1320_contig1000	OX460344.1	96186	472	18	0	1	472	61860577	61860106	0.0	773.0
reindeerY1320_contig1000	OX460344.1	95551	472	21	0	1	472	55323795	55323324	0.0	756.0
reindeerY1320_contig1000	OX460344.1	95339	472	21	1	1	472	62810371	62810841	0.0	749.0
reindeerY1320_contig1001	OX460344.1	98305	472	5	1	1	472	58824048	58824516	0.0	824.0
reindeerY1320_contig1002	OX460344.1	99786	468	0	1	1	467	58052579	58052112	0.0	857.0
reindeerY1320_contig1003	OX460344.1	99785	465	1	0	2	466	58687439	58686975	0.0	854.0
reindeerY1320_contig1005	OX460344.1	98.92	463	5	0	1	463	55037794	55037332	0.0	828.0
reindeerY1320_contig1005	OX460344.1	97192	463	12	1	1	463	59870437	59870898	0.0	782.0
reindeerY1320_contig1005	OX460344.1	96774	465	9	3	1	463	54183568	54183108	0.0	771.0
reindeerY1320_contig1006	OX460344.1	100.0	464	0	0	1	464	58441324	58440861	0.0	857.0
reindeerY1320_contig1007	OX460344.1	100.0	464	0	0	1	464	57574809	57575272	0.0	857.0
reindeerY1320_contig1009	OX460344.1	98.06	464	8	1	1	463	62548207	62548670	0.0	806.0
reindeerY1320_contig1009	OX460344.1	96.07	458	15	2	1	458	62158546	62158092	0.0	743.0
reindeerY1320_contig1009	OX460344.1	95814	430	16	1	1	428	55241402	55241831	0.0	693.0
reindeerY1320_contig1010	OX460344.1	100.0	463	0	0	1	463	57661797	57661335	0.0	856.0
reindeerY1320_contig1012	OX460344.1	100.0	462	0	0	1	462	57323308	57323769	0.0	854.0
reindeerY1320_contig1014	OX460344.1	100.0	461	0	0	1	461	58379164	58378704	0.0	852.0
reindeerY1320_contig1016	OX460344.1	97609	460	11	0	1	460	55028973	55028514	0.0	789.0
reindeerY1320_contig1016	OX460344.1	97598	458	11	0	3	460	59879265	59879722	0.0	785.0
reindeerY1320_contig1016	OX460344.1	97391	460	12	0	1	460	62717201	62717660	0.0	784.0
reindeerY1320_contig1016	OX460344.1	96937	457	14	0	4	460	62000960	62000504	0.0	767.0
reindeerY1320_contig1016	OX460344.1	99507	406	2	0	55	460	54175311	54174906	0.0	739.0
reindeerY1320_contig1017	OX460344.1	100.0	459	0	0	1	459	58042316	58042774	0.0	848.0
reindeerY1320_contig1018	OX460344.1	97465	434	10	1	26	458	55438047	55437614	0.0	739.0
reindeerY1320_contig1018	OX460344.1	97235	434	11	1	26	458	61955363	61955796	0.0	734.0
reindeerY1320_contig1018	OX460344.1	96774	434	11	2	26	458	62751358	62750927	0.0	721.0
reindeerY1320_contig1019	OX460344.1	100.0	458	0	0	1	458	57448815	57449272	0.0	846.0
reindeerY1320_contig1020	OX460344.1	98035	458	9	0	1	458	57640276	57639819	0.0	797.0
reindeerY1320_contig1022	OX460344.1	98678	454	6	0	3	456	55027441	55026988	0.0	806.0
reindeerY1320_contig1022	OX460344.1	98678	454	6	0	3	456	59880795	59881248	0.0	806.0
reindeerY1320_contig1022	OX460344.1	98468	457	4	1	3	456	54173833	54173377	0.0	802.0
reindeerY1320_contig1022	OX460344.1	97368	456	11	1	1	456	61999434	61998980	0.0	774.0
reindeerY1320_contig1022	OX460344.1	96711	456	14	1	1	456	62718730	62719184	0.0	758.0
reindeerY1320_contig1023	OX460344.1	100.0	455	0	0	1	455	57403226	57402772	0.0	841.0
reindeerY1320_contig1025	OX460344.1	99559	454	2	0	1	454	58066853	58066400	0.0	828.0
reindeerY1320_contig1026	OX460344.1	97761	402	8	1	1	402	61705584	61705984	0.0	691.0
reindeerY1320_contig1026	OX460344.1	97015	402	12	0	1	402	55171477	55171878	0.0	676.0
reindeerY1320_contig1026	OX460344.1	96517	402	10	3	1	402	62364536	62364139	0.0	662.0
reindeerY1320_contig1027	OX460344.1	100.0	454	0	0	1	454	59319666	59319213	0.0	839.0
reindeerY1320_contig1028	OX460344.1	98018	454	9	0	1	454	55472485	55472032	0.0	789.0
reindeerY1320_contig1028	OX460344.1	97797	454	10	0	1	454	62768192	62767739	0.0	784.0
reindeerY1320_contig1028	OX460344.1	96476	454	16	0	1	454	55376524	55376977	0.0	750.0
reindeerY1320_contig1028	OX460344.1	95374	454	20	1	1	453	62693244	62693697	0.0	721.0
reindeerY1320_contig1028	OX460344.1	96584	322	11	0	133	454	61920973	61921294	2.76e-151	534.0
reindeerY1320_contig1029	OX460344.1	100.0	453	0	0	1	453	57715702	57716154	0.0	837.0
reindeerY1320_contig1030	OX460344.1	99779	452	1	0	1	452	59184534	59184083	0.0	830.0
reindeerY1320_contig1031	OX460344.1	100.0	451	0	0	1	451	57407096	57407546	0.0	833.0
reindeerY1320_contig1033	OX460344.1	99778	451	1	0	1	451	59446793	59447243	0.0	828.0
reindeerY1320_contig1034	OX460344.1	100.0	450	0	0	1	450	57589093	57588644	0.0	832.0
reindeerY1320_contig1035	OX460344.1	100.0	450	0	0	1	450	59009556	59010005	0.0	832.0
reindeerY1320_contig1039	OX460344.1	100.0	449	0	0	1	449	58686976	58686528	0.0	830.0
reindeerY1320_contig1041	OX460344.1	100.0	446	0	0	1	446	58589620	58590065	0.0	824.0
reindeerY1320_contig1042	OX460344.1	100.0	446	0	0	1	446	58308334	58307889	0.0	824.0
reindeerY1320_contig1043	OX460344.1	100.0	445	0	0	1	445	58596211	58595767	0.0	822.0
reindeerY1320_contig1044	OX460344.1	100.0	445	0	0	1	445	57531105	57531549	0.0	822.0
reindeerY1320_contig1045	OX460344.1	99775	445	1	0	1	445	58838058	58838502	0.0	817.0
reindeerY1320_contig1046	OX460344.1	100.0	445	0	0	1	445	58453477	58453033	0.0	822.0
reindeerY1320_contig1048	OX460344.1	99775	444	1	0	1	444	57580272	57579829	0.0	815.0
reindeerY1320_contig1049	OX460344.1	100.0	443	0	0	1	443	57408683	57408241	0.0	819.0
reindeerY1320_contig1050	OX460344.1	96092	435	16	1	9	442	55191138	55190704	0.0	708.0
reindeerY1320_contig1050	OX460344.1	95862	435	17	1	9	442	61732775	61732341	0.0	702.0
reindeerY1320_contig1050	OX460344.1	95034	443	21	1	1	442	62346057	62346499	0.0	695.0
reindeerY1320_contig1055	OX460344.1	99773	440	1	0	1	440	58989334	58989773	0.0	808.0
reindeerY1320_contig1056	OX460344.1	99.19	247	1	1	195	440	57930574	57930328	4.63e-108	444.0
reindeerY1320_contig1056	OX460344.1	97951	244	4	1	1	244	57930877	57930635	2.17e-101	422.0
reindeerY1320_contig1059	OX460344.1	99772	439	1	0	1	439	58857675	58858113	0.0	806.0
reindeerY1320_contig1060	OX460344.1	99314	437	3	0	1	437	61772576	61772140	0.0	791.0
reindeerY1320_contig1060	OX460344.1	98614	433	4	2	7	437	55231908	55231476	0.0	765.0
reindeerY1320_contig1061	OX460344.1	100.0	437	0	0	1	437	59074579	59075015	0.0	808.0
reindeerY1320_contig1062	OX460344.1	100.0	435	0	0	1	435	58169534	58169968	0.0	804.0
reindeerY1320_contig1062	OX460344.1	100.0	435	0	0	1	435	58236080	58235646	0.0	804.0
reindeerY1320_contig1065	OX460344.1	99.77	434	1	0	1	434	59087653	59087220	0.0	797.0
reindeerY1320_contig1066	OX460344.1	98614	433	6	0	1	433	57181803	57181371	0.0	767.0
reindeerY1320_contig1068	OX460344.1	98522	406	6	0	28	433	62785854	62786259	0.0	717.0
reindeerY1320_contig1068	OX460344.1	98.03	406	8	0	28	433	55348484	55348079	0.0	706.0
reindeerY1320_contig1068	OX460344.1	97783	406	9	0	28	433	55708101	55708506	0.0	701.0
reindeerY1320_contig1068	OX460344.1	97772	404	9	0	28	431	62665450	62665047	0.0	697.0
reindeerY1320_contig1068	OX460344.1	97543	407	9	1	28	433	61884946	61884540	0.0	695.0
reindeerY1320_contig1068	OX460344.1	97537	406	10	0	28	433	62054953	62055358	0.0	695.0
reindeerY1320_contig1068	OX460344.1	95.32	406	19	0	28	433	54059026	54059431	0.0	645.0
reindeerY1320_contig1068	OX460344.1	95.32	406	19	0	28	433	54283461	54283056	0.0	645.0
reindeerY1320_contig1068	OX460344.1	95.32	406	19	0	28	433	54916486	54916891	0.0	645.0
reindeerY1320_contig1068	OX460344.1	95.32	406	19	0	28	433	59775829	59776234	0.0	645.0
reindeerY1320_contig1068	OX460344.1	95.32	406	19	0	28	433	63001192	63001597	0.0	645.0
reindeerY1320_contig1069	OX460344.1	98614	433	6	0	1	433	59963804	59964236	0.0	767.0
reindeerY1320_contig1069	OX460344.1	97691	433	10	0	1	433	54946300	54945868	0.0	745.0
reindeerY1320_contig1069	OX460344.1	99.11	337	3	0	1	337	54610446	54610110	5.48e-173	606.0
reindeerY1320_contig1069	OX460344.1	97531	324	8	0	110	433	55104388	55104711	2.01e-141	555.0
reindeerY1320_contig1069	OX460344.1	96914	324	10	0	110	433	54092634	54092311	4.36e-154	544.0
reindeerY1320_contig1069	OX460344.1	96914	324	10	0	110	433	54250033	54250356	4.36e-154	544.0
reindeerY1320_contig1069	OX460344.1	99471	189	1	0	1	189	54092822	54092634	4.74e-78	344.0
reindeerY1320_contig1069	OX460344.1	99471	189	1	0	1	189	54249845	54250033	4.74e-78	344.0
reindeerY1320_contig1069	OX460344.1	98942	189	2	0	1	189	55104200	55104388	2.21e-92	339.0
reindeerY1320_contig1071	OX460344.1	100.0	433	0	0	1	433	58940284	58940716	0.0	800.0
reindeerY1320_contig1072	OX460344.1	100.0	433	0	0	1	433	58458830	58458398	0.0	800.0
reindeerY1320_contig1073	OX460344.1	100.0	432	0	0	1	432	59090721	59090290	0.0	798.0
reindeerY1320_contig1074	OX460344.1	100.0	432	0	0	1	432	59192087	59192518	0.0	798.0
reindeerY1320_contig1075	OX460344.1	100.0	431	0	0	2	432	57362815	57362385	0.0	797.0
reindeerY1320_contig1076	OX460344.1	99536	431	2	0	1	431	58578651	58579081	0.0	785.0
reindeerY1320_contig1077	OX460344.1	100.0	431	0	0	1	431	59118246	59117816	0.0	797.0
reindeerY1320_contig1081	OX460344.1	100.0	430	0	0	1	430	58511487	58511916	0.0	795.0
reindeerY1320_contig1082	OX460344.1	99767	430	1	0	1	430	59304178	59304607	0.0	789.0
reindeerY1320_contig1083	OX460344.1	99767	430	1	0	1	430	57979422	57978993	0.0	789.0
reindeerY1320_contig1084	OX460344.1	98551	414	6	0	1	414	59086987	59086574	0.0	732.0
reindeerY1320_contig1086	OX460344.1	100.0	428	0	0	1	428	58208883	58208456	0.0	791.0
reindeerY1320_contig1087	OX460344.1	96956	427	13	0	1	427	59125207	59125633	0.0	717.0
reindeerY1320_contig1088	OX460344.1	100.0	426	0	0	1	426	58824619	58825044	0.0	787.0
reindeerY1320_contig1095	OX460344.1	100.0	420	0	0	1	420	57783866	57784285	0.0	776.0
reindeerY1320_contig1099	OX460344.1	100.0	419	0	0	1	419	58838655	58839073	0.0	774.0
reindeerY1320_contig1101	OX460344.1	100.0	417	0	0	1	417	57661293	57660877	0.0	771.0
reindeerY1320_contig1103	OX460344.1	99.74	385	1	0	33	417	58500187	58500571	0.0	706.0
reindeerY1320_contig1104	OX460344.1	97356	416	11	0	1	416	62827797	62828212	0.0	708.0
reindeerY1320_contig1104	OX460344.1	96154	416	13	1	1	416	62097323	62097735	0.0	676.0
reindeerY1320_contig1104	OX460344.1	95673	416	15	1	1	416	61842798	61842386	0.0	665.0
reindeerY1320_contig1104	OX460344.1	95673	416	15	1	1	416	62621426	62621014	0.0	665.0
reindeerY1320_contig1105	OX460344.1	100.0	416	0	0	1	416	59303110	59303525	0.0	769.0
reindeerY1320_contig1108	OX460344.1	100.0	415	0	0	1	415	58825087	58825501	0.0	767.0
reindeerY1320_contig1109	OX460344.1	98068	414	8	0	1	414	58072201	58072614	0.0	721.0
reindeerY1320_contig1111	OX460344.1	100.0	414	0	0	1	414	57716143	57716556	0.0	765.0
reindeerY1320_contig1113	OX460344.1	100.0	412	0	0	1	412	57940278	57940689	0.0	761.0
reindeerY1320_contig1114	OX460344.1	99.27	411	3	0	1	411	55088455	55088865	0.0	743.0
reindeerY1320_contig1114	OX460344.1	98.54	411	6	0	1	411	54108536	54108126	0.0	726.0
reindeerY1320_contig1114	OX460344.1	98.54	411	6	0	1	411	54234138	54234548	0.0	726.0
reindeerY1320_contig1114	OX460344.1	98.54	411	6	0	1	411	54626141	54625731	0.0	726.0
reindeerY1320_contig1114	OX460344.1	98.54	411	6	0	1	411	59948086	59948496	0.0	726.0
reindeerY1320_contig1114	OX460344.1	98.54	411	4	1	1	411	54962055	54961647	0.0	725.0
reindeerY1320_contig1114	OX460344.1	98297	411	5	1	1	411	59491241	59490833	0.0	719.0
reindeerY1320_contig1114	OX460344.1	95.62	411	18	0	1	411	59819925	59819515	0.0	660.0
reindeerY1320_contig1115	OX460344.1	99757	411	1	0	1	411	58048150	58047740	0.0	754.0
reindeerY1320_contig1119	OX460344.1	95642	413	15	2	1	410	62612765	62613177	0.0	660.0
reindeerY1320_contig1121	OX460344.1	100.0	409	0	0	1	409	58525909	58526317	0.0	756.0
reindeerY1320_contig1127	OX460344.1	100.0	407	0	0	1	407	57661843	57662249	0.0	752.0
reindeerY1320_contig1129	OX460344.1	100.0	406	0	0	1	406	57473672	57474077	0.0	750.0
reindeerY1320_contig1130	OX460344.1	98726	314	3	1	94	406	58730846	58730533	5.23e-158	556.0
reindeerY1320_contig1131	OX460344.1	99506	405	2	0	1	405	57633223	57632819	0.0	737.0
reindeerY1320_contig1132	OX460344.1	99753	405	1	0	1	405	57926052	57926456	0.0	743.0
reindeerY1320_contig1133	OX460344.1	98762	404	5	0	1	404	54972232	54971829	0.0	719.0
reindeerY1320_contig1133	OX460344.1	98762	404	5	0	1	404	59938044	59938447	0.0	719.0
reindeerY1320_contig1133	OX460344.1	97772	404	9	0	1	404	55078289	55078692	0.0	697.0
reindeerY1320_contig1133	OX460344.1	97772	404	9	0	1	404	59501328	59500925	0.0	697.0
reindeerY1320_contig1133	OX460344.1	97525	404	10	0	1	404	54636221	54635818	0.0	691.0
reindeerY1320_contig1133	OX460344.1	97277	404	10	1	1	404	54118602	54118200	0.0	684.0
reindeerY1320_contig1133	OX460344.1	97506	401	9	1	1	401	54224072	54224471	0.0	684.0
reindeerY1320_contig1134	OX460344.1	100.0	404	0	0	1	404	59219954	59220357	0.0	747.0
reindeerY1320_contig1135	OX460344.1	98759	403	5	0	1	403	54608856	54608454	0.0	717.0
reindeerY1320_contig1135	OX460344.1	98756	402	4	1	1	402	54944620	54944220	0.0	713.0
reindeerY1320_contig1135	OX460344.1	97761	402	9	0	1	402	54251594	54251995	0.0	693.0
reindeerY1320_contig1135	OX460344.1	97761	402	9	0	1	402	59965454	59965855	0.0	693.0
reindeerY1320_contig1135	OX460344.1	97512	402	10	0	1	402	54091073	54090672	0.0	688.0
reindeerY1320_contig1135	OX460344.1	96766	402	13	0	1	402	55105961	55106362	0.0	671.0
reindeerY1320_contig1135	OX460344.1	96509	401	12	1	1	399	59473347	59472947	0.0	662.0
reindeerY1320_contig1135	OX460344.1	95545	404	16	1	1	402	59802516	59802113	0.0	645.0
reindeerY1320_contig1136	OX460344.1	98507	402	6	0	1	402	59425564	59425965	0.0	710.0
reindeerY1320_contig1139	OX460344.1	100.0	398	0	0	1	398	58535554	58535951	0.0	736.0
reindeerY1320_contig1140	OX460344.1	100.0	397	0	0	1	397	59210818	59210422	0.0	734.0
reindeerY1320_contig1141	OX460344.1	100.0	396	0	0	1	396	58500611	58501006	0.0	732.0
reindeerY1320_contig1145	OX460344.1	99492	394	2	0	1	394	59353543	59353936	0.0	717.0
reindeerY1320_contig1147	OX460344.1	96409	362	9	2	33	393	59419382	59419024	3.85e-169	593.0
reindeerY1320_contig1148	OX460344.1	100.0	392	0	0	1	392	58638665	58638274	0.0	725.0
reindeerY1320_contig1149	OX460344.1	100.0	392	0	0	1	392	58793118	58792727	0.0	725.0
reindeerY1320_contig1152	OX460344.1	99744	391	1	0	1	391	58646483	58646093	0.0	717.0
reindeerY1320_contig1153	OX460344.1	99488	391	2	0	1	391	58938365	58938755	0.0	712.0
reindeerY1320_contig1154	OX460344.1	99281	278	2	0	113	390	55217852	55218129	6.62e-142	503.0
reindeerY1320_contig1154	OX460344.1	96763	278	8	1	113	390	61758524	61758800	1.12e-129	462.0
reindeerY1320_contig1154	OX460344.1	100.0	140	0	0	1	140	54944820	54944681	1.58e-52	259.0
reindeerY1320_contig1154	OX460344.1	96503	143	1	3	1	140	59802718	59802577	9.59e-61	233.0
reindeerY1320_contig1154	OX460344.1	95804	143	3	2	1	140	54091276	54091134	4.46e-59	228.0
reindeerY1320_contig1154	OX460344.1	95804	143	3	2	1	140	54251391	54251533	4.46e-59	228.0
reindeerY1320_contig1154	OX460344.1	95804	143	3	2	1	140	59965251	59965393	4.46e-59	228.0
reindeerY1320_contig1154	OX460344.1	95105	143	4	2	1	140	55105758	55105900	2.08e-57	222.0
reindeerY1320_contig1154	OX460344.1	95105	143	4	3	1	140	59473550	59473408	2.08e-57	222.0
reindeerY1320_contig1156	OX460344.1	100.0	388	0	0	1	388	58760417	58760804	0.0	717.0
reindeerY1320_contig1157	OX460344.1	99741	386	1	0	1	386	58238674	58239059	0.0	708.0
reindeerY1320_contig1157	OX460344.1	99482	386	2	0	1	386	58166938	58166553	0.0	702.0
reindeerY1320_contig1158	OX460344.1	95855	386	6	4	1	386	62189469	62189094	8.06e-176	616.0
reindeerY1320_contig1159	OX460344.1	100.0	385	0	0	1	385	58536082	58536466	0.0	712.0
reindeerY1320_contig1161	OX460344.1	97656	384	9	0	1	384	59122438	59122055	0.0	660.0
reindeerY1320_contig1162	OX460344.1	100.0	384	0	0	1	384	59332346	59331963	0.0	710.0
reindeerY1320_contig1164	OX460344.1	100.0	381	0	0	1	381	59156372	59155992	0.0	704.0
reindeerY1320_contig1166	OX460344.1	100.0	381	0	0	1	381	58464108	58464488	0.0	704.0
reindeerY1320_contig1167	OX460344.1	100.0	381	0	0	1	381	58574640	58574260	0.0	704.0
reindeerY1320_contig1168	OX460344.1	100.0	380	0	0	1	380	59072070	59071691	0.0	702.0
reindeerY1320_contig1169	OX460344.1	100.0	380	0	0	1	380	57849254	57848875	0.0	702.0
reindeerY1320_contig1173	OX460344.1	100.0	379	0	0	1	379	57957349	57956971	0.0	701.0
reindeerY1320_contig1176	OX460344.1	99469	377	2	0	1	377	58222807	58223183	0.0	686.0
reindeerY1320_contig1176	OX460344.1	98945	379	2	2	1	377	58182802	58182424	0.0	676.0
reindeerY1320_contig1177	OX460344.1	100.0	377	0	0	1	377	57927780	57928156	0.0	697.0
reindeerY1320_contig1178	OX460344.1	96243	346	10	3	1	345	59032525	59032182	2.89e-144	564.0
reindeerY1320_contig1179	OX460344.1	96817	377	8	2	1	376	58288584	58288211	3.62e-179	627.0
reindeerY1320_contig1179	OX460344.1	96552	377	9	2	1	376	58117539	58117912	1.68e-177	621.0
reindeerY1320_contig1180	OX460344.1	100.0	375	0	0	1	375	58861439	58861065	0.0	693.0
reindeerY1320_contig1182	OX460344.1	100.0	374	0	0	1	374	57717124	57716751	0.0	691.0
reindeerY1320_contig1183	OX460344.1	100.0	373	0	0	1	373	57621395	57621767	0.0	689.0
reindeerY1320_contig1184	OX460344.1	99732	373	0	1	1	372	58890679	58890307	0.0	682.0
reindeerY1320_contig1185	OX460344.1	99462	372	2	0	1	372	59086573	59086202	0.0	676.0
reindeerY1320_contig1186	OX460344.1	100.0	372	0	0	1	372	58463072	58463443	0.0	688.0
reindeerY1320_contig1187	OX460344.1	99191	371	3	0	1	371	55211106	55210736	0.0	669.0
reindeerY1320_contig1187	OX460344.1	98656	372	3	2	1	371	61751722	61751352	0.0	658.0
reindeerY1320_contig1187	OX460344.1	97844	371	8	0	1	371	62925010	62925380	0.0	641.0
reindeerY1320_contig1187	OX460344.1	97305	371	10	0	1	371	62196584	62196954	2.77e-180	630.0
reindeerY1320_contig1189	OX460344.1	98087	366	7	0	6	371	58123085	58123450	0.0	638.0
reindeerY1320_contig1189	OX460344.1	98611	360	5	0	12	371	58283065	58282706	0.0	638.0
reindeerY1320_contig1193	OX460344.1	100.0	370	0	0	1	370	57886132	57885763	0.0	684.0
reindeerY1320_contig1194	OX460344.1	97.29	369	10	0	1	369	59427033	59427401	3.56e-179	627.0
reindeerY1320_contig1195	OX460344.1	100.0	368	0	0	1	368	62925753	62925386	0.0	680.0
reindeerY1320_contig1195	OX460344.1	98.37	368	5	1	1	368	62197326	62196960	0.0	645.0
reindeerY1320_contig1199	OX460344.1	100.0	290	0	0	1	290	57358937	57359226	6.11e-136	536.0
reindeerY1320_contig1201	OX460344.1	100.0	365	0	0	1	365	59429013	59429377	0.0	675.0
reindeerY1320_contig1202	OX460344.1	100.0	364	0	0	1	364	58385852	58386215	0.0	673.0
reindeerY1320_contig1203	OX460344.1	99452	365	0	1	1	363	57284545	57284909	0.0	662.0
reindeerY1320_contig1205	OX460344.1	99449	363	1	1	1	363	59135326	59135687	0.0	658.0
reindeerY1320_contig1207	OX460344.1	100.0	359	0	0	1	359	58086284	58085926	0.0	664.0
reindeerY1320_contig1212	OX460344.1	100.0	356	0	0	1	356	59156847	59156492	0.0	658.0
reindeerY1320_contig1215	OX460344.1	100.0	355	0	0	1	355	57733833	57734187	0.0	656.0
reindeerY1320_contig1216	OX460344.1	98873	355	4	0	1	355	58099373	58099727	0.0	634.0
reindeerY1320_contig1217	OX460344.1	100.0	354	0	0	1	354	59125230	59124877	0.0	654.0
reindeerY1320_contig1218	OX460344.1	99435	354	2	0	1	354	58999935	59000288	0.0	643.0
reindeerY1320_contig1220	OX460344.1	100.0	353	0	0	1	353	58369276	58368924	0.0	652.0
reindeerY1320_contig1224	OX460344.1	99714	350	1	0	1	350	58099382	58099033	0.0	641.0
reindeerY1320_contig1225	OX460344.1	98281	349	6	0	1	349	61594597	61594945	9.38e-175	612.0
reindeerY1320_contig1225	OX460344.1	98.0	350	6	1	1	349	55318305	55318654	4.37e-173	606.0
reindeerY1320_contig1225	OX460344.1	97429	350	8	1	1	349	61855035	61855384	9.45e-155	595.0
reindeerY1320_contig1225	OX460344.1	96571	350	11	1	1	349	62085109	62084760	9.52e-150	579.0
reindeerY1320_contig1225	OX460344.1	96.0	350	13	1	1	349	62635209	62635558	2.06e-145	568.0
reindeerY1320_contig1225	OX460344.1	95442	351	14	2	1	349	55308852	55308502	1.24e-158	558.0
reindeerY1320_contig1225	OX460344.1	95157	351	15	2	1	349	61585054	61584704	5.77e-141	553.0
reindeerY1320_contig1225	OX460344.1	95402	348	15	1	1	347	62094608	62094955	5.77e-141	553.0
reindeerY1320_contig1225	OX460344.1	95143	350	16	1	1	349	61845523	61845174	2.07e-156	551.0
reindeerY1320_contig1226	OX460344.1	100.0	349	0	0	1	349	58445524	58445872	0.0	645.0
reindeerY1320_contig1227	OX460344.1	100.0	349	0	0	1	349	58086464	58086812	0.0	645.0
reindeerY1320_contig1228	OX460344.1	100.0	348	0	0	1	348	57957558	57957905	0.0	643.0
reindeerY1320_contig1230	OX460344.1	97701	348	8	0	1	348	53161430	53161083	7.28e-171	599.0
reindeerY1320_contig1230	OX460344.1	97701	348	8	0	1	348	53858437	53858090	7.28e-171	599.0
reindeerY1320_contig1230	OX460344.1	96317	353	8	1	1	348	62359185	62359537	1.23e-147	575.0
reindeerY1320_contig1232	OX460344.1	100.0	347	0	0	1	347	57340751	57341097	0.0	641.0
reindeerY1320_contig1234	OX460344.1	100.0	346	0	0	1	346	58467177	58467522	0.0	640.0
reindeerY1320_contig1235	OX460344.1	100.0	345	0	0	1	345	57451338	57451682	0.0	638.0
reindeerY1320_contig1236	OX460344.1	100.0	345	0	0	1	345	59384830	59385174	0.0	638.0
reindeerY1320_contig1237	OX460344.1	100.0	345	0	0	1	345	57459905	57459561	0.0	638.0
reindeerY1320_contig1238	OX460344.1	95335	343	16	0	1	343	59072495	59072837	9.51e-155	545.0
reindeerY1320_contig1241	OX460344.1	100.0	343	0	0	1	343	58590576	58590918	0.0	634.0
reindeerY1320_contig1243	OX460344.1	100.0	342	0	0	1	342	57986768	57987109	0.0	632.0
reindeerY1320_contig1244	OX460344.1	100.0	341	0	0	1	341	58456058	58456398	2.53e-164	630.0
reindeerY1320_contig1246	OX460344.1	100.0	339	0	0	1	339	58587092	58587430	3.25e-179	627.0
reindeerY1320_contig1247	OX460344.1	100.0	339	0	0	1	339	58050531	58050193	3.25e-179	627.0
reindeerY1320_contig1249	OX460344.1	100.0	337	0	0	1	337	58368886	58368550	4.18e-178	623.0
reindeerY1320_contig1250	OX460344.1	99703	337	1	0	1	337	58091367	58091703	1.94e-160	617.0
reindeerY1320_contig1251	OX460344.1	100.0	336	0	0	1	336	57856407	57856072	1.5e-177	621.0
reindeerY1320_contig1252	OX460344.1	100.0	335	0	0	1	335	57802691	57802357	5.37e-177	619.0
reindeerY1320_contig1253	OX460344.1	100.0	334	0	0	1	334	57384978	57385311	1.92e-176	617.0
reindeerY1320_contig1254	OX460344.1	100.0	334	0	0	1	334	58858943	58858610	1.92e-176	617.0
reindeerY1320_contig1257	OX460344.1	100.0	333	0	0	1	333	58000596	58000928	6.9e-176	616.0
reindeerY1320_contig1258	OX460344.1	99.7	333	1	0	1	333	60078867	60078535	3.21e-174	610.0
reindeerY1320_contig1258	OX460344.1	99.7	333	1	0	1	333	60338084	60337752	3.21e-174	610.0
reindeerY1320_contig1258	OX460344.1	99.7	333	1	0	1	333	60598081	60597749	3.21e-174	610.0
reindeerY1320_contig1264	OX460344.1	100.0	331	0	0	1	331	58540618	58540948	8.86e-175	612.0
reindeerY1320_contig1265	OX460344.1	99697	330	1	0	1	330	58841141	58841470	1.48e-172	604.0
reindeerY1320_contig1266	OX460344.1	100.0	330	0	0	1	330	59315047	59315376	3.18e-174	610.0
reindeerY1320_contig1268	OX460344.1	100.0	329	0	0	1	329	58041747	58042075	1.14e-173	608.0
reindeerY1320_contig1271	OX460344.1	100.0	329	0	0	1	329	58736993	58736665	1.14e-173	608.0
reindeerY1320_contig1272	OX460344.1	100.0	328	0	0	1	328	59327150	59326823	4.08e-173	606.0
reindeerY1320_contig1274	OX460344.1	97859	327	4	1	1	324	55195125	55195451	8.85e-145	562.0
reindeerY1320_contig1274	OX460344.1	97859	327	4	1	1	324	61736766	61737092	8.85e-145	562.0
reindeerY1320_contig1276	OX460344.1	100.0	325	0	0	1	325	58765005	58764681	1.88e-171	601.0
reindeerY1320_contig1277	OX460344.1	100.0	324	0	0	1	324	58563550	58563873	6.74e-171	599.0
reindeerY1320_contig1278	OX460344.1	100.0	323	0	0	1	323	57463651	57463329	2.42e-170	597.0
reindeerY1320_contig1282	OX460344.1	99688	321	1	0	1	321	57980349	57980029	1.45e-167	588.0
reindeerY1320_contig1285	OX460344.1	99688	320	1	0	1	320	58037543	58037224	5.18e-167	586.0
reindeerY1320_contig1286	OX460344.1	95925	319	11	1	2	320	58512704	58512388	6.89e-131	516.0
reindeerY1320_contig1287	OX460344.1	98.8	250	3	0	69	318	58587387	58587636	9.11e-125	446.0
reindeerY1320_contig1289	OX460344.1	95912	318	13	0	1	318	61933041	61933358	6.85e-131	516.0
reindeerY1320_contig1292	OX460344.1	100.0	316	0	0	1	316	59266220	59265905	1.84e-166	584.0
reindeerY1320_contig1293	OX460344.1	99684	316	1	0	1	316	58310161	58309846	8.55e-165	579.0
reindeerY1320_contig1296	OX460344.1	95593	295	13	0	17	311	57681317	57681023	4.08e-133	473.0
reindeerY1320_contig1297	OX460344.1	100.0	282	0	0	30	311	57389821	57389540	1.44e-147	521.0
reindeerY1320_contig1298	OX460344.1	98.71	310	4	0	1	310	61798789	61798480	1.83e-156	551.0
reindeerY1320_contig1298	OX460344.1	98052	308	6	0	3	310	62565678	62565371	5.11e-152	536.0
reindeerY1320_contig1298	OX460344.1	97419	310	8	0	1	310	62141393	62141702	8.56e-150	529.0
reindeerY1320_contig1298	OX460344.1	97403	308	8	0	3	310	55262565	55262258	1.11e-132	525.0
reindeerY1320_contig1298	OX460344.1	97403	308	8	0	3	310	62871401	62871708	1.11e-132	525.0
reindeerY1320_contig1298	OX460344.1	96166	313	9	1	1	310	61537758	61537446	1.11e-143	508.0
reindeerY1320_contig1299	OX460344.1	99678	311	0	1	1	310	62844319	62844009	1.81e-161	568.0
reindeerY1320_contig1299	OX460344.1	96463	311	10	1	1	310	62113885	62113575	8.62e-145	512.0
reindeerY1320_contig1300	OX460344.1	99032	310	3	0	1	310	58945839	58945530	3.92e-158	556.0
reindeerY1320_contig1304	OX460344.1	98361	305	4	1	1	304	62615153	62614849	1.81e-151	534.0
reindeerY1320_contig1304	OX460344.1	98039	306	6	0	1	306	61836505	61836200	6.52e-151	532.0
reindeerY1320_contig1304	OX460344.1	97394	307	7	1	1	306	55299886	55299580	1.41e-131	521.0
reindeerY1320_contig1304	OX460344.1	97068	307	8	1	1	306	61576019	61575713	6.57e-146	516.0
reindeerY1320_contig1304	OX460344.1	97068	307	8	1	1	306	62103614	62103920	6.57e-146	516.0
reindeerY1320_contig1304	OX460344.1	96743	307	8	2	1	306	62834070	62834375	3.06e-128	510.0
reindeerY1320_contig1305	OX460344.1	100.0	228	0	0	79	306	57367737	57367964	1.47e-101	422.0
reindeerY1320_contig1306	OX460344.1	100.0	305	0	0	1	305	57306230	57306534	2.3e-144	564.0
reindeerY1320_contig1307	OX460344.1	99344	305	2	0	1	305	57462974	57463278	4.99e-157	553.0
reindeerY1320_contig1309	OX460344.1	97386	306	6	2	1	305	61707320	61707016	5.06e-147	520.0
reindeerY1320_contig1309	OX460344.1	96104	308	8	4	1	305	62362825	62363131	6.59e-141	499.0
reindeerY1320_contig1309	OX460344.1	96104	308	4	4	1	305	53854787	53854485	8.53e-140	496.0
reindeerY1320_contig1309	OX460344.1	95779	308	4	4	1	305	53157780	53157479	1.43e-137	488.0
reindeerY1320_contig1309	OX460344.1	95.13	308	12	2	1	305	55173219	55172912	6.64e-136	483.0
reindeerY1320_contig1311	OX460344.1	99342	304	2	0	1	304	57822514	57822211	1.79e-140	551.0
reindeerY1320_contig1316	OX460344.1	99669	302	1	0	1	302	58522040	58521739	4.93e-141	553.0
reindeerY1320_contig1317	OX460344.1	99668	301	1	0	2	302	59123861	59124161	1.77e-140	551.0
reindeerY1320_contig1320	OX460344.1	100.0	219	0	0	1	219	57823444	57823662	1.45e-112	405.0
