# Supplementary material for: Inferences about the population history of Rangifer tarandus from Y chromosome and mtDNA phylogenies
Source: Ecol Evol. 2024 Jun 10;14(6):e11573. doi: 10.1002/ece3.11573 (PMC11164974; doi:10.1002/ece3.11573)
Supplement: Supplementary file 5 — Table S4. [file ECE3-14-e11573-s004.xlsx]

## Sheet: variantInfo_allelicStates_depth
	Coordinates	CHROM	POS	REF	ALT	R.tarandus - SNP_ID	variant_30bp_flanking_region_reindeerY1320	FORMAT	moose	Ca-W-WC-1	Ca-W-WC-2	Ca-W-WC-5	Ca-W-WC-3	Ca-W-WC-4	Ca-W-WC-6	Ca-W-WC-7	Ca-W-WC-8	Ca-W-WC-9	Ca-W-WC-10	Nz-W-ETR-1	Sv-W-SR-1	Ca-W-WC-11	Ca-W-WC-12	Ur-W-ETR-1	Ya-D-ETR-2	Ya-D-ETR-1	Fi-D-ETR-1	Ya-D-ETR-3	Fi-W-EFR-1	Fi-W-EFR-2	Ca-W-WC-13	Al-W-ATC-1	Al-D-ATC-1	Ca-W-WC-14	Fi-W-EFR-3	No-D-ETR-1	No-D-ETR-2	Ar-D-ETR-4	Ar-D-ETR-2	Ar-D-ETR-1	Ar-D-ETR-3	Nz-W-ETR-2	Ur-W-ETR-3	Ar-D-ETR-6	Ar-D-ETR-7	Ar-D-ETR-5	Ya-D-ETR-4	Ya-D-ETR-5	Ya-D-ETR-6
									outgroup	Y-NA-A	Y-NA-B	Y-NA-B2A	Y-NA-B2B.1	Y-NA-B2B.2	Y-NA-B2C	Y-NA-B2D.1	Y-NA-B2D.2A	Y-NA-B2D.2B	Y-NA-B2D.2C	Y-EB-S1	Y-EB-S2	Y-EB-A1	Y-EB-A2.A-car	Y-EB-A2.A1-uw	Y-EB-A2.A1-R1a	Y-EB-A2.A1-R1b	Y-EB-A2.A1-R1c1	Y-EB-A2.A1-R1c2	Y-EB-A2.B-ff	Y-EB-A2.B-ff	Y-EB-A2.B-car	Y-EB-A2.B-aw	Y-EB-A2.B1A-ad	Y-EB-A2.B1A-car	Y-EB-A2.B1B	Y-EB-A2.B1B-N1a	Y-EB-A2.B1B-N1	Y-EB-A2.B1C1-R2a	Y-EB-A2.B1C1-R2	Y-EB-A2.B1C1-R2	Y-EB-A2.B1C1-R2	Y-EB-A2.B1C1-R2	Y-EB-A2.B1C1-uw	Y-EB-A2.B1C1-R3a1	Y-EB-A2.B1C1-R3a1	Y-EB-A2.B1C1-R3a2	Y-EB-A2.B1C1-R3b	Y-EB-A2.B1C1-R3c1	Y-EB-A2.B1C1-R3c
1	reindeerY1320_contig39:2514	reindeerY1320_contig39	2514	G	A		AATATAGATGAAAGCTAATTTGTAAGTCCA[G/A]AAACATTACACAAACAAAAAAAAAGATATC	GT:DP:AD	1:12:0,12	0:24:24,0	0:2:2,0	0:15:15,0	0:36:36,0	0:1:1,0	0:4:4,0	0:3:3,0	0:3:3,0	0:18:18,0	0:1:1,0	0:1:1,0	0:5:5,0	0:1:1,0	0:18:18,0	0:3:3,0	0:3:3,0	0:6:6,0	0:5:5,0	0:4:4,0	0:4:4,0	0:6:6,0	0:18:18,0	0:5:5,0	0:2:2,0	0:3:3,0	0:3:3,0	0:3:3,0	0:2:2,0	0:2:2,0	0:4:4,0	0:1:1,0	0:8:8,0	0:4:4,0	0:2:2,0	0:4:4,0	0:9:9,0	0:6:6,0	0:7:7,0	0:6:6,0	0:4:4,0
2	reindeerY1320_contig397:246	reindeerY1320_contig397	246	A	G		GTCCAAGTGTGCACTAGTATATACGTTTAT[A/G]TATCCTTGCATTTTTCACTTTTTTCCTCCT	GT:DP:AD	1:7:0,7	0:12:12,0	0:2:2,0	0:15:15,0	0:15:15,0	0:2:2,0	0:3:3,0	0:2:2,0	0:1:1,0	0:11:11,0	0:1:1,0	0:6:6,0	0:1:1,0	0:4:4,0	0:11:11,0	0:7:7,0	0:3:3,0	0:9:9,0	0:6:6,0	0:10:10,0	0:3:3,0	0:3:3,0	0:18:18,0	0:1:1,0	0:1:1,0	0:4:4,0	0:3:3,0	0:3:3,0	0:2:2,0	0:4:4,0	0:6:6,0	0:4:4,0	0:9:9,0	0:1:1,0	0:1:1,0	0:6:6,0	0:5:5,0	0:2:2,0	0:2:2,0	0:2:2,0	0:6:6,0
3	reindeerY1320_contig441:924	reindeerY1320_contig441	924	A	T		TTGATTTGCTTTAAGGATGCTACCAGCATA[A/T]ACAGCCTTTGGCAGTCACAGTGGTTAAGCT	GT:DP:AD	1:8:0,8	0:16:16,0	0:5:5,0	0:18:18,0	0:14:14,0	0:3:3,0	0:2:2,0	0:1:1,0	0:3:3,0	0:13:13,0	0:1:1,0	0:4:4,0	0:5:5,0	0:2:2,0	0:14:14,0	0:6:6,0	0:3:3,0	0:3:3,0	0:1:1,0	0:12:12,0	0:3:3,0	0:4:4,0	0:12:12,0	0:2:2,0	0:3:3,0	0:3:3,0	0:4:4,0	0:4:4,0	0:5:5,0	0:2:2,0	0:7:7,0	0:7:7,0	0:9:9,0	0:5:5,0	0:7:7,0	0:7:7,0	0:6:6,0	0:7:7,0	0:6:6,0	0:2:2,0	0:4:4,0
4	reindeerY1320_contig10:2244	reindeerY1320_contig10	2244	G	A		TGTGTGTGTGTATGCAATCCTATGTGTGTC[G/A]AGCCCACTGCAGATGCACAGATGAAGGAAA	GT:DP:AD	1:2:0,2	0:21:21,0	0:2:2,0	0:23:23,0	0:20:20,0	0:1:1,0	0:1:1,0	0:2:2,0	0:2:2,0	0:21:21,0	0:4:4,0	0:3:3,0	0:3:3,0	0:4:4,0	0:21:21,0	0:6:6,0	0:4:4,0	0:2:2,0	0:8:8,0	0:4:4,0	0:6:6,0	0:8:8,0	0:20:20,0	0:10:10,0	0:2:2,0	0:1:1,0	0:4:4,0	0:6:6,0	0:7:7,0	0:4:4,0	0:7:7,0	0:6:6,0	0:15:15,0	0:6:6,0	0:2:2,0	0:8:8,0	0:6:6,0	0:5:5,0	0:8:8,0	0:12:12,0	0:5:5,0
5	reindeerY1320_contig10:2316	reindeerY1320_contig10	2316	T	C		CAGTGGAGCAACCAGATTAGTTTCACGAGG[T/C]TTCCAGCAACTGGGGCAAACTGGTTGTTGT	GT:DP:AD	1:3:0,3	0:17:17,0	0:3:3,0	0:30:30,0	0:19:19,0	0:1:1,0	0:2:2,0	0:3:3,0	0:2:2,0	0:18:17,0	0:4:4,0	0:5:5,0	0:2:2,0	0:2:2,0	0:12:12,0	0:13:13,0	0:7:7,0	0:3:3,0	0:8:8,0	0:4:4,0	0:4:4,0	0:8:8,0	0:19:19,0	0:7:7,0	0:2:2,0	0:1:1,0	0:8:8,0	0:6:6,0	0:8:8,0	0:5:5,0	0:11:11,0	0:7:7,0	0:12:12,0	0:3:3,0	0:1:1,0	0:6:6,0	0:3:3,0	0:5:5,0	0:9:9,0	0:11:11,0	0:5:5,0
6	reindeerY1320_contig103:2682	reindeerY1320_contig103	2682	G	T		TTTCTAAACCTGATGAACATTTACCTTTTC[G/T]CTCCTGTAAATCAGTACTGCTTAACACAGC	GT:DP:AD	1:2:0,2	0:18:18,0	0:2:2,0	0:18:18,0	0:22:22,0	0:1:1,0	0:3:3,0	0:3:3,0	0:1:1,0	0:16:16,0	0:4:4,0	0:7:7,0	0:5:5,0	0:1:1,0	0:18:18,0	0:4:4,0	0:7:7,0	0:7:7,0	0:4:4,0	0:5:5,0	0:7:7,0	0:6:6,0	0:16:16,0	0:3:3,0	0:2:2,0	0:2:2,0	0:14:14,0	0:4:4,0	0:4:4,0	0:2:2,0	0:4:4,0	0:1:1,0	0:6:6,0	0:2:2,0	0:5:5,0	0:4:4,0	0:3:3,0	0:3:3,0	0:3:3,0	0:4:4,0	0:7:7,0
7	reindeerY1320_contig1041:212	reindeerY1320_contig1041	212	A	G		TTGGCCTGGGGGCTGGGGACCCAGGCTCTC[A/G]AAGTCCTATCTGAACCACCACTAAACTGAG	GT:DP:AD	1:2:0,2	0:13:13,0	0:2:2,0	0:10:10,0	0:11:11,0	0:3:3,0	0:2:2,0	0:3:3,0	0:2:2,0	0:16:16,0	0:3:3,0	0:8:8,0	0:1:1,0	0:2:2,0	0:15:15,0	0:3:3,0	0:7:7,0	0:5:5,0	0:3:3,0	0:3:3,0	0:2:2,0	0:1:1,0	0:17:17,0	0:2:2,0	0:2:2,0	0:2:2,0	0:5:5,0	0:5:5,0	0:2:2,0	0:5:5,0	0:4:4,0	0:6:6,0	0:4:4,0	0:9:9,0	0:5:5,0	0:7:7,0	0:8:8,0	0:6:6,0	0:6:6,0	0:6:6,0	0:5:5,0
8	reindeerY1320_contig107:1068	reindeerY1320_contig107	1068	C	A		TAAAAAAAAATCCCATCCTCTAATTCAGCA[C/A]CAGCAGGAAGGCTAAGAAGATGCCTGGAGT	GT:DP:AD	1:4:0,4	0:17:17,0	0:4:4,0	0:25:25,0	0:22:22,0	0:4:4,0	0:3:3,0	0:1:1,0	0:1:1,0	0:20:20,0	0:1:1,0	0:1:1,0	0:2:2,0	0:3:3,0	0:18:18,0	0:7:7,0	0:7:7,0	0:6:6,0	0:4:4,0	0:4:4,0	0:8:8,0	0:5:5,0	0:14:14,0	0:1:1,0	0:1:1,0	0:1:1,0	0:4:4,0	0:4:4,0	0:2:2,0	0:2:2,0	0:3:3,0	0:6:6,0	0:7:7,0	0:4:4,0	0:4:4,0	0:3:3,0	0:4:4,0	0:6:6,0	0:2:2,0	0:9:9,0	0:10:10,0
9	reindeerY1320_contig108:1582	reindeerY1320_contig108	1582	G	T		ATGACCTCCTGCCACTAAATATTGCCCACT[G/T]TATAGTAACTAGACTTGTCATACCAGAGAT	GT:DP:AD	1:2:0,2	0:20:20,0	0:1:1,0	0:27:27,0	0:22:22,0	0:1:1,0	0:5:5,0	0:2:2,0	0:3:3,0	0:20:20,0	0:2:2,0	0:4:4,0	0:4:4,0	0:2:2,0	0:16:16,0	0:1:1,0	0:8:8,0	0:6:6,0	0:6:6,0	0:4:4,0	0:4:4,0	0:5:5,0	0:19:19,0	0:3:3,0	0:2:2,0	0:4:4,0	0:10:10,0	0:6:6,0	0:4:4,0	0:5:5,0	0:9:9,0	0:4:4,0	0:9:9,0	0:2:2,0	0:3:3,0	0:3:3,0	0:5:5,0	0:7:7,0	0:5:5,0	0:8:8,0	0:6:6,0
10	reindeerY1320_contig113:783	reindeerY1320_contig113	783	T	C		CAAAGAAAATAATGGACTTCATGCCATCTT[T/C]GTCAAACTATTTCACATCTCTGAGAAACAA	GT:DP:AD	1:16:0,16	0:19:19,0	0:1:1,0	0:14:14,0	0:32:32,0	0:2:2,0	0:2:2,0	0:1:1,0	0:1:1,0	0:27:27,0	0:1:1,0	0:8:8,0	0:2:2,0	0:1:1,0	0:26:26,0	0:4:4,0	0:3:3,0	0:4:4,0	0:11:11,0	0:4:4,0	0:4:4,0	0:10:10,0	0:17:17,0	0:5:5,0	0:5:5,0	0:7:7,0	0:4:4,0	0:11:11,0	0:4:4,0	0:2:2,0	0:2:2,0	0:2:2,0	0:8:8,0	0:2:2,0	0:4:4,0	0:1:1,0	0:4:4,0	0:2:2,0	0:7:7,0	0:2:2,0	0:8:8,0
11	reindeerY1320_contig116:1796	reindeerY1320_contig116	1796	T	C		CTCAGTCCTTTACCCTGTCTCTTCCTCACA[T/C]GAGTGTAACTTATCTCCAGGACATCTGGCT	GT:DP:AD	1:2:0,2	0:23:23,0	0:1:1,0	0:20:20,0	0:20:20,0	0:3:3,0	0:2:2,0	0:2:2,0	0:3:3,0	0:27:27,0	0:1:1,0	0:9:9,0	0:2:2,0	0:4:4,0	0:14:14,0	0:10:10,0	0:8:8,0	0:6:6,0	0:7:7,0	0:8:8,0	0:5:5,0	0:4:4,0	0:18:18,0	0:6:6,0	0:3:3,0	0:3:3,0	0:2:2,0	0:3:3,0	0:3:3,0	0:5:5,0	0:8:8,0	0:13:13,0	0:8:8,0	0:3:3,0	0:5:5,0	0:13:13,0	0:9:9,0	0:4:4,0	0:5:5,0	0:10:10,0	0:5:5,0
12	reindeerY1320_contig116:1965	reindeerY1320_contig116	1965	C	T		TCATGTGCCTGAGAATGGTGGGTCCAATGC[C/T]ATGGTTTAAAAGCCCCATACCTCATGATTT	GT:DP:AD	1:2:0,2	0:22:22,0	0:3:3,0	0:19:19,0	0:25:25,0	0:3:3,0	0:3:3,0	0:1:1,0	0:3:3,0	0:21:21,0	0:1:1,0	0:5:5,0	0:2:2,0	0:3:3,0	0:21:21,0	0:13:13,0	0:6:6,0	0:8:8,0	0:1:1,0	0:9:9,0	0:4:4,0	0:6:6,0	0:19:19,0	0:5:5,0	0:5:5,0	0:1:1,0	0:7:7,0	0:5:5,0	0:6:6,0	0:9:9,0	0:4:4,0	0:9:9,0	0:7:7,0	0:4:4,0	0:7:7,0	0:12:12,0	0:8:8,0	0:8:8,0	0:6:6,0	0:7:7,0	0:5:5,0
13	reindeerY1320_contig116:2372	reindeerY1320_contig116	2372	C	T		ACACTGGTTTAAGTCAAAGGGACATACATG[C/T]AAACAGGGAACACAGCTGTTTCAGTAGCTG	GT:DP:AD	1:5:0,5	0:22:22,0	0:1:1,0	0:17:17,0	0:22:22,0	0:1:1,0	0:5:5,0	0:5:5,0	0:4:4,0	0:21:21,0	0:1:1,0	0:4:4,0	0:4:4,0	0:1:1,0	0:14:14,0	0:4:4,0	0:5:5,0	0:11:11,0	0:10:10,0	0:7:7,0	0:4:4,0	0:5:5,0	0:22:22,0	0:11:11,0	0:1:1,0	0:3:3,0	0:3:3,0	0:5:5,0	0:3:3,0	0:4:4,0	0:2:2,0	0:3:3,0	0:6:6,0	0:5:5,0	0:5:5,0	0:10:10,0	0:5:5,0	0:6:6,0	0:6:6,0	0:5:5,0	0:5:5,0
14	reindeerY1320_contig1163:126	reindeerY1320_contig1163	126	T	A		GAAGCCAAAAGGCTCTAGCACAGTTATTTA[T/A]CAGCCAACTCCTTATATTCAGGATGAAAAG	GT:DP:AD	1:2:0,2	0:20:20,0	0:2:2,0	0:13:13,0	0:17:17,0	0:3:3,0	0:2:2,0	0:3:3,0	0:1:1,0	0:20:20,0	0:1:1,0	0:6:6,0	0:3:3,0	0:3:3,0	0:19:19,0	0:9:9,0	0:3:3,0	0:2:2,0	0:6:6,0	0:5:5,0	0:7:7,0	0:5:5,0	0:29:29,0	0:4:4,0	0:12:12,0	0:3:3,0	0:8:8,0	0:8:8,0	0:5:5,0	0:6:6,0	0:7:7,0	0:9:9,0	0:12:12,0	0:12:12,0	0:9:9,0	0:8:8,0	0:8:8,0	0:15:15,0	0:7:7,0	0:8:8,0	0:15:15,0
15	reindeerY1320_contig12:2830	reindeerY1320_contig12	2830	T	C		TTTTTAAACACCTACCTCTGATCTCAGCCA[T/C]GGTGAGAGTGAATCTGTGCAGGAGCCTTTT	GT:DP:AD	1:2:0,2	0:21:21,0	0:1:1,0	0:19:19,0	0:30:30,0	0:1:1,0	0:4:4,0	0:2:2,0	0:5:5,0	0:28:28,0	0:1:1,0	0:4:4,0	0:5:5,0	0:2:2,0	0:15:15,0	0:8:8,0	0:12:12,0	0:5:5,0	0:3:3,0	0:4:4,0	0:7:7,0	0:5:5,0	0:30:30,0	0:6:6,0	0:5:5,0	0:1:1,0	0:4:4,0	0:8:8,0	0:4:4,0	0:2:2,0	0:9:9,0	0:6:6,0	0:6:6,0	0:4:4,0	0:11:11,0	0:6:6,0	0:8:8,0	0:5:5,0	0:4:4,0	0:2:2,0	0:5:5,0
16	reindeerY1320_contig12:2847	reindeerY1320_contig12	2847	T	C		CTGATCTCAGCCATGGTGAGAGTGAATCTG[T/C]GCAGGAGCCTTTTAAAAGGCATTTCTCAGT	GT:DP:AD	1:2:0,2	0:23:23,0	0:1:1,0	0:20:20,0	0:28:28,0	0:1:1,0	0:3:3,0	0:2:2,0	0:4:4,0	0:29:29,0	0:1:1,0	0:4:4,0	0:4:4,0	0:2:2,0	0:13:13,0	0:8:8,0	0:12:12,0	0:6:6,0	0:3:3,0	0:4:4,0	0:7:7,0	0:4:4,0	0:27:27,0	0:8:8,0	0:5:5,0	0:3:3,0	0:4:4,0	0:6:6,0	0:4:4,0	0:2:2,0	0:7:7,0	0:6:6,0	0:6:6,0	0:4:4,0	0:11:11,0	0:5:5,0	0:10:10,0	0:8:8,0	0:4:4,0	0:3:3,0	0:4:4,0
17	reindeerY1320_contig12:2893	reindeerY1320_contig12	2893	A	G		AAGGCATTTCTCAGTTTACAACAGCCCTTC[A/G]GGTCACATGAGTGCAATCCCCCTGTTGTTT	GT:DP:AD	1:4:0,4	0:15:15,0	0:1:1,0	0:22:22,0	0:28:28,0	0:1:1,0	0:4:4,0	0:2:2,0	0:7:7,0	0:24:24,0	0:1:1,0	0:3:3,0	0:4:4,0	0:1:1,0	0:10:10,0	0:7:7,0	0:13:13,0	0:5:5,0	0:4:4,0	0:4:4,0	0:5:5,0	0:4:4,0	0:25:25,0	0:8:8,0	0:3:3,0	0:2:2,0	0:5:5,0	0:3:3,0	0:3:3,0	0:2:2,0	0:9:9,0	0:5:5,0	0:8:8,0	0:6:6,0	0:9:9,0	0:4:4,0	0:13:13,0	0:8:8,0	0:3:3,0	0:7:7,0	0:4:4,0
18	reindeerY1320_contig120:802	reindeerY1320_contig120	802	G	A		AACTCCAGTTTCTTATCTCCTAAGTCTCCA[G/A]GGTACCGTCTCAAGAGTCTCCAAGGTCTCA	GT:DP:AD	1:3:0,3	0:25:25,0	0:4:4,0	0:17:17,0	0:26:26,0	0:4:4,0	0:1:1,0	0:2:2,0	0:4:4,0	0:13:13,0	0:1:1,0	0:3:3,0	0:4:4,0	0:2:2,0	0:18:18,0	0:6:6,0	0:8:8,0	0:7:7,0	0:6:6,0	0:4:4,0	0:5:5,0	0:11:11,0	0:26:26,0	0:2:2,0	0:6:6,0	0:2:2,0	0:4:4,0	0:6:6,0	0:2:2,0	0:1:1,0	0:7:7,0	0:8:8,0	0:11:11,0	0:2:2,0	0:4:4,0	0:4:4,0	0:4:4,0	0:4:4,0	0:10:10,0	0:6:6,0	0:9:9,0
19	reindeerY1320_contig120:944	reindeerY1320_contig120	944	G	A		TTCTAGGCTCCAGTCTCCTGAGACTCCAAT[G/A]TTTCATCTTCTTGGACTCCAGGGCCTGGTC	GT:DP:AD	1:2:0,2	0:26:26,0	0:2:2,0	0:14:14,0	0:24:24,0	0:1:1,0	0:2:2,0	0:1:1,0	0:3:3,0	0:16:16,0	0:3:3,0	0:3:3,0	0:5:5,0	0:5:5,0	0:28:28,0	0:5:5,0	0:8:8,0	0:8:8,0	0:7:7,0	0:4:4,0	0:1:1,0	0:10:10,0	0:24:24,0	0:7:7,0	0:10:10,0	0:2:2,0	0:5:5,0	0:5:5,0	0:4:4,0	0:1:1,0	0:6:6,0	0:5:5,0	0:11:11,0	0:2:2,0	0:4:4,0	0:8:8,0	0:6:6,0	0:2:2,0	0:12:12,0	0:5:5,0	0:4:4,0
20	reindeerY1320_contig128:2386	reindeerY1320_contig128	2386	G	C		TCCAAAGCCCCTTGCTATATCTGTTTGGCT[G/C]CTGGAAAGAAAGCACAGGGAATGGAATCAT	GT:DP:AD	1:32:0,32	0:15:15,0	0:3:3,0	0:14:14,0	0:11:11,0	0:2:2,0	0:2:2,0	0:2:2,0	0:4:4,0	0:13:13,0	0:2:2,0	0:1:1,0	0:2:2,0	0:4:4,0	0:25:25,0	0:3:3,0	0:2:2,0	0:8:8,0	0:2:2,0	0:6:6,0	0:4:4,0	0:9:9,0	0:14:14,0	0:3:3,0	0:6:6,0	0:2:2,0	0:4:4,0	0:5:5,0	0:6:6,0	0:8:8,0	0:10:10,0	0:6:6,0	0:11:11,0	0:1:1,0	0:5:5,0	0:6:6,0	0:10:10,0	0:4:4,0	0:2:2,0	0:4:4,0	0:2:2,0
21	reindeerY1320_contig131:1857	reindeerY1320_contig131	1857	C	G		CCCCATGTGGCACCATTTTCCAAGAGATCA[C/G]CAAGTTATCTGATGATAAATTGATGACATT	GT:DP:AD	1:12:0,12	0:31:31,0	0:2:2,0	0:28:28,0	0:24:23,0	0:1:1,0	0:3:3,0	0:4:4,0	0:1:1,0	0:17:17,0	0:1:1,0	0:3:3,0	0:1:1,0	0:7:7,0	0:19:19,0	0:4:4,0	0:3:3,0	0:5:5,0	0:2:2,0	0:8:8,0	0:1:1,0	0:4:4,0	0:12:12,0	0:3:3,0	0:2:2,0	0:1:1,0	0:12:12,0	0:7:7,0	0:5:5,0	0:4:4,0	0:3:3,0	0:2:2,0	0:5:5,0	0:4:4,0	0:4:4,0	0:6:6,0	0:5:5,0	0:2:2,0	0:6:6,0	0:7:7,0	0:3:3,0
22	reindeerY1320_contig131:1865	reindeerY1320_contig131	1865	T	C		GGCACCATTTTCCAAGAGATCACCAAGTTA[T/C]CTGATGATAAATTGATGACATTGGACAGTT	GT:DP:AD	1:12:0,12	0:33:33,0	0:2:2,0	0:24:24,0	0:22:22,0	0:1:1,0	0:1:1,0	0:4:4,0	0:1:1,0	0:16:16,0	0:1:1,0	0:3:3,0	0:2:2,0	0:7:7,0	0:20:20,0	0:4:4,0	0:3:3,0	0:4:4,0	0:2:2,0	0:8:8,0	0:1:1,0	0:4:4,0	0:12:12,0	0:3:3,0	0:2:2,0	0:1:1,0	0:9:9,0	0:8:8,0	0:5:5,0	0:5:5,0	0:2:2,0	0:2:2,0	0:5:5,0	0:2:2,0	0:3:3,0	0:4:4,0	0:5:5,0	0:2:2,0	0:7:7,0	0:7:7,0	0:4:4,0
23	reindeerY1320_contig131:1879	reindeerY1320_contig131	1879	G	A		AGAGATCACCAAGTTATCTGATGATAAATT[G/A]ATGACATTGGACAGTTTCCACCATGGAAGG	GT:DP:AD	1:12:0,12	0:32:32,0	0:3:3,0	0:26:26,0	0:22:22,0	0:1:1,0	0:1:1,0	0:4:4,0	0:1:1,0	0:13:13,0	0:1:1,0	0:3:3,0	0:2:2,0	0:6:6,0	0:19:19,0	0:4:4,0	0:4:4,0	0:5:5,0	0:3:3,0	0:8:8,0	0:1:1,0	0:4:4,0	0:12:12,0	0:3:3,0	0:2:2,0	0:1:1,0	0:7:7,0	0:6:6,0	0:5:5,0	0:4:4,0	0:2:2,0	0:2:2,0	0:3:3,0	0:3:3,0	0:3:3,0	0:3:3,0	0:5:5,0	0:2:2,0	0:9:9,0	0:6:6,0	0:3:3,0
24	reindeerY1320_contig152:1293	reindeerY1320_contig152	1293	T	C		CAGATTGAGCTCCTGTTTGCCTCCTCCTGC[T/C]TCTCTGGGGGAGTCTCTCAGGAACAGGTAT	GT:DP:AD	1:5:0,5	0:30:30,0	0:1:1,0	0:19:19,0	0:23:23,0	0:2:2,0	0:3:3,0	0:1:1,0	0:5:5,0	0:27:27,0	0:1:1,0	0:5:5,0	0:6:6,0	0:2:2,0	0:19:19,0	0:4:4,0	0:5:5,0	0:2:2,0	0:6:6,0	0:7:7,0	0:5:5,0	0:4:4,0	0:16:16,0	0:3:3,0	0:8:8,0	0:3:3,0	0:8:8,0	0:5:5,0	0:2:2,0	0:3:3,0	0:4:4,0	0:9:9,0	0:6:6,0	0:2:2,0	0:2:2,0	0:4:4,0	0:5:5,0	0:7:7,0	0:4:4,0	0:7:7,0	0:6:6,0
25	reindeerY1320_contig152:1302	reindeerY1320_contig152	1302	G	A		CTCCTGTTTGCCTCCTCCTGCTTCTCTGGG[G/A]GAGTCTCTCAGGAACAGGTATCAGCAGGCT	GT:DP:AD	1:4:0,4	0:28:28,0	0:1:1,0	0:18:18,0	0:22:22,0	0:2:2,0	0:3:3,0	0:2:2,0	0:5:5,0	0:25:25,0	0:1:1,0	0:6:6,0	0:4:4,0	0:2:2,0	0:21:21,0	0:4:4,0	0:5:5,0	0:3:3,0	0:6:6,0	0:7:7,0	0:5:5,0	0:5:5,0	0:16:16,0	0:3:3,0	0:6:6,0	0:2:2,0	0:9:9,0	0:5:5,0	0:2:2,0	0:3:3,0	0:5:5,0	0:6:6,0	0:5:5,0	0:6:6,0	0:1:1,0	0:4:4,0	0:6:6,0	0:8:8,0	0:5:5,0	0:8:8,0	0:6:6,0
26	reindeerY1320_contig16:259	reindeerY1320_contig16	259	G	A		CCTACATTGGCATGCAGGTGCTTTACCCGG[G/A]AAGCCATCAGCTTCATTTCAAATGTACAAT	GT:DP:AD	1:5:1,4	0:17:17,0	0:1:1,0	0:20:20,0	0:23:23,0	0:1:1,0	0:1:1,0	0:5:5,0	0:2:2,0	0:18:18,0	0:2:2,0	0:5:5,0	0:1:1,0	0:2:2,0	0:11:11,0	0:3:3,0	0:7:7,0	0:5:5,0	0:11:11,0	0:10:10,0	0:6:6,0	0:4:4,0	0:18:18,0	0:8:8,0	0:5:5,0	0:2:2,0	0:8:8,0	0:3:3,0	0:3:3,0	0:2:2,0	0:11:11,0	0:6:6,0	0:5:5,0	0:2:2,0	0:8:8,0	0:3:3,0	0:6:6,0	0:4:4,0	0:4:4,0	0:8:8,0	0:3:3,0
27	reindeerY1320_contig179:252	reindeerY1320_contig179	252	A	T		AATTATAGGTAGGTTGTATGATAATGCTGC[A/T]TGGCTTCATATATATATCATTTTTTAAATG	GT:DP:AD	1:4:0,4	0:20:20,0	0:2:2,0	0:12:12,0	0:16:16,0	0:3:3,0	0:1:1,0	0:1:1,0	0:3:3,0	0:18:18,0	0:2:2,0	0:4:4,0	0:7:7,0	0:3:3,0	0:17:17,0	0:1:1,0	0:8:8,0	0:9:9,0	0:5:5,0	0:9:9,0	0:6:6,0	0:13:13,0	0:17:17,0	0:2:2,0	0:4:4,0	0:2:2,0	0:9:9,0	0:2:2,0	0:1:1,0	0:2:2,0	0:3:3,0	0:3:3,0	0:8:8,0	0:2:2,0	0:1:1,0	0:5:5,0	0:9:9,0	0:7:7,0	0:2:2,0	0:6:6,0	0:8:8,0
28	reindeerY1320_contig180:664	reindeerY1320_contig180	664	C	G		CTGCCCTGAGACACATATGGAACCCTGGTG[C/G]TGACAGTTATGAACAGGAGACAGCAGTCAA	GT:DP:AD	1:2:0,2	0:23:23,0	0:3:3,0	0:23:23,0	0:27:27,0	0:1:1,0	0:2:2,0	0:1:1,0	0:2:2,0	0:11:11,0	0:4:4,0	0:4:4,0	0:6:6,0	0:6:6,0	0:21:21,0	0:4:4,0	0:3:3,0	0:7:7,0	0:6:6,0	0:6:6,0	0:7:7,0	0:6:6,0	0:17:17,0	0:5:5,0	0:1:1,0	0:1:1,0	0:4:4,0	0:9:9,0	0:8:8,0	0:8:8,0	0:6:6,0	0:3:3,0	0:4:4,0	0:4:4,0	0:5:5,0	0:3:3,0	0:4:4,0	0:9:9,0	0:9:9,0	0:5:5,0	0:6:6,0
29	reindeerY1320_contig180:670	reindeerY1320_contig180	670	G	A		TGAGACACATATGGAACCCTGGTGCTGACA[G/A]TTATGAACAGGAGACAGCAGTCAAGGAAAG	GT:DP:AD	1:2:0,2	0:24:24,0	0:3:3,0	0:21:21,0	0:27:27,0	0:1:1,0	0:2:2,0	0:1:1,0	0:2:2,0	0:11:11,0	0:5:5,0	0:5:5,0	0:5:5,0	0:5:5,0	0:22:22,0	0:4:4,0	0:3:3,0	0:6:6,0	0:6:6,0	0:6:6,0	0:6:6,0	0:6:6,0	0:18:18,0	0:5:5,0	0:1:1,0	0:1:1,0	0:3:3,0	0:9:9,0	0:8:8,0	0:8:8,0	0:7:7,0	0:3:3,0	0:5:5,0	0:5:5,0	0:5:5,0	0:3:3,0	0:4:4,0	0:9:9,0	0:7:7,0	0:4:4,0	0:6:6,0
30	reindeerY1320_contig185:1144	reindeerY1320_contig185	1144	A	C		TCTAGCCCTGAACTTCATTTCTTCTTACTA[A/C]AGAGGATATTTTCAAATCACACTTTTAAAG	GT:DP:AD	1:6:0,6	0:32:32,0	0:3:3,0	0:16:16,0	0:20:20,0	0:2:2,0	0:4:4,0	0:1:1,0	0:1:1,0	0:25:25,0	0:2:2,0	0:2:2,0	0:5:5,0	0:1:1,0	0:23:23,0	0:4:4,0	0:7:7,0	0:9:9,0	0:3:3,0	0:3:3,0	0:13:13,0	0:11:11,0	0:24:24,0	0:2:2,0	0:2:2,0	0:4:4,0	0:6:6,0	0:3:3,0	0:3:3,0	0:2:2,0	0:6:6,0	0:1:1,0	0:8:8,0	0:6:6,0	0:4:4,0	0:5:5,0	0:6:6,0	0:11:11,0	0:7:7,0	0:4:4,0	0:4:4,0
31	reindeerY1320_contig186:428	reindeerY1320_contig186	428	A	G		ATATTTCACATGTGTAAACATAGATCAGAT[A/G]ATTTCCCATGCACTGTAACATTCTGTACAT	GT:DP:AD	1:13:0,13	0:31:31,0	0:3:3,0	0:22:22,0	0:30:30,0	0:4:4,0	0:1:1,0	0:1:1,0	0:2:2,0	0:23:23,0	0:3:3,0	0:8:8,0	0:2:2,0	0:2:2,0	0:15:15,0	0:15:15,0	0:5:5,0	0:5:5,0	0:5:5,0	0:8:8,0	0:3:3,0	0:8:8,0	0:21:21,0	0:2:2,0	0:8:8,0	0:4:4,0	0:5:5,0	0:4:4,0	0:1:1,0	0:2:2,0	0:2:2,0	0:1:1,0	0:5:5,0	0:3:3,0	0:6:6,0	0:1:1,0	0:1:1,0	0:5:5,0	0:4:4,0	0:4:4,0	0:4:4,0
32	reindeerY1320_contig20:829	reindeerY1320_contig20	829	A	G		GCCCAGAAGGTGAGAGGACTGAGATGACAC[A/G]GACAAAAACATGGCAGGATATCCAGCAGGT	GT:DP:AD	1:3:0,3	0:21:21,0	0:1:1,0	0:25:25,0	0:17:17,0	0:6:6,0	0:3:3,0	0:1:1,0	0:2:2,0	0:20:20,0	0:3:3,0	0:6:6,0	0:5:5,0	0:1:1,0	0:13:13,0	0:6:6,0	0:10:10,0	0:4:4,0	0:4:4,0	0:7:7,0	0:3:3,0	0:3:3,0	0:24:24,0	0:4:4,0	0:4:4,0	0:1:1,0	0:7:7,0	0:10:10,0	0:3:3,0	0:3:3,0	0:7:7,0	0:5:5,0	0:9:9,0	0:3:3,0	0:5:5,0	0:6:6,0	0:7:7,0	0:6:6,0	0:2:2,0	0:3:3,0	0:4:3,1
33	reindeerY1320_contig20:3565	reindeerY1320_contig20	3565	G	A		TACAAAACAAGAGTCGCCTGATACCCAGTG[G/A]GTAGAGGAGTATGAAACTCCACAGATGAAG	GT:DP:AD	1:4:0,4	0:22:22,0	0:1:1,0	0:20:20,0	0:23:23,0	0:3:3,0	0:5:5,0	0:3:3,0	0:1:1,0	0:20:20,0	0:1:1,0	0:3:3,0	0:4:4,0	0:2:2,0	0:19:19,0	0:2:2,0	0:6:6,0	0:13:13,0	0:3:3,0	0:5:5,0	0:7:7,0	0:3:3,0	0:25:25,0	0:5:5,0	0:1:1,0	0:1:1,0	0:2:2,0	0:3:3,0	0:4:4,0	0:4:4,0	0:9:9,0	0:5:5,0	0:5:5,0	0:2:2,0	0:7:7,0	0:6:6,0	0:2:2,0	0:7:7,0	0:8:8,0	0:11:11,0	0:4:4,0
34	reindeerY1320_contig20:3614	reindeerY1320_contig20	3614	A	C		CCACAGATGAAGAAGCAACAGGATACCTGG[A/C]AGGTAGAAGAGCCTGAGACCCTAGAGTAGC	GT:DP:AD	1:7:0,7	0:21:21,0	0:2:2,0	0:22:22,0	0:22:22,0	0:3:3,0	0:4:4,0	0:3:3,0	0:1:1,0	0:21:21,0	0:2:2,0	0:2:2,0	0:4:4,0	0:3:3,0	0:20:20,0	0:2:2,0	0:10:10,0	0:11:11,0	0:4:4,0	0:8:8,0	0:9:9,0	0:6:6,0	0:21:21,0	0:5:5,0	0:2:2,0	0:2:2,0	0:2:2,0	0:3:3,0	0:4:4,0	0:3:3,0	0:8:8,0	0:8:8,0	0:4:4,0	0:2:2,0	0:9:9,0	0:10:10,0	0:4:4,0	0:7:7,0	0:4:4,0	0:7:7,0	0:5:5,0
35	reindeerY1320_contig212:419	reindeerY1320_contig212	419	G	A		TGCTTTTTTCTCGCAACAGCATAAAACCGT[G/A]AGCTCAAGTGGCATACTCTACCTAAACTGG	GT:DP:AD	1:2:0,2	0:20:20,0	0:2:2,0	0:22:22,0	0:12:12,0	0:2:2,0	0:2:2,0	0:2:2,0	0:1:1,0	0:24:24,0	0:1:1,0	0:6:6,0	0:6:6,0	0:2:2,0	0:24:24,0	0:7:7,0	0:6:6,0	0:5:5,0	0:3:3,0	0:6:6,0	0:2:2,0	0:8:8,0	0:16:16,0	0:4:4,0	0:6:6,0	0:6:6,0	0:7:7,0	0:6:6,0	0:4:4,0	0:3:3,0	0:7:7,0	0:7:7,0	0:8:8,0	0:2:2,0	0:12:12,0	0:6:6,0	0:5:5,0	0:8:8,0	0:7:7,0	0:6:6,0	0:4:4,0
36	reindeerY1320_contig212:442	reindeerY1320_contig212	442	T	C		AAACCGTGAGCTCAAGTGGCATACTCTACC[T/C]AAACTGGTGTCTAAAAGAGTCATACTTGGT	GT:DP:AD	1:3:0,3	0:20:20,0	0:2:2,0	0:22:22,0	0:12:12,0	0:2:2,0	0:1:1,0	0:2:2,0	0:1:1,0	0:26:26,0	0:2:2,0	0:7:7,0	0:7:7,0	0:1:1,0	0:23:23,0	0:7:7,0	0:7:7,0	0:5:5,0	0:3:3,0	0:6:6,0	0:2:2,0	0:10:10,0	0:15:15,0	0:4:4,0	0:5:5,0	0:7:7,0	0:7:7,0	0:5:5,0	0:5:5,0	0:4:4,0	0:8:8,0	0:7:7,0	0:6:6,0	0:3:3,0	0:11:11,0	0:5:5,0	0:6:6,0	0:6:6,0	0:6:6,0	0:9:9,0	0:3:3,0
37	reindeerY1320_contig221:1644	reindeerY1320_contig221	1644	G	A		GTACAGCGACAGTCAGAGGCAAAACTGTGA[G/A]GAGAAACCAAATGCATCCCATAGAATTTAC	GT:DP:AD	1:4:0,4	0:19:19,0	0:1:1,0	0:19:19,0	0:19:19,0	0:2:2,0	0:4:4,0	0:3:3,0	0:3:3,0	0:20:20,0	0:1:1,0	0:3:3,0	0:4:4,0	0:1:1,0	0:29:29,0	0:5:5,0	0:5:5,0	0:8:8,0	0:6:6,0	0:11:11,0	0:7:7,0	0:3:3,0	0:21:21,0	0:3:3,0	0:5:5,0	0:3:3,0	0:5:5,0	0:6:6,0	0:6:6,0	0:1:1,0	0:6:6,0	0:3:3,0	0:4:4,0	0:2:2,0	0:4:4,0	0:4:4,0	0:6:6,0	0:7:7,0	0:5:5,0	0:6:6,0	0:9:9,0
38	reindeerY1320_contig224:355	reindeerY1320_contig224	355	T	C		CTTACCTTGCACTTTTTAAATGAGTACTCA[T/C]TGGTCAGTTTAAAAAATTCTCTGACGAGAG	GT:DP:AD	1:5:0,5	0:19:19,0	0:1:1,0	0:15:15,0	0:17:17,0	0:2:2,0	0:8:8,0	0:1:1,0	0:1:1,0	0:17:17,0	0:1:1,0	0:2:2,0	0:3:3,0	0:1:1,0	0:24:24,0	0:5:5,0	0:8:8,0	0:5:5,0	0:8:8,0	0:4:4,0	0:2:2,0	0:8:8,0	0:20:20,0	0:1:1,0	0:2:2,0	0:4:4,0	0:6:6,0	0:2:2,0	0:1:1,0	0:1:1,0	0:3:3,0	0:1:1,0	0:5:5,0	0:1:1,0	0:5:5,0	0:3:3,0	0:6:6,0	0:7:7,0	0:8:8,0	0:10:10,0	0:8:8,0
39	reindeerY1320_contig232:1068	reindeerY1320_contig232	1068	C	G		TATAAATCTGAGATGAAAATACTTAAAAAA[C/G]TACTTGCTAGTTGCCCACTATGATCTCAGT	GT:DP:AD	1:15:0,15	0:41:41,0	0:2:2,0	0:19:19,0	0:30:30,0	0:3:3,0	0:1:1,0	0:3:3,0	0:4:4,0	0:20:20,0	0:1:1,0	0:1:1,0	0:5:5,0	0:2:2,0	0:24:24,0	0:3:3,0	0:9:9,0	0:6:6,0	0:5:5,0	0:3:3,0	0:7:7,0	0:6:6,0	0:18:18,0	0:3:3,0	0:1:1,0	0:2:2,0	0:5:5,0	0:4:4,0	0:3:3,0	0:3:3,0	0:4:4,0	0:1:1,0	0:7:7,0	0:3:3,0	0:2:2,0	0:6:6,0	0:5:5,0	0:6:6,0	0:2:2,0	0:5:5,0	0:4:4,0
40	reindeerY1320_contig232:1075	reindeerY1320_contig232	1075	C	T		CTGAGATGAAAATACTTAAAAAACTACTTG[C/T]TAGTTGCCCACTATGATCTCAGTGTTTGTA	GT:DP:AD	1:17:0,17	0:42:42,0	0:2:2,0	0:19:19,0	0:27:27,0	0:3:3,0	0:1:1,0	0:2:2,0	0:5:5,0	0:20:20,0	0:1:1,0	0:1:1,0	0:5:5,0	0:2:2,0	0:23:23,0	0:3:3,0	0:9:9,0	0:6:6,0	0:5:5,0	0:3:3,0	0:6:6,0	0:7:7,0	0:17:17,0	0:3:3,0	0:1:1,0	0:2:2,0	0:6:6,0	0:4:4,0	0:3:3,0	0:3:3,0	0:4:4,0	0:2:2,0	0:7:7,0	0:4:4,0	0:2:2,0	0:5:5,0	0:5:5,0	0:6:6,0	0:2:2,0	0:5:5,0	0:4:4,0
41	reindeerY1320_contig247:1644	reindeerY1320_contig247	1644	G	A		TGAGCAGGGTACTGCACAGGTGAAAAACCT[G/A]AGATTCCCAGAAGAGGTGACAGCATACACA	GT:DP:AD	1:3:0,3	0:15:15,0	0:2:2,0	0:17:17,0	0:25:25,0	0:2:2,0	0:2:2,0	0:1:1,0	0:1:1,0	0:11:11,0	0:4:4,0	0:3:3,0	0:3:3,0	0:4:4,0	0:14:14,0	0:4:4,0	0:4:4,0	0:3:3,0	0:4:4,0	0:5:5,0	0:3:3,0	0:3:3,0	0:19:19,0	0:6:6,0	0:2:2,0	0:3:3,0	0:1:1,0	0:7:7,0	0:5:5,0	0:3:3,0	0:5:5,0	0:4:4,0	0:5:5,0	0:3:3,0	0:1:1,0	0:6:6,0	0:8:8,0	0:3:3,0	0:8:8,0	0:7:7,0	0:6:6,0
42	reindeerY1320_contig260:858	reindeerY1320_contig260	858	G	A		CAATTTGTGTCTTTTAACCAGTCTCCCTCC[G/A]CTCACCTAGACTGCATGAAGGCCCAGCAAA	GT:DP:AD	1:2:0,2	0:18:18,0	0:1:1,0	0:17:16,0	0:27:27,0	0:1:1,0	0:1:1,0	0:3:3,0	0:3:3,0	0:29:29,0	0:5:5,0	0:6:6,0	0:7:7,0	0:2:2,0	0:21:21,0	0:6:6,0	0:8:8,0	0:4:4,0	0:9:9,0	0:10:10,0	0:4:4,0	0:3:3,0	0:21:21,0	0:4:4,0	0:3:3,0	0:1:1,0	0:11:11,0	0:9:9,0	0:3:3,0	0:7:7,0	0:13:13,0	0:4:4,0	0:8:8,0	0:7:7,0	0:5:5,0	0:5:5,0	0:11:11,0	0:5:5,0	0:4:4,0	0:4:4,0	0:3:3,0
43	reindeerY1320_contig260:866	reindeerY1320_contig260	866	A	T		GTCTTTTAACCAGTCTCCCTCCGCTCACCT[A/T]GACTGCATGAAGGCCCAGCAAAACCCAAGA	GT:DP:AD	1:3:0,3	0:20:20,0	0:1:1,0	0:18:18,0	0:24:24,0	0:1:1,0	0:1:1,0	0:4:4,0	0:3:3,0	0:30:30,0	0:5:5,0	0:5:5,0	0:6:6,0	0:2:2,0	0:19:19,0	0:6:6,0	0:9:9,0	0:5:5,0	0:11:11,0	0:9:9,0	0:4:4,0	0:3:3,0	0:20:20,0	0:5:5,0	0:3:3,0	.:.:.	0:11:11,0	0:8:8,0	0:3:3,0	0:8:8,0	0:13:13,0	0:4:4,0	0:7:7,0	0:7:7,0	0:5:5,0	0:5:5,0	0:10:10,0	0:6:6,0	0:4:4,0	0:5:5,0	0:3:3,0
44	reindeerY1320_contig265:665	reindeerY1320_contig265	665	G	C		TAATTAGTTGCGTATTTACCTGTTTAAAGA[G/C]TTACTGCATGTTATATTATTCTTTGGCCAT	GT:DP:AD	1:8:0,8	0:25:25,0	0:1:1,0	0:16:16,0	0:20:20,0	0:1:1,0	0:1:1,0	0:2:2,0	0:2:2,0	0:18:18,0	0:1:1,0	0:7:7,0	0:4:4,0	0:6:6,0	0:20:20,0	0:9:9,0	0:7:7,0	0:6:6,0	0:5:4,0	0:8:8,0	0:5:5,0	0:3:3,0	0:18:18,0	0:4:4,0	0:2:2,0	0:2:2,0	0:2:2,0	0:4:4,0	0:2:2,0	0:3:3,0	0:5:5,0	0:2:2,0	0:8:8,0	0:2:2,0	0:6:6,0	0:3:3,0	0:5:5,0	0:4:4,0	0:6:6,0	0:9:9,0	0:4:4,0
45	reindeerY1320_contig294:834	reindeerY1320_contig294	834	C	T		CCTCTTACTGATGGCCAGCATTCTAGGACT[C/T]TTGGGGAAAGCCTCTGTTACTTTTGCACTT	GT:DP:AD	1:6:0,6	0:22:22,0	0:1:1,0	0:31:31,0	0:13:13,0	0:1:1,0	0:1:1,0	0:3:3,0	0:5:5,0	0:17:17,0	0:1:1,0	0:2:2,0	0:8:8,0	0:2:2,0	0:23:23,0	0:2:2,0	0:9:9,0	0:12:12,0	0:4:4,0	0:7:7,0	0:3:3,0	0:5:5,0	0:21:21,0	0:2:2,0	0:2:2,0	0:4:4,0	0:8:8,0	0:4:4,0	.:.:.	0:2:2,0	0:7:7,0	0:6:6,0	0:7:7,0	0:4:4,0	0:1:1,0	0:6:6,0	0:5:5,0	0:7:7,0	0:5:5,0	0:5:5,0	0:8:8,0
46	reindeerY1320_contig3:7735	reindeerY1320_contig3	7735	G	A		TCCAGATGTAAACACCTGGAGAGAGACTGT[G/A]CCTTTCCCAGCCCTACCATGGACACAGGCT	GT:DP:AD	1:5:2,3	0:41:41,0	0:2:2,0	0:24:24,0	0:32:32,0	0:3:3,0	0:1:1,0	0:4:4,0	0:3:3,0	0:22:22,0	0:1:1,0	0:3:3,0	0:3:3,0	0:1:1,0	0:17:17,0	0:16:16,0	0:5:5,0	0:5:5,0	0:3:3,0	0:7:7,0	0:6:6,0	0:3:3,0	0:25:25,0	0:3:3,0	0:4:4,0	0:5:5,0	0:6:6,0	0:5:5,0	0:3:3,0	0:6:6,0	0:6:6,0	0:7:7,0	0:12:12,0	0:6:6,0	0:4:4,0	0:5:5,0	0:3:3,0	0:6:6,0	0:7:7,0	0:1:1,0	0:8:8,0
47	reindeerY1320_contig336:1073	reindeerY1320_contig336	1073	A	G		CTAGGAGTTTATCATGTAGGCATATATTAT[A/G]TATAAACTCACATCCTCACACAGACACACA	GT:DP:AD	1:2:0,2	0:20:20,0	0:2:2,0	0:20:20,0	0:24:24,0	0:1:1,0	0:6:6,0	0:3:3,0	0:2:2,0	0:21:21,0	0:2:2,0	0:4:4,0	0:2:2,0	0:2:2,0	0:16:16,0	0:3:3,0	0:9:9,0	0:6:6,0	0:5:5,0	0:5:5,0	0:2:2,0	0:4:4,0	0:14:14,0	0:1:1,0	0:3:3,0	0:1:1,0	0:2:2,0	0:5:5,0	0:3:3,0	0:2:2,0	0:4:4,0	0:1:1,0	0:8:8,0	0:7:7,0	0:3:3,0	0:1:1,0	0:6:6,0	0:6:6,0	0:3:3,0	0:12:12,0	0:8:8,0
48	reindeerY1320_contig34:4033	reindeerY1320_contig34	4033	T	A		GGCCTCCTTAGGGACTAGGTGGACAGCTAT[T/A]AGTTGAGCCTGGAGTGCTTTCCTTAAGTAG	GT:DP:AD	1:5:0,5	0:20:20,0	0:3:3,0	0:18:18,0	0:29:29,0	0:1:1,0	0:3:3,0	0:2:2,0	0:1:1,0	0:11:11,0	0:1:1,0	0:3:3,0	0:2:2,0	0:5:5,0	0:22:22,0	0:7:7,0	0:5:5,0	0:7:7,0	0:6:6,0	0:7:7,0	0:6:6,0	0:4:4,0	0:18:18,0	0:2:2,0	0:5:5,0	0:1:1,0	0:7:7,0	0:3:3,0	0:8:8,0	0:8:8,0	0:5:5,0	0:7:7,0	0:7:7,0	0:6:6,0	0:4:4,0	0:8:8,0	0:5:5,0	0:6:6,0	0:4:4,0	0:11:11,0	0:7:7,0
49	reindeerY1320_contig346:726	reindeerY1320_contig346	726	A	G		TACTTCTCAGAAAATTCAACTGAGTAGCTC[A/G]TTTATGAAATATAAATTTCCATATTTCAAG	GT:DP:AD	1:7:0,7	0:25:25,0	0:1:1,0	0:18:18,0	0:16:16,0	0:1:1,0	0:1:1,0	0:4:4,0	0:3:3,0	0:14:14,0	0:1:1,0	0:3:3,0	0:7:7,0	0:3:3,0	0:23:23,0	0:3:3,0	0:5:5,0	0:6:6,0	0:6:6,0	0:2:2,0	0:4:4,0	0:5:5,0	0:15:15,0	0:3:3,0	0:3:3,0	0:2:2,0	0:6:6,0	0:3:3,0	0:3:3,0	0:2:2,0	0:1:1,0	0:3:3,0	0:7:7,0	0:2:2,0	0:4:4,0	0:3:3,0	0:5:5,0	0:8:8,0	0:3:3,0	0:7:7,0	0:11:11,0
50	reindeerY1320_contig35:3578	reindeerY1320_contig35	3578	T	C		TCTTTGTGTGTCTCAGGATTTTTGTTGTTT[T/C]TGTTGTTGTTGAAAACAATAAAATGCAAAT	GT:DP:AD	1:7:3,4	0:23:23,0	0:1:1,0	0:20:20,0	0:20:20,0	0:3:3,0	0:3:3,0	0:1:1,0	0:1:1,0	0:17:17,0	0:1:1,0	0:11:11,0	0:4:4,0	0:2:2,0	0:26:26,0	0:4:4,0	0:3:3,0	0:10:10,0	0:3:3,0	0:10:10,0	0:4:4,0	0:3:3,0	0:22:22,0	0:5:5,0	0:1:1,0	0:4:4,0	0:6:6,0	0:1:1,0	0:3:3,0	0:2:2,0	0:5:5,0	0:5:5,0	0:6:6,0	0:4:4,0	0:6:6,0	0:4:4,0	0:6:6,0	0:2:2,0	0:10:10,0	0:7:7,0	0:8:8,0
51	reindeerY1320_contig35:3583	reindeerY1320_contig35	3583	G	T		GTGTGTCTCAGGATTTTTGTTGTTTTTGTT[G/T]TTGTTGAAAACAATAAAATGCAAATATAAC	GT:DP:AD	1:7:2,5	0:19:19,0	0:1:1,0	0:19:19,0	0:20:20,0	0:3:3,0	0:3:3,0	0:1:1,0	0:1:1,0	0:17:17,0	0:1:1,0	0:11:11,0	0:4:4,0	0:2:2,0	0:26:26,0	0:4:4,0	0:4:4,0	0:10:10,0	0:3:3,0	0:9:9,0	0:4:4,0	0:3:3,0	0:21:21,0	0:5:5,0	0:1:1,0	0:4:4,0	0:8:8,0	0:1:1,0	0:3:3,0	0:2:2,0	0:4:4,0	0:5:5,0	0:5:5,0	0:3:3,0	0:6:6,0	0:4:4,0	0:7:7,0	0:3:3,0	0:10:10,0	0:6:6,0	0:9:9,0
52	reindeerY1320_contig353:181	reindeerY1320_contig353	181	C	A		CTTTCTCTGCATAAATCTTTCCAGTATCAT[C/A]AAAAACCTCATTAACAGCTTCTGAAGCATC	GT:DP:AD	1:8:0,8	0:22:22,0	0:6:6,0	0:16:16,0	0:17:17,0	0:4:4,0	0:2:2,0	0:3:3,0	0:1:1,0	0:17:17,0	0:1:1,0	0:7:7,0	0:5:5,0	0:1:1,0	0:13:13,0	0:2:2,0	0:8:8,0	0:6:6,0	0:2:2,0	0:4:4,0	0:1:1,0	0:6:6,0	0:12:12,0	0:3:3,0	0:4:4,0	0:1:1,0	0:1:1,0	0:4:4,0	0:4:4,0	0:1:1,0	0:1:1,0	0:4:4,0	0:6:6,0	0:1:1,0	0:4:4,0	0:3:3,0	0:6:6,0	0:4:4,0	0:9:9,0	0:7:7,0	0:5:5,0
53	reindeerY1320_contig354:335	reindeerY1320_contig354	335	A	C		TGATCTTGAGGTAGGGCTATGGTCAGGTCA[A/C]TGTCTTCCTGTAAACAACTATGGAAATAAA	GT:DP:AD	1:24:0,24	0:23:23,0	0:3:3,0	0:18:18,0	0:10:10,0	0:1:1,0	0:1:1,0	0:1:1,0	0:3:3,0	0:25:25,0	0:1:1,0	0:2:2,0	0:7:7,0	0:5:5,0	0:20:20,0	0:5:5,0	0:5:5,0	0:9:9,0	0:3:3,0	0:3:3,0	0:5:5,0	0:11:11,0	0:26:26,0	0:4:4,0	0:4:4,0	0:3:3,0	0:6:6,0	0:6:6,0	0:6:6,0	0:2:2,0	0:3:3,0	0:2:2,0	0:4:4,0	0:7:7,0	0:5:5,0	0:4:4,0	0:8:8,0	0:2:2,0	0:3:3,0	0:12:12,0	0:3:3,0
54	reindeerY1320_contig354:398	reindeerY1320_contig354	398	G	A		TCATTCCATATTCTGAACAGAAAGGTCTGA[G/A]GTTTGATTTTCACTCTTCAAGGTCCTGGTT	GT:DP:AD	1:29:0,29	0:25:25,0	0:2:2,0	0:21:21,0	0:17:17,0	0:2:2,0	0:2:2,0	0:2:2,0	0:3:3,0	0:27:27,0	0:1:1,0	0:2:2,0	0:7:7,0	0:5:5,0	0:18:18,0	0:5:5,0	0:6:6,0	0:5:5,0	0:4:4,0	0:4:4,0	0:8:8,0	0:11:11,0	0:21:21,0	0:5:5,0	0:5:5,0	0:3:3,0	0:7:7,0	0:4:4,0	0:5:5,0	0:2:2,0	0:3:3,0	0:3:3,0	0:5:5,0	0:7:7,0	0:5:5,0	0:5:5,0	0:10:10,0	0:3:3,0	0:5:5,0	0:7:7,0	0:4:4,0
55	reindeerY1320_contig36:955	reindeerY1320_contig36	955	T	C		TCCTGGTTCTGGTAGATAGAGGAACTAGGC[T/C]ATCCTCAGTCCCACTGTTAACTGGCAGTTT	GT:DP:AD	1:4:0,4	0:29:29,0	0:1:1,0	0:20:20,0	0:14:14,0	0:1:1,0	0:3:3,0	0:1:1,0	0:1:1,0	0:16:15,1	0:2:2,0	0:5:5,0	0:3:3,0	0:2:2,0	0:21:21,0	0:6:6,0	0:5:5,0	0:8:8,0	0:3:3,0	0:4:4,0	0:8:8,0	0:6:6,0	0:23:23,0	0:6:6,0	0:7:7,0	0:7:7,0	0:7:7,0	0:9:9,0	0:3:3,0	0:1:1,0	0:6:6,0	0:12:12,0	0:8:8,0	0:7:7,0	0:3:3,0	0:5:5,0	0:1:1,0	0:4:4,0	0:5:5,0	0:9:9,0	0:6:6,0
56	reindeerY1320_contig388:1120	reindeerY1320_contig388	1120	T	G		TAGTTTTCCATTCTTCCCTAGACTCTTTTT[T/G]ACTAGAGTAGCCAGATCCTCATCTAAACCT	GT:DP:AD	1:5:0,5	0:15:15,0	0:3:3,0	0:16:16,0	0:16:16,0	0:1:1,0	0:1:1,0	0:1:1,0	0:4:4,0	0:13:13,0	0:1:1,0	0:5:5,0	0:4:4,0	0:2:2,0	0:18:18,0	0:2:2,0	0:13:13,0	0:9:9,0	0:6:6,0	0:7:7,0	0:6:6,0	0:6:6,0	0:14:14,0	0:8:8,0	0:5:5,0	0:4:4,0	0:3:3,0	0:6:6,0	0:4:4,0	0:1:1,0	0:6:6,0	0:1:1,0	0:7:7,0	0:1:1,0	0:4:4,0	0:4:4,0	0:7:7,0	0:5:5,0	0:4:4,0	0:7:7,0	0:7:7,0
57	reindeerY1320_contig39:2523	reindeerY1320_contig39	2523	C	A		GAAAGCTAATTTGTAAGTCCAGAAACATTA[C/A]ACAAACAAAAAAAAAGATATCTTCAATGCA	GT:DP:AD	1:14:0,14	0:24:24,0	0:3:3,0	0:14:14,0	0:34:34,0	0:1:1,0	0:3:3,0	0:3:3,0	0:3:3,0	0:20:20,0	0:1:1,0	0:2:2,0	0:5:5,0	0:1:1,0	0:19:19,0	0:3:3,0	0:3:3,0	0:6:6,0	0:5:5,0	0:5:5,0	0:3:3,0	0:6:6,0	0:16:16,0	0:3:3,0	0:1:1,0	0:3:3,0	0:3:3,0	0:4:4,0	0:4:4,0	0:1:1,0	0:4:4,0	0:1:1,0	0:9:9,0	0:4:4,0	0:2:2,0	0:3:3,0	0:10:10,0	0:6:6,0	0:6:6,0	0:6:6,0	0:4:4,0
58	reindeerY1320_contig363:1074	reindeerY1320_contig363	1074	C	T		AATTAATTTTGTTGTTATTTCTAACATTAA[C/T]AGGTGCTAACTAATAAGCAGATTTTTATTC	GT:DP:AD	1:13:0,13	0:26:26,0	0:1:1,0	0:19:19,0	0:13:13,0	0:3:3,0	0:2:2,0	0:4:4,0	0:1:1,0	0:25:25,0	0:3:3,0	0:6:6,0	0:5:5,0	0:1:1,0	0:12:12,0	0:3:3,0	0:4:4,0	0:6:6,0	0:6:6,0	0:5:5,0	0:4:4,0	0:7:7,0	0:25:25,0	0:2:2,0	0:3:3,0	0:1:1,0	0:3:3,0	0:3:3,0	0:2:2,0	0:1:1,0	0:5:5,0	0:1:1,0	0:6:6,0	0:5:5,0	0:5:5,0	0:9:9,0	0:8:8,0	0:2:2,0	0:8:8,0	0:1:1,0	0:4:4,0
59	reindeerY1320_contig402:679	reindeerY1320_contig402	679	A	T		TTAAAACTTGGCAGTTTTGCTTTTGTGAAA[A/T]CTTGTGTAAGCTTTCACTTTAATATCAATA	GT:DP:AD	1:2:0,2	0:25:25,0	0:1:1,0	0:21:20,0	0:19:19,0	0:4:4,0	0:1:1,0	0:1:1,0	0:1:1,0	0:24:24,0	0:3:3,0	0:3:3,0	0:4:4,0	0:5:5,0	0:16:16,0	0:7:7,0	0:8:8,0	0:7:7,0	0:6:6,0	0:4:4,0	0:5:5,0	0:5:4,1	0:25:25,0	0:5:5,0	0:5:5,0	0:4:4,0	0:10:10,0	0:6:6,0	0:2:2,0	0:7:7,0	0:10:10,0	0:12:12,0	0:9:9,0	0:3:3,0	0:4:4,0	0:3:3,0	0:12:12,0	0:2:2,0	0:2:2,0	0:7:7,0	0:6:6,0
60	reindeerY1320_contig421:305	reindeerY1320_contig421	305	C	G		AAAGTGTTTTAGTGAATGTTTTGAGGGTCA[C/G]ACTGAAGCAGGTTGAGAATCTGATGGAAGA	GT:DP:AD	1:10:0,10	0:29:29,0	0:2:2,0	0:28:28,0	0:20:20,0	0:1:1,0	0:2:2,0	0:1:1,0	0:1:1,0	0:23:23,0	0:1:1,0	0:4:4,0	0:9:9,0	0:2:2,0	0:15:15,0	0:6:6,0	0:6:6,0	0:8:8,0	0:2:2,0	0:7:7,0	0:5:5,0	0:5:5,0	0:25:25,0	0:4:4,0	0:2:2,0	0:6:6,0	0:9:9,0	0:7:7,0	0:2:2,0	0:2:2,0	0:4:4,0	0:3:3,0	0:14:14,0	0:3:3,0	0:3:3,0	0:4:4,0	0:6:6,0	0:7:7,0	0:3:3,0	0:12:12,0	0:5:5,0
61	reindeerY1320_contig44:3482	reindeerY1320_contig44	3482	G	A		CTGTCTGCAGCAGTGTAGACCCAGTATAGC[G/A]AGAAATAAAAGAGTATTTCAAAATAAAGTT	GT:DP:AD	1:4:0,4	0:20:20,0	0:1:1,0	0:30:30,0	0:23:23,0	0:3:3,0	0:3:3,0	0:3:3,0	0:2:2,0	0:23:23,0	0:3:3,0	0:1:1,0	0:2:2,0	0:2:2,0	0:21:21,0	0:3:3,0	0:3:3,0	0:8:8,0	0:7:7,0	0:5:5,0	0:3:3,0	0:3:3,0	0:16:16,0	0:5:5,0	0:2:2,0	0:3:3,0	0:6:6,0	0:6:6,0	0:1:1,0	0:1:1,0	0:11:11,0	0:5:5,0	0:6:6,0	0:7:7,0	0:7:7,0	0:4:4,0	0:2:2,0	0:7:7,0	0:2:2,0	0:9:9,0	0:3:3,0
62	reindeerY1320_contig44:3493	reindeerY1320_contig44	3493	G	C		AGTGTAGACCCAGTATAGCGAGAAATAAAA[G/C]AGTATTTCAAAATAAAGTTAATGCTGTAAA	GT:DP:AD	1:4:0,4	0:19:19,0	0:2:2,0	0:28:28,0	0:23:22,0	0:3:3,0	0:3:3,0	0:3:3,0	0:2:2,0	0:21:21,0	0:1:1,0	0:1:1,0	0:2:2,0	0:4:4,0	0:21:21,0	0:3:3,0	0:4:4,0	0:8:8,0	0:8:8,0	0:6:6,0	0:3:3,0	0:2:2,0	0:16:16,0	0:6:6,0	0:2:2,0	0:3:3,0	0:7:7,0	0:6:6,0	0:1:1,0	0:1:1,0	0:10:10,0	0:5:5,0	0:4:4,0	0:8:8,0	0:9:9,0	0:4:4,0	0:3:3,0	0:7:7,0	0:3:3,0	0:9:9,0	0:2:2,0
63	reindeerY1320_contig441:495	reindeerY1320_contig441	495	T	A		TGACTGAGCATATGACTCCCTCCTAGTTTT[T/A]AAAAACCTCATGCTTATTTTAATTACTTAT	GT:DP:AD	1:3:0,3	0:10:10,0	0:2:2,0	0:13:13,0	0:22:22,0	0:3:3,0	0:1:1,0	0:1:1,0	0:1:1,0	0:12:12,0	0:4:4,0	0:4:4,0	0:4:4,0	0:2:2,0	0:20:20,0	0:2:2,0	0:7:7,0	0:9:9,0	0:5:5,0	0:5:5,0	0:5:5,0	0:5:5,0	0:24:24,0	0:7:7,0	0:4:4,0	0:1:1,0	0:5:5,0	0:7:7,0	0:1:1,0	0:2:2,0	0:3:3,0	0:1:1,0	0:3:3,0	0:3:3,0	0:2:2,0	0:1:1,0	0:5:5,0	0:5:5,0	0:5:5,0	0:8:8,0	0:12:12,0
64	reindeerY1320_contig441:929	reindeerY1320_contig441	929	C	T		TTGCTTTAAGGATGCTACCAGCATAAACAG[C/T]CTTTGGCAGTCACAGTGGTTAAGCTGGTTG	GT:DP:AD	1:8:0,8	0:18:18,0	0:6:6,0	0:18:18,0	0:14:14,0	0:3:3,0	0:2:2,0	0:1:1,0	0:3:3,0	0:14:14,0	0:1:1,0	0:4:4,0	0:6:6,0	0:2:2,0	0:14:14,0	0:5:5,0	0:3:3,0	0:3:3,0	0:1:1,0	0:11:11,0	0:3:3,0	0:4:4,0	0:12:12,0	0:3:3,0	0:3:3,0	0:3:3,0	0:3:3,0	0:3:3,0	0:5:5,0	0:2:2,0	0:8:8,0	0:6:6,0	0:9:9,0	0:5:5,0	0:7:7,0	0:7:7,0	0:6:6,0	0:7:7,0	0:7:7,0	0:3:3,0	0:4:4,0
65	reindeerY1320_contig45:3575	reindeerY1320_contig45	3575	T	C		AATCACCACTGCTTTCACTGAAGGTGTGGT[T/C]TCTTTTCCCTGTGATTACCCTCTCATTACC	GT:DP:AD	1:10:0,10	0:20:20,0	0:4:4,0	0:23:23,0	0:20:20,0	0:2:2,0	0:1:1,0	0:2:2,0	0:4:4,0	0:24:24,0	0:2:2,0	0:3:3,0	0:4:4,0	0:3:3,0	0:21:21,0	0:5:5,0	0:9:9,0	0:6:6,0	0:4:4,0	0:4:4,0	0:6:6,0	0:9:9,0	0:24:24,0	0:5:5,0	0:3:3,0	0:1:1,0	0:4:4,0	0:4:4,0	0:4:4,0	0:1:1,0	0:1:1,0	0:2:2,0	0:5:5,0	0:2:2,0	0:8:8,0	0:4:4,0	0:7:7,0	0:7:7,0	0:3:3,0	0:3:3,0	0:5:5,0
66	reindeerY1320_contig49:2085	reindeerY1320_contig49	2085	A	G		TGGCCCAGGTTCCTGGGAACACACCTGTCA[A/G]TGCCCAGCCCACAGTCTCCTCATTTGGCCA	GT:DP:AD	1:4:0,4	0:17:17,0	0:3:3,0	0:17:17,0	0:22:22,0	0:3:3,0	0:1:1,0	0:1:1,0	0:3:3,0	0:21:21,0	0:1:1,0	.:.:.	0:3:3,0	0:2:2,0	0:20:20,0	0:2:2,0	0:12:12,0	0:5:5,0	0:4:4,0	0:9:9,0	0:4:4,0	0:4:4,0	0:19:19,0	0:10:10,0	0:4:4,0	0:2:2,0	0:7:7,0	0:4:4,0	0:6:6,0	0:1:1,0	0:12:12,0	0:6:6,0	0:15:15,0	0:5:5,0	0:5:5,0	0:2:2,0	0:8:8,0	0:7:7,0	0:2:2,0	0:12:12,0	0:3:3,0
67	reindeerY1320_contig49:2147	reindeerY1320_contig49	2147	G	T		CTACCAGTTGTCTCTCGTGGTGGAGCCTTT[G/T]CCCTCAGCTAGTACTGAGAGGTTTGGGACC	GT:DP:AD	1:5:0,5	0:21:21,0	0:4:4,0	0:17:17,0	0:17:17,0	0:1:1,0	0:2:2,0	0:1:1,0	0:1:1,0	0:23:23,0	0:1:1,0	0:1:1,0	0:3:3,0	0:2:2,0	0:14:14,0	0:3:3,0	0:12:12,0	0:7:7,0	0:3:3,0	0:9:9,0	0:3:3,0	0:6:6,0	0:23:23,0	0:7:7,0	0:4:4,0	0:3:3,0	0:7:7,0	0:5:5,0	0:6:6,0	0:3:3,0	0:14:14,0	0:8:8,0	0:12:12,0	0:3:3,0	0:8:8,0	0:3:3,0	0:8:8,0	0:4:4,0	0:2:2,0	0:8:8,0	0:4:4,0
68	reindeerY1320_contig510:379	reindeerY1320_contig510	379	C	T		ATAGTTTTAAACCTTTGTCATTAATATCAT[C/T]TGGGAAAGGAATTTTGTCCAGGGTTAACTA	GT:DP:AD	1:2:0,2	0:28:28,0	0:2:2,0	0:19:19,0	0:22:22,0	0:3:3,0	0:2:2,0	0:1:1,0	0:7:7,0	0:27:27,0	0:1:1,0	0:7:7,0	0:3:3,0	0:2:2,0	0:20:20,0	0:3:3,0	0:7:7,0	0:8:8,0	0:7:7,0	0:6:6,0	0:3:3,0	0:7:7,0	0:18:18,0	0:3:3,0	0:2:2,0	0:1:1,0	0:1:1,0	0:3:3,0	0:1:1,0	0:1:1,0	0:7:7,0	0:10:10,0	0:6:6,0	0:8:8,0	0:4:4,0	0:5:5,0	0:6:6,0	0:11:11,0	0:3:3,0	0:8:8,0	0:16:16,0
69	reindeerY1320_contig52:226	reindeerY1320_contig52	226	G	C		TGCAACACTGTCACAAAATACTGGCTATAA[G/C]GAAGGCTGATTTATCTTATACCTACAAATT	GT:DP:AD	1:2:0,2	0:21:21,0	0:1:1,0	0:19:19,0	0:17:17,0	0:1:1,0	0:2:2,0	0:2:2,0	0:3:3,0	0:21:21,0	0:1:1,0	0:5:5,0	0:6:6,0	0:1:1,0	0:17:17,0	0:6:6,0	0:6:6,0	0:3:3,0	0:2:2,0	0:4:4,0	0:1:1,0	0:5:5,0	0:29:29,0	0:6:6,0	0:1:1,0	0:10:10,0	0:7:7,0	0:3:3,0	0:2:2,0	0:3:3,0	0:3:3,0	0:5:5,0	0:8:8,0	0:9:9,0	0:5:5,0	0:7:7,0	0:2:2,0	0:3:3,0	0:6:6,0	0:4:4,0	0:4:4,0
70	reindeerY1320_contig539:549	reindeerY1320_contig539	549	C	T		CAGTAGTGAGTTAAGTGCACCCAGTTCAGT[C/T]GTCTCAGTTCTTTAGCCATATGCCTCATGG	GT:DP:AD	1:7:0,7	0:19:19,0	0:2:2,0	0:16:16,0	0:21:21,0	0:2:2,0	0:1:1,0	0:1:1,0	0:4:4,0	0:21:21,0	0:3:3,0	0:3:3,0	0:1:1,0	0:2:2,0	0:21:21,0	0:3:3,0	0:6:6,0	0:4:4,0	0:7:7,0	0:8:8,0	0:5:5,0	0:6:6,0	0:19:19,0	0:4:4,0	0:2:2,0	0:2:2,0	0:12:12,0	0:3:3,0	0:2:2,0	0:6:6,0	0:3:3,0	0:6:6,0	0:12:12,0	0:8:8,0	0:4:4,0	0:8:8,0	0:9:9,0	0:11:11,0	0:8:8,0	0:10:10,0	0:7:7,0
71	reindeerY1320_contig539:563	reindeerY1320_contig539	563	A	G		GTGCACCCAGTTCAGTCGTCTCAGTTCTTT[A/G]GCCATATGCCTCATGGCCAAAATACCCAGA	GT:DP:AD	1:7:0,7	0:20:20,0	0:2:2,0	0:15:15,0	0:20:20,0	0:2:2,0	0:1:1,0	0:1:1,0	0:4:4,0	0:22:22,0	0:3:3,0	0:3:3,0	0:1:1,0	0:1:1,0	0:19:19,0	0:3:3,0	0:6:6,0	0:6:6,0	0:6:6,0	0:10:10,0	0:5:5,0	0:3:3,0	0:20:20,0	0:4:4,0	0:2:2,0	0:2:2,0	0:9:9,0	0:2:2,0	0:1:1,0	0:7:7,0	0:4:4,0	0:6:6,0	0:13:13,0	0:8:8,0	0:4:4,0	0:8:8,0	0:11:11,0	0:9:9,0	0:7:7,0	0:10:10,0	0:8:8,0
72	reindeerY1320_contig55:1208	reindeerY1320_contig55	1208	T	A		TTTGAGAATCACAAGTACATGATTTCCATA[T/A]ATGATAGCCTAATTGTTCATCAATGGTTTT	GT:DP:AD	1:2:0,2	0:15:15,0	0:6:6,0	0:17:17,0	0:18:18,0	0:2:2,0	0:1:1,0	0:2:2,0	0:1:1,0	0:18:18,0	0:1:1,0	0:4:4,0	0:6:6,0	0:1:1,0	0:29:29,0	0:11:11,0	0:7:7,0	0:7:7,0	0:4:4,0	0:4:4,0	0:7:7,0	0:6:6,0	0:20:20,0	0:5:5,0	0:1:1,0	0:4:4,0	0:6:6,0	0:2:2,0	0:5:5,0	0:6:6,0	0:2:2,0	0:4:4,0	0:8:8,0	0:1:1,0	0:7:7,0	0:3:3,0	0:12:12,0	0:6:6,0	0:1:1,0	0:5:5,0	0:4:4,0
73	reindeerY1320_contig58:3026	reindeerY1320_contig58	3026	T	C		AGAAGCTAGCAGCAGGACTTAAACAGTTTT[T/C]AGTGAGATGTGTTTAGAAGTTAAGTTACAC	GT:DP:AD	1:7:0,7	0:22:22,0	0:4:4,0	0:21:21,0	0:21:21,0	0:1:1,0	0:1:1,0	0:8:8,0	0:1:1,0	0:21:21,0	0:4:4,0	0:4:4,0	0:5:5,0	0:1:1,0	0:19:19,0	0:4:4,0	0:4:4,0	0:10:10,0	0:4:4,0	0:4:4,0	0:2:2,0	0:4:4,0	0:27:27,0	0:3:3,0	0:6:6,0	0:1:1,0	0:6:6,0	0:2:2,0	0:2:2,0	0:3:3,0	0:4:4,0	0:2:2,0	0:8:8,0	0:1:1,0	0:4:4,0	0:2:2,0	0:6:6,0	0:5:5,0	0:10:10,0	0:3:3,0	0:5:5,0
74	reindeerY1320_contig60:2749	reindeerY1320_contig60	2749	C	T		GAAATGACGTTCAAAGATGTTAATAATGAA[C/T]TTGCAGAGTGAACTGCCACAACCCTTCAAT	GT:DP:AD	1:2:0,2	0:13:13,0	0:4:4,0	0:19:19,0	0:30:30,0	0:2:2,0	0:2:2,0	0:2:2,0	0:1:1,0	0:24:24,0	0:2:2,0	0:9:9,0	0:2:2,0	0:1:1,0	0:16:16,0	0:8:7,0	0:4:4,0	0:9:9,0	0:4:4,0	0:14:14,0	0:8:8,0	0:2:2,0	0:23:23,0	0:3:3,0	0:6:6,0	0:3:3,0	0:9:9,0	0:2:2,0	0:1:1,0	0:7:7,0	0:7:7,0	0:5:5,0	0:10:10,0	0:7:7,0	0:9:9,0	0:3:3,0	0:5:5,0	0:3:3,0	0:2:2,0	0:4:4,0	0:4:4,0
75	reindeerY1320_contig60:3295	reindeerY1320_contig60	3295	G	C		AACCTTTCACTTGTCACGTGTAGAGCGCCG[G/C]ATCAGCGATTGGCTGCTGGGGCTTGGAGTT	GT:DP:AD	1:6:0,6	0:18:18,0	0:2:2,0	0:14:14,0	0:22:22,0	0:3:3,0	0:4:4,0	0:4:4,0	0:1:1,0	0:14:14,0	0:3:3,0	0:11:11,0	0:4:4,0	0:1:1,0	0:19:19,0	0:9:9,0	0:3:3,0	0:12:12,0	0:10:10,0	0:6:6,0	0:6:6,0	0:9:9,0	0:17:17,0	0:5:5,0	0:5:5,0	0:1:1,0	0:4:4,0	0:4:4,0	0:2:2,0	0:10:10,0	0:12:12,0	0:6:6,0	0:4:4,0	0:8:8,0	0:7:7,0	0:3:3,0	0:6:6,0	0:4:4,0	0:7:7,0	0:8:8,0	0:7:7,0
76	reindeerY1320_contig608:310	reindeerY1320_contig608	310	C	T		GGAATCCTGAGGAATCCTGGAATGCATGAG[C/T]CACTAGCTTATGGGCAGGTTTACTCCAAAC	GT:DP:AD	1:2:0,2	0:23:23,0	0:2:2,0	0:26:26,0	0:22:22,0	0:1:1,0	0:1:1,0	0:2:2,0	0:4:4,0	0:14:14,0	0:3:3,0	0:1:1,0	0:7:7,0	0:3:3,0	0:18:18,0	0:4:4,0	0:2:2,0	0:5:5,0	0:5:5,0	0:7:7,0	0:4:4,0	0:6:6,0	0:16:16,0	0:2:2,0	0:3:3,0	0:3:3,0	0:7:7,0	0:3:3,0	0:1:1,0	0:1:1,0	0:2:2,0	0:2:2,0	0:6:6,0	0:6:6,0	0:2:2,0	0:5:5,0	0:9:9,0	0:7:7,0	0:5:5,0	0:8:8,0	0:6:6,0
77	reindeerY1320_contig608:327	reindeerY1320_contig608	327	G	T		TGGAATGCATGAGCCACTAGCTTATGGGCA[G/T]GTTTACTCCAAACACCAAGGCAACACATGA	GT:DP:AD	1:4:0,4	0:20:20,0	0:3:3,0	0:28:28,0	0:26:26,0	0:1:1,0	0:2:2,0	0:2:2,0	0:4:4,0	0:13:12,0	0:2:2,0	0:2:2,0	0:7:7,0	0:3:3,0	0:19:19,0	0:5:5,0	0:3:3,0	0:8:8,0	0:5:5,0	0:7:7,0	0:4:4,0	0:8:8,0	0:15:15,0	0:2:2,0	0:2:2,0	0:2:2,0	0:6:6,0	0:4:4,0	0:1:1,0	0:1:1,0	0:3:3,0	0:2:2,0	0:8:8,0	0:5:5,0	0:3:3,0	0:7:7,0	0:11:11,0	0:7:7,0	0:6:6,0	0:9:9,0	0:5:5,0
78	reindeerY1320_contig612:604	reindeerY1320_contig612	604	G	A		CATATTAAATATATGACATTCCAAGGCAAT[G/A]TTTTCTCCCAGAATACAAGAATCTTTCAAT	GT:DP:AD	1:2:0,2	0:18:18,0	0:1:1,0	0:21:21,0	0:16:16,0	0:2:2,0	0:3:3,0	0:3:3,0	0:4:4,0	0:17:17,0	0:2:2,0	0:1:1,0	0:2:2,0	0:2:2,0	0:14:14,0	0:3:3,0	0:6:6,0	0:3:3,0	0:5:5,0	0:9:9,0	0:5:5,0	0:6:6,0	0:21:21,0	0:2:2,0	0:2:2,0	0:3:3,0	0:5:5,0	0:3:3,0	0:7:7,0	0:2:2,0	0:1:1,0	0:1:1,0	0:8:8,0	0:2:2,0	0:4:4,0	0:2:2,0	0:9:9,0	0:8:8,0	0:7:7,0	0:3:3,0	0:6:6,0
79	reindeerY1320_contig612:619	reindeerY1320_contig612	619	A	T		ACATTCCAAGGCAATGTTTTCTCCCAGAAT[A/T]CAAGAATCTTTCAATATATAAAAATCAATC	GT:DP:AD	1:4:0,4	0:17:17,0	0:1:1,0	0:19:18,0	0:15:15,0	0:2:2,0	0:3:3,0	0:3:3,0	0:3:3,0	0:16:16,0	0:3:3,0	0:2:2,0	0:3:3,0	0:2:2,0	0:20:20,0	0:3:3,0	0:5:5,0	0:3:3,0	0:7:7,0	0:9:9,0	0:5:5,0	0:5:5,0	0:20:20,0	0:3:3,0	0:2:2,0	0:3:3,0	0:7:7,0	0:3:3,0	0:6:6,0	0:2:2,0	0:1:1,0	0:1:1,0	0:9:9,0	0:2:2,0	0:5:5,0	0:2:2,0	0:8:8,0	0:9:9,0	0:8:8,0	0:5:5,0	0:6:6,0
80	reindeerY1320_contig627:493	reindeerY1320_contig627	493	G	T		GGAAGGTGCCCTGTAGAAAAGACTTTGGAA[G/T]TTGGTAGAATATACCAAAGTATGCCCAAGT	GT:DP:AD	1:3:0,3	0:20:20,0	0:4:4,0	0:21:21,0	0:21:20,1	0:3:3,0	0:1:1,0	0:1:1,0	0:3:3,0	0:15:15,0	0:1:1,0	0:2:2,0	0:4:4,0	0:2:2,0	0:20:20,0	0:1:1,0	0:9:9,0	0:7:7,0	0:4:4,0	0:8:8,0	0:8:8,0	0:10:10,0	0:13:13,0	0:6:6,0	0:11:11,0	0:3:3,0	0:8:8,0	0:4:4,0	0:3:3,0	0:5:5,0	0:12:12,0	0:5:5,0	0:4:4,0	0:6:6,0	0:5:5,0	0:9:9,0	0:4:4,0	0:6:6,0	0:7:7,0	0:6:6,0	0:5:5,0
81	reindeerY1320_contig627:507	reindeerY1320_contig627	507	C	G		AGAAAAGACTTTGGAAGTTGGTAGAATATA[C/G]CAAAGTATGCCCAAGTCCGGCTTAGGAGCA	GT:DP:AD	1:2:0,2	0:19:19,0	0:4:4,0	0:21:21,0	0:18:18,0	0:2:2,0	0:2:2,0	0:1:1,0	0:3:3,0	0:17:17,0	0:1:1,0	0:2:2,0	0:5:5,0	0:1:1,0	0:20:20,0	0:3:3,0	0:9:9,0	0:7:7,0	0:4:4,0	0:8:8,0	0:9:9,0	0:9:9,0	0:14:14,0	0:5:5,0	0:12:12,0	0:4:4,0	0:7:7,0	0:4:4,0	0:3:3,0	0:5:5,0	0:13:13,0	0:5:5,0	0:6:6,0	0:5:5,0	0:4:4,0	0:9:9,0	0:4:4,0	0:4:4,0	0:7:7,0	0:6:6,0	0:6:6,0
82	reindeerY1320_contig632:353	reindeerY1320_contig632	353	G	T		CTGATGGTTTCAGGGCATTCTAAAGGTTAA[G/T]AACACATAAAAAGGGGAGTATCCCAATCTG	GT:DP:AD	1:5:0,5	0:20:20,0	0:2:2,0	0:23:23,0	0:23:23,0	0:3:3,0	0:2:2,0	0:3:3,0	0:3:3,0	0:24:24,0	0:1:1,0	0:6:6,0	0:4:4,0	0:2:2,0	0:24:24,0	0:7:7,0	0:6:6,0	0:8:8,0	0:7:7,0	0:10:10,0	0:4:4,0	0:4:4,0	0:21:21,0	0:4:4,0	0:4:4,0	0:2:2,0	0:5:5,0	0:4:4,0	0:5:5,0	0:1:1,0	0:5:5,0	0:3:3,0	0:8:8,0	0:3:3,0	0:3:3,0	0:9:9,0	0:10:10,0	0:6:6,0	0:5:5,0	0:5:5,0	0:10:10,0
83	reindeerY1320_contig632:580	reindeerY1320_contig632	580	A	T		AAATGTGGCTCTCTGAAAGAAGAATTCACC[A/T]CTCTTTATTTTTTTTTTTATTTGAATAGAT	GT:DP:AD	1:1:0,1	0:20:19,0	0:2:2,0	0:29:29,0	0:12:12,0	0:2:2,0	0:5:5,0	0:2:2,0	0:2:2,0	0:15:15,0	0:1:1,0	0:2:2,0	0:3:3,0	0:1:1,0	0:24:24,0	0:1:1,0	0:10:10,0	0:6:6,0	0:10:10,0	0:7:7,0	0:3:3,0	0:7:7,0	0:19:19,0	0:2:2,0	0:2:2,0	0:3:3,0	0:5:5,0	0:4:4,0	0:2:2,0	0:4:4,0	0:6:6,0	0:4:4,0	0:6:6,0	0:1:1,0	0:1:1,0	0:4:4,0	0:14:12,2	0:6:5,0	0:8:8,0	0:5:5,0	0:8:8,0
84	reindeerY1320_contig643:224	reindeerY1320_contig643	224	T	C		GTTGAGTTGCTGCTGTTCCTTACATGTTTA[T/C]GAGGTTCTCACTACATCCAAAGTTAACCAA	GT:DP:AD	1:3:0,3	0:22:22,0	0:1:1,0	0:17:17,0	0:19:19,0	0:2:2,0	0:2:2,0	0:4:4,0	0:1:1,0	0:9:9,0	0:3:3,0	0:2:2,0	0:3:3,0	0:1:1,0	0:26:26,0	0:8:8,0	0:5:5,0	0:6:6,0	0:8:8,0	0:7:7,0	0:4:4,0	0:6:6,0	0:23:23,0	0:3:3,0	0:4:4,0	0:4:4,0	0:7:7,0	0:2:2,0	0:4:4,0	0:2:2,0	0:7:7,0	0:4:4,0	0:9:9,0	0:2:2,0	0:2:2,0	0:11:11,0	0:8:8,0	0:5:5,0	0:7:7,0	0:10:10,0	0:9:9,0
85	reindeerY1320_contig643:230	reindeerY1320_contig643	230	T	G		TTGCTGCTGTTCCTTACATGTTTATGAGGT[T/G]CTCACTACATCCAAAGTTAACCAATGTTCA	GT:DP:AD	1:2:0,2	0:21:21,0	0:1:1,0	0:18:18,0	0:18:18,0	0:2:2,0	0:2:2,0	0:4:4,0	0:1:1,0	0:11:11,0	0:3:3,0	0:2:2,0	0:2:2,0	0:1:1,0	0:25:25,0	0:9:9,0	0:6:6,0	0:6:6,0	0:8:8,0	0:7:7,0	0:4:4,0	0:5:5,0	0:21:21,0	0:4:4,0	0:2:2,0	0:3:3,0	0:7:7,0	0:2:2,0	0:3:3,0	0:2:2,0	0:7:7,0	0:4:4,0	0:10:10,0	0:3:3,0	0:4:4,0	0:11:11,0	0:8:8,0	0:5:5,0	0:6:6,0	0:9:9,0	0:8:8,0
86	reindeerY1320_contig65:3045	reindeerY1320_contig65	3045	T	C		GCAGCCATTCTACACATTTCTCTGTATTAT[T/C]AAAGAACAATGTAATGCTTAGCATACAATA	GT:DP:AD	1:2:0,2	0:20:19,0	0:1:1,0	0:20:20,0	0:20:20,0	0:2:2,0	0:4:4,0	0:4:4,0	0:1:1,0	0:21:20,0	0:1:1,0	0:1:1,0	0:2:2,0	0:3:3,0	0:21:21,0	0:6:6,0	0:5:5,0	0:16:16,0	0:10:10,0	0:6:6,0	0:2:2,0	0:5:5,0	0:17:17,0	0:1:1,0	0:3:3,0	0:5:5,0	0:7:7,0	0:1:1,0	0:5:5,0	0:2:2,0	0:3:3,0	0:1:1,0	0:9:9,0	0:1:1,0	0:2:2,0	0:4:4,0	0:7:7,0	0:8:8,0	0:2:2,0	0:8:8,0	0:6:6,0
87	reindeerY1320_contig654:176	reindeerY1320_contig654	176	G	T		GCCCTTCCACTATCTGGGGCTAGTTACAGT[G/T]CTTGTCATCATTAGTCCCTTCAGGGTGCCC	GT:DP:AD	1:4:0,4	0:19:19,0	0:2:2,0	0:23:23,0	0:27:27,0	0:1:1,0	0:2:2,0	0:1:1,0	0:4:4,0	0:14:14,0	0:2:2,0	0:3:3,0	0:4:4,0	0:3:3,0	0:9:9,0	0:4:4,0	0:6:6,0	0:5:5,0	0:2:2,0	0:5:5,0	0:1:1,0	0:5:5,0	0:10:10,0	0:6:6,0	0:3:3,0	0:4:4,0	0:3:3,0	0:7:7,0	0:5:5,0	0:3:3,0	0:6:6,0	0:3:3,0	0:11:11,0	0:4:4,0	0:5:5,0	0:4:4,0	0:6:6,0	0:5:5,0	0:1:1,0	0:5:5,0	0:3:3,0
88	reindeerY1320_contig72:1503	reindeerY1320_contig72	1503	C	A		TTCAAGAAAAAAATTTTCATCTCACACATA[C/A]CCCTGTTGACAGGATTTATATCACTAATAA	GT:DP:AD	1:2:0,2	0:18:18,0	0:2:2,0	0:19:19,0	0:24:24,0	0:2:2,0	0:4:4,0	0:2:2,0	0:3:3,0	0:23:23,0	0:2:2,0	0:3:3,0	0:3:3,0	0:1:1,0	0:10:10,0	0:12:12,0	0:4:4,0	0:8:8,0	0:4:4,0	0:4:4,0	0:6:6,0	0:5:5,0	0:23:23,0	0:2:2,0	0:1:1,0	0:3:3,0	0:1:1,0	0:5:5,0	0:4:4,0	0:5:5,0	0:14:14,0	0:2:2,0	0:13:13,0	0:4:4,0	0:1:1,0	0:3:3,0	0:5:5,0	0:6:6,0	0:4:4,0	0:8:8,0	0:4:4,0
89	reindeerY1320_contig72:1510	reindeerY1320_contig72	1510	T	C		AAAAAATTTTCATCTCACACATACCCCTGT[T/C]GACAGGATTTATATCACTAATAATATTCAA	GT:DP:AD	1:3:0,3	0:17:17,0	0:2:2,0	0:17:17,0	0:22:22,0	0:2:2,0	0:4:4,0	0:2:2,0	0:3:3,0	0:19:19,0	0:1:1,0	0:3:3,0	0:2:2,0	0:1:1,0	0:11:11,0	0:12:12,0	0:4:4,0	0:7:7,0	0:4:4,0	0:4:4,0	0:6:6,0	0:5:5,0	0:21:21,0	0:2:2,0	0:1:1,0	0:2:2,0	0:1:1,0	0:5:5,0	0:4:4,0	0:3:3,0	0:15:15,0	0:2:2,0	0:12:12,0	0:5:5,0	0:1:1,0	0:3:3,0	0:4:4,0	0:6:6,0	0:3:3,0	0:8:8,0	0:3:3,0
90	reindeerY1320_contig75:1897	reindeerY1320_contig75	1897	A	G		GAATCCTATATTTTCTCTTAAAATATAGCT[A/G]TATCTTATATTCTCTGTATTTACACATCAA	GT:DP:AD	1:8:0,8	0:11:11,0	0:1:1,0	0:28:28,0	0:12:12,0	0:3:3,0	0:1:1,0	0:7:7,0	0:1:1,0	0:20:20,0	0:1:1,0	0:4:4,0	0:5:5,0	0:2:2,0	0:20:20,0	0:2:2,0	0:2:2,0	0:7:7,0	0:5:5,0	0:7:7,0	0:3:3,0	0:4:4,0	0:23:23,0	0:3:3,0	0:1:1,0	0:1:1,0	0:4:4,0	0:4:4,0	0:3:3,0	0:1:1,0	0:8:8,0	0:1:1,0	0:7:7,0	0:2:2,0	0:4:4,0	0:6:6,0	0:4:4,0	0:6:6,0	0:4:4,0	0:7:7,0	0:8:8,0
91	reindeerY1320_contig797:60	reindeerY1320_contig797	60	C	T		GGTTGCCATTTCCAAATACAGGGGATCTTC[C/T]TGACCTAGTGATAGAAGCCAGGTCCATTAC	GT:DP:AD	1:5:0,5	0:16:14,0	0:4:4,0	0:19:19,0	0:18:17,0	0:2:2,0	.:.:.	0:2:2,0	0:1:1,0	0:9:6,0	0:4:4,0	0:5:4,0	0:8:7,0	0:3:3,0	0:15:15,0	0:6:5,0	0:11:8,0	0:6:6,0	0:11:10,0	0:7:7,0	0:5:4,0	0:9:8,0	0:21:19,0	0:6:6,0	0:6:5,0	0:2:2,0	0:12:12,0	0:10:10,0	0:6:5,0	0:4:4,0	0:7:5,0	0:8:6,0	0:12:10,0	0:3:2,0	0:9:9,0	0:9:7,0	0:10:9,0	0:11:11,0	0:8:8,0	0:11:9,0	0:10:10,0
92	reindeerY1320_contig84:1178	reindeerY1320_contig84	1178	C	T		CTCTGGTAGCCGAACTCCGTACCCGCGTGT[C/T]CGCTTCCTTTGCTAACCTTGGGGTTTTTCT	GT:DP:AD	1:3:0,3	0:16:16,0	0:3:3,0	0:25:25,0	0:20:20,0	0:1:1,0	0:2:2,0	0:1:1,0	0:4:4,0	0:22:22,0	0:1:1,0	0:6:6,0	0:2:2,0	0:4:4,0	0:17:17,0	0:6:6,0	0:6:6,0	0:16:16,0	0:3:3,0	0:7:7,0	0:5:5,0	0:3:3,0	0:15:15,0	0:5:5,0	0:9:9,0	0:2:2,0	0:7:7,0	0:7:7,0	0:6:6,0	0:5:5,0	0:8:8,0	0:9:9,0	0:5:5,0	0:6:6,0	0:6:6,0	0:7:7,0	0:5:5,0	0:10:10,0	0:8:8,0	0:8:8,0	0:8:8,0
93	reindeerY1320_contig843:186	reindeerY1320_contig843	186	A	G		TAGGACCAGAAAAAGACTGAGTTGTGTAAA[A/G]TAGAAGTATACTTACATATACATAGCAACA	GT:DP:AD	1:5:0,5	0:11:11,0	0:1:1,0	0:15:15,0	0:20:20,0	0:2:2,0	0:5:5,0	0:1:1,0	0:1:1,0	0:15:15,0	0:1:1,0	0:4:4,0	0:5:5,0	0:2:2,0	0:13:13,0	0:1:1,0	0:3:3,0	0:3:3,0	0:3:3,0	0:6:6,0	0:2:2,0	0:5:5,0	0:8:8,0	0:1:1,0	0:5:5,0	0:3:3,0	0:6:6,0	0:4:4,0	0:5:5,0	0:2:2,0	0:7:7,0	0:2:2,0	0:2:2,0	0:2:2,0	0:6:6,0	0:2:2,0	0:4:4,0	0:8:8,0	0:5:5,0	0:3:3,0	0:2:2,0
94	reindeerY1320_contig86:242	reindeerY1320_contig86	242	T	C		ACATGGAGCAATCAGAAGAGGAGGTACCAG[T/C]GCCACATATTGGGGGAGACTGATTGATGTA	GT:DP:AD	1:3:0,3	0:20:20,0	0:3:3,0	0:11:11,0	0:18:18,0	0:1:1,0	0:1:1,0	0:4:4,0	0:3:3,0	0:21:21,0	0:1:1,0	0:3:3,0	0:3:3,0	0:2:2,0	0:26:26,0	0:5:5,0	0:8:8,0	0:7:7,0	0:4:4,0	0:3:3,0	0:5:5,0	0:3:3,0	0:21:21,0	0:7:7,0	0:3:3,0	0:2:2,0	0:6:6,0	0:7:7,0	0:11:11,0	0:3:3,0	0:5:5,0	0:8:8,0	0:11:11,0	0:4:4,0	0:3:3,0	0:10:10,0	0:9:9,0	0:6:6,0	0:1:1,0	0:6:6,0	0:4:4,0
95	reindeerY1320_contig86:255	reindeerY1320_contig86	255	G	A		AGAAGAGGAGGTACCAGTGCCACATATTGG[G/A]GGAGACTGATTGATGTATCCTTGTGGTGCC	GT:DP:AD	1:2:0,2	0:18:18,0	0:3:3,0	0:11:11,0	0:20:20,0	0:1:1,0	0:1:1,0	0:4:4,0	0:3:3,0	0:22:22,0	0:1:1,0	0:3:3,0	0:3:3,0	0:2:2,0	0:25:25,0	0:3:3,0	0:9:9,0	0:7:7,0	0:4:4,0	0:3:3,0	0:5:5,0	0:3:3,0	0:20:20,0	0:9:9,0	0:4:4,0	0:2:2,0	0:6:6,0	0:8:8,0	0:10:10,0	0:2:2,0	0:5:5,0	0:8:8,0	0:9:9,0	0:4:4,0	0:3:3,0	0:11:11,0	0:10:10,0	0:4:4,0	0:1:1,0	0:6:6,0	0:3:3,0
96	reindeerY1320_contig86:287	reindeerY1320_contig86	287	T	C		GAGACTGATTGATGTATCCTTGTGGTGCCC[T/C]TGTTCAGGATAGGGATGAGGAAAAAATGTC	GT:DP:AD	1:3:0,3	0:19:19,0	0:4:4,0	0:12:12,0	0:17:17,0	0:2:2,0	0:1:1,0	0:4:4,0	0:2:2,0	0:16:16,0	0:1:1,0	0:3:3,0	0:3:3,0	0:1:1,0	0:18:18,0	0:3:3,0	0:12:12,0	0:9:9,0	0:2:2,0	0:4:4,0	0:5:5,0	0:3:3,0	0:22:22,0	0:8:8,0	0:7:7,0	0:1:1,0	0:6:6,0	0:7:7,0	0:8:8,0	0:5:5,0	0:5:5,0	0:8:8,0	0:8:8,0	0:6:6,0	0:5:5,0	0:12:12,0	0:9:9,0	0:6:6,0	0:1:1,0	0:5:5,0	0:2:2,0
97	reindeerY1320_contig86:316	reindeerY1320_contig86	316	T	G		CTTGTTCAGGATAGGGATGAGGAAAAAATG[T/G]CCAGAGACAACTAGACAATGGTTTCACAAA	GT:DP:AD	1:3:0,3	0:20:20,0	0:3:3,0	0:16:16,0	0:15:15,0	0:2:2,0	0:2:2,0	0:3:3,0	0:2:2,0	0:22:22,0	0:2:2,0	0:2:2,0	0:3:3,0	0:1:1,0	0:18:18,0	0:1:1,0	0:13:13,0	0:10:10,0	0:4:4,0	0:5:5,0	0:6:6,0	0:3:3,0	0:25:25,0	0:7:7,0	0:5:5,0	0:2:2,0	0:6:6,0	0:11:11,0	0:7:7,0	0:6:6,0	0:5:5,0	0:8:8,0	0:6:6,0	0:5:5,0	0:6:6,0	0:9:9,0	0:8:8,0	0:8:8,0	0:2:2,0	0:6:6,0	0:3:3,0
98	reindeerY1320_contig92:3059	reindeerY1320_contig92	3059	T	C		GTTTTCTTTTTTATCACATATTTTATGTTG[T/C]GTTTTTTTTAAAATGTAGAATGAGAGTTAA	GT:DP:AD	1:8:0,8	0:15:15,0	0:2:2,0	0:23:23,0	0:15:15,0	0:1:1,0	0:2:2,0	0:1:1,0	0:2:2,0	0:18:18,0	0:2:2,0	0:3:3,0	0:2:2,0	0:3:3,0	0:18:18,0	0:5:5,0	0:8:8,0	0:6:6,0	0:8:8,0	0:10:10,0	0:3:3,0	0:4:4,0	0:17:17,0	0:4:4,0	0:7:7,0	0:4:4,0	0:8:8,0	0:4:4,0	0:6:6,0	0:4:4,0	0:6:6,0	0:3:3,0	0:8:8,0	0:6:6,0	0:9:9,0	0:9:9,0	0:7:7,0	0:6:6,0	0:5:5,0	0:4:4,0	0:6:6,0
99	reindeerY1320_contig93:1597	reindeerY1320_contig93	1597	G	A		TAGTTAAGTCACATGGTGTATGAATTTCCA[G/A]CCTACAAAAATGTGAGGTAACAAACTGATG	GT:DP:AD	1:8:0,8	0:27:27,0	0:1:1,0	0:28:28,0	0:22:22,0	0:4:4,0	0:2:2,0	0:2:2,0	0:1:1,0	0:26:26,0	0:1:1,0	0:6:6,0	0:3:3,0	0:6:6,0	0:20:20,0	0:6:6,0	0:6:6,0	0:5:5,0	0:6:6,0	0:8:8,0	0:3:3,0	0:8:8,0	0:21:21,0	0:6:6,0	0:2:2,0	0:1:1,0	0:5:5,0	0:7:7,0	0:1:1,0	0:6:6,0	0:6:6,0	0:4:4,0	0:7:7,0	0:8:8,0	0:4:4,0	0:2:2,0	0:12:12,0	0:5:5,0	0:9:9,0	0:8:8,0	0:9:9,0
100	reindeerY1320_contig96:1874	reindeerY1320_contig96	1874	T	C		ACAGAGGGAAACTTTTCAACCTAATAAAGG[T/C]CACGTATGGATAAATCCACTGCAAACATGA	GT:DP:AD	1:6:0,6	0:34:34,0	0:3:3,0	0:21:21,0	0:25:25,0	0:2:2,0	0:2:2,0	0:2:2,0	0:2:2,0	0:26:26,0	0:2:2,0	0:1:1,0	0:2:2,0	0:3:3,0	0:16:16,0	0:7:7,0	0:7:7,0	0:13:13,0	0:4:4,0	0:5:5,0	0:4:4,0	0:8:8,0	0:29:29,0	0:3:3,0	0:5:5,0	0:2:2,0	0:5:5,0	0:3:3,0	0:4:4,0	0:4:4,0	0:5:5,0	0:4:4,0	0:9:9,0	0:1:1,0	0:3:3,0	0:8:8,0	0:11:11,0	0:6:6,0	0:6:6,0	0:9:9,0	0:12:12,0
101	reindeerY1320_contig97:2805	reindeerY1320_contig97	2805	G	A		CCCAGTTCCCTCCCTCACAGGCAATATCTG[G/A]CAGAGGGATGCGTGCATGCATACAATGCCT	GT:DP:AD	1:8:1,7	0:19:19,0	0:2:2,0	0:23:23,0	0:16:16,0	0:1:1,0	0:3:3,0	0:3:3,0	0:5:5,0	0:14:14,0	0:1:1,0	0:10:10,0	0:1:1,0	0:1:1,0	0:21:21,0	0:4:4,0	0:4:4,0	0:10:10,0	0:10:10,0	0:3:3,0	0:8:8,0	0:9:9,0	0:17:17,0	0:4:4,0	0:10:10,0	0:3:3,0	0:5:5,0	0:5:5,0	0:6:6,0	0:10:10,0	0:8:8,0	0:7:7,0	0:7:7,0	0:4:4,0	0:4:4,0	0:12:12,0	0:7:7,0	0:6:6,0	0:8:8,0	0:13:13,0	0:1:1,0
102	reindeerY1320_contig972:284	reindeerY1320_contig972	284	A	C		TGAGCATGGTTACAGATTTTTACCATTGAG[A/C]ACCCTGCTTCTGGTGGGTTTATCCATGCAT	GT:DP:AD	1:6:2,4	0:12:12,0	0:3:3,0	0:17:17,0	0:13:13,0	0:1:1,0	0:1:1,0	0:1:1,0	0:6:6,0	0:11:11,0	0:2:2,0	0:6:6,0	0:4:4,0	0:2:2,0	0:13:13,0	0:8:8,0	0:8:8,0	0:4:4,0	0:5:5,0	0:13:13,0	0:6:6,0	0:8:8,0	0:15:15,0	0:3:3,0	0:3:3,0	0:4:4,0	0:5:5,0	0:2:2,0	0:2:2,0	0:7:7,0	0:3:3,0	0:5:5,0	0:10:10,0	0:5:5,0	0:2:2,0	0:4:4,0	0:7:7,0	0:8:8,0	0:8:8,0	0:7:7,0	0:3:3,0
103	reindeerY1320_contig98:2828	reindeerY1320_contig98	2828	T	C		AATTTTCATTAAGTTCAGTTTCTTAGTGTT[T/C]TCCTTTTTATCACTTTTTTATGTCTAGCCA	GT:DP:AD	1:2:0,2	0:25:25,0	0:3:3,0	0:24:24,0	0:15:15,0	0:2:2,0	0:1:1,0	0:6:6,0	0:1:1,0	0:24:24,0	0:1:1,0	0:5:5,0	0:3:3,0	0:3:3,0	0:24:24,0	0:7:7,0	0:4:4,0	0:7:7,0	0:8:8,0	0:4:4,0	0:8:8,0	0:5:5,0	0:15:15,0	0:4:4,0	0:7:7,0	0:1:1,0	0:4:4,0	0:8:8,0	0:5:5,0	0:1:1,0	0:1:1,0	0:1:1,0	0:11:11,0	0:4:4,0	0:4:4,0	0:1:1,0	0:2:2,0	0:13:13,0	0:5:5,0	0:3:3,0	0:2:2,0
104	reindeerY1320_contig99:1273	reindeerY1320_contig99	1273	A	G		AACAGATAGAAATTACACCGCTTTACAGAA[A/G]AGCTGTCCTTTCCTGTTTTCAAGTGTAAAT	GT:DP:AD	1:3:0,3	0:37:37,0	0:1:1,0	0:17:17,0	0:44:44,0	0:2:2,0	0:1:1,0	0:2:2,0	0:3:3,0	0:28:28,0	0:3:3,0	0:7:7,0	0:3:3,0	0:3:3,0	0:22:22,0	0:15:14,0	0:7:7,0	0:3:3,0	0:6:6,0	0:7:7,0	0:5:5,0	0:3:3,0	0:16:16,0	0:6:6,0	0:7:7,0	0:2:2,0	0:8:8,0	0:5:5,0	0:2:2,0	0:2:2,0	0:11:11,0	0:2:2,0	0:7:7,0	0:1:1,0	0:5:5,0	0:6:6,0	0:9:9,0	0:8:8,0	0:6:6,0	0:5:5,0	0:5:5,0
105	reindeerY1320_contig991:142	reindeerY1320_contig991	142	A	C		AAGACTTCTGGTAAAGTGGATTGTCCAGGA[A/C]TTTTGCTACTTTCATGGACCAAGCCAGGGA	GT:DP:AD	1:3:0,3	0:8:8,0	0:2:2,0	0:17:17,0	0:10:10,0	0:3:3,0	0:2:2,0	0:3:3,0	0:3:3,0	0:19:19,0	0:3:3,0	0:2:2,0	0:1:1,0	0:1:1,0	0:15:15,0	0:4:4,0	0:9:9,0	0:4:4,0	0:1:1,0	0:5:5,0	0:4:4,0	0:8:8,0	0:14:14,0	0:2:2,0	0:4:4,0	0:4:4,0	0:5:5,0	0:1:1,0	0:3:3,0	0:2:2,0	0:6:6,0	0:9:9,0	0:9:9,0	0:2:2,0	0:1:1,0	0:3:3,0	0:3:3,0	0:5:5,0	0:6:6,0	0:5:5,0	0:7:7,0
106	reindeerY1320_contig3:7511	reindeerY1320_contig3	7511	G	A	RtY_058	GTCCCACTATGGACTCTAGATAAAGGTCCA[G/A]CTGTAAATAACTGGAAAGATATGTTGACTG	GT:DP:AD	0:4:4,0	0:37:20,17	1:2:0,2	1:15:0,15	1:37:0,37	1:5:0,5	.:.:.	1:7:0,7	1:6:0,6	1:22:0,22	1:1:0,1	0:6:6,0	0:5:5,0	0:3:3,0	0:26:26,0	0:17:17,0	0:4:4,0	0:12:12,0	0:5:5,0	0:2:2,0	0:5:5,0	0:1:1,0	0:24:24,0	0:5:5,0	0:2:2,0	0:4:4,0	0:4:4,0	0:4:4,0	0:4:4,0	0:3:3,0	0:8:8,0	0:10:10,0	0:4:4,0	0:3:3,0	0:8:8,0	0:7:7,0	0:3:3,0	0:5:5,0	0:9:9,0	0:4:4,0	0:3:3,0
107	reindeerY1320_contig30:2983	reindeerY1320_contig30	2983	G	A	RtY_059	TCGTGAACGAAGACGAAAGGTGGCTCTAGA[G/A]AATCCCAAAATGCAAAACTCAGAGATCAGC	GT:DP:AD	0:3:3,0	0:23:23,0	1:2:0,2	1:20:0,20	1:20:0,20	1:4:0,4	1:2:0,2	1:1:0,1	1:2:0,2	1:19:0,19	1:2:0,2	0:4:4,0	0:3:3,0	0:4:4,0	0:20:20,0	0:6:6,0	0:7:7,0	0:7:7,0	0:5:5,0	0:4:4,0	0:3:3,0	0:5:5,0	0:21:21,0	0:3:3,0	0:7:7,0	.:.:.	0:5:5,0	0:11:11,0	0:3:3,0	0:5:5,0	0:8:8,0	0:8:8,0	0:6:6,0	0:8:8,0	0:4:4,0	0:2:2,0	0:9:9,0	0:7:7,0	0:2:2,0	0:5:5,0	0:2:2,0
108	reindeerY1320_contig355:1069	reindeerY1320_contig355	1069	A	C	RtY_060	GGAGAGACCTAATGAGAAGCAGGTGGGAGA[A/C]ATAGAGACTTAATGATATCTATGACAAATG	GT:DP:AD	0:10:10,0	0:22:22,0	1:1:0,1	1:17:0,17	1:18:0,18	1:5:0,5	1:5:0,5	1:5:0,5	1:1:0,1	1:13:0,13	1:1:0,1	0:5:5,0	.:.:.	0:3:3,0	0:20:20,0	0:7:7,0	0:6:6,0	0:9:9,0	0:4:4,0	0:8:8,0	0:2:2,0	0:5:5,0	0:16:16,0	0:5:5,0	0:5:5,0	0:1:1,0	0:7:7,0	0:4:4,0	0:3:3,0	.:.:.	0:5:5,0	0:3:3,0	0:11:11,0	0:2:2,0	0:4:4,0	0:6:6,0	0:3:3,0	0:6:6,0	0:4:4,0	0:10:10,0	0:10:10,0
109	reindeerY1320_contig400:185	reindeerY1320_contig400	185	G	T	RtY_061	ACTTTGCTTTCATTGTGACTATGGGATATG[G/T]AGAAGGAAAGCATCTGTAGAAAGTCTCAGA	GT:DP:AD	0:6:6,0	0:23:23,0	.:.:.	1:9:0,9	1:9:0,9	1:3:0,3	1:5:0,5	1:3:0,3	1:4:0,4	1:20:0,20	1:1:0,1	0:7:7,0	0:2:2,0	0:3:3,0	0:15:15,0	0:5:5,0	0:5:5,0	0:8:8,0	0:5:5,0	0:2:2,0	0:3:3,0	0:1:1,0	0:15:15,0	0:3:3,0	0:2:2,0	0:5:5,0	0:7:7,0	0:2:2,0	.:.:.	0:1:1,0	0:4:4,0	0:1:1,0	0:4:4,0	0:1:1,0	0:6:6,0	0:2:2,0	0:14:14,0	0:4:4,0	0:10:10,0	0:7:7,0	0:6:6,0
110	reindeerY1320_contig552:269	reindeerY1320_contig552	269	G	A	RtY_062	CCATGTGGAAGTGCAAATCATACATGCAGT[G/A]CTTCTGATATTAAATGAGTTAATGGGACCT	GT:DP:AD	.:.:.	0:18:18,0	1:1:0,1	1:19:0,19	1:18:0,18	1:2:0,2	1:4:0,4	.:.:.	1:3:0,3	1:17:0,17	1:5:0,5	0:2:2,0	0:6:6,0	0:2:2,0	0:20:20,0	0:3:3,0	0:8:8,0	0:8:8,0	0:9:9,0	0:10:10,0	0:8:8,0	0:8:8,0	0:20:20,0	0:3:3,0	0:4:4,0	0:1:1,0	0:3:3,0	0:5:5,0	0:7:7,0	0:1:1,0	0:8:8,0	0:2:2,0	0:8:8,0	0:3:3,0	0:3:3,0	0:3:3,0	0:10:10,0	0:12:12,0	0:3:3,0	0:11:11,0	0:5:5,0
111	reindeerY1320_contig60:2687	reindeerY1320_contig60	2687	G	T	RtY_063	CCCAAACCTATTTAACTGAGGTTTTTGTTC[G/T]TTTATTTTTTGTACAGGAGACAAGAAGGGA	GT:DP:AD	0:1:1,0	0:12:12,0	1:5:0,5	1:20:0,20	1:32:0,32	1:1:0,1	1:2:0,2	1:3:0,3	1:2:0,2	1:16:0,16	1:2:0,2	0:8:8,0	0:4:4,0	0:1:1,0	0:22:22,0	0:7:7,0	0:5:5,0	0:9:9,0	0:5:5,0	0:8:8,0	0:5:5,0	0:5:5,0	0:14:14,0	0:4:4,0	0:5:5,0	0:4:4,0	0:8:8,0	0:2:2,0	0:1:1,0	0:9:9,0	0:10:10,0	0:4:4,0	0:11:11,0	0:8:8,0	0:9:9,0	0:7:7,0	0:8:8,0	0:2:2,0	0:3:3,0	0:9:9,0	0:7:7,0
112	reindeerY1320_contig631:644	reindeerY1320_contig631	644	A	C	RtY_064	ACACTTATTTTCACCTTATGGTGAATCTTT[A/C]TATGTATAAATCTTCATCTTCTTCTTTACC	GT:DP:AD	.:.:.	0:13:13,0	1:3:0,3	1:10:0,10	1:15:1,14	1:1:0,1	.:.:.	1:5:0,5	1:2:0,2	1:11:0,11	1:1:0,1	0:2:2,0	0:5:5,0	0:1:1,0	0:8:8,0	0:1:1,0	0:6:6,0	0:1:1,0	0:7:7,0	0:3:3,0	0:5:5,0	0:8:8,0	0:14:14,0	0:4:4,0	0:3:3,0	0:2:2,0	0:6:6,0	0:2:2,0	0:1:1,0	0:1:1,0	0:6:6,0	0:2:2,0	0:8:8,0	0:1:1,0	0:4:4,0	.:.:.	0:5:5,0	0:4:4,0	0:4:4,0	0:9:9,0	0:3:3,0
113	reindeerY1320_contig169:841	reindeerY1320_contig169	841	C	T	RtY_065	TCACTACAGATTTATAGCATAGTCTGAAAT[C/T]AGGAATTGCATTAATTCTGGTTTTGTTCTT	GT:DP:AD	0:6:6,0	0:35:18,17	1:2:0,2	1:21:0,21	1:37:0,37	1:2:0,2	1:2:0,2	1:6:0,6	1:2:0,2	1:18:0,18	.:.:.	0:3:3,0	0:3:3,0	0:3:3,0	0:24:24,0	0:5:5,0	0:6:6,0	0:5:5,0	0:6:6,0	0:4:4,0	0:7:7,0	0:6:6,0	0:26:26,0	.:.:.	0:6:6,0	0:5:5,0	0:4:4,0	0:6:6,0	0:3:3,0	.:.:.	0:6:6,0	.:.:.	0:8:8,0	.:.:.	0:8:8,0	0:2:2,0	0:5:5,0	0:3:3,0	0:9:9,0	0:3:3,0	0:3:3,0
114	reindeerY1320_contig1:7590	reindeerY1320_contig1	7590	T	C	RtY_066	CCAACAGCTGGCACAGCTGCCCGATCACCA[T/C]CTCGTCTCTGTCCGCCAGGGCCCCGCTGTC	GT:DP:AD	.:.:.	0:19:19,0	.:.:.	1:21:0,21	1:18:0,18	1:3:0,3	1:3:0,3	1:6:0,6	1:1:0,1	1:21:0,21	.:.:.	0:4:4,0	0:2:2,0	0:2:2,0	0:26:26,0	0:8:8,0	0:8:8,0	0:6:6,0	0:6:6,0	0:3:3,0	0:4:4,0	0:4:4,0	0:24:24,0	0:1:1,0	0:8:8,0	.:.:.	0:9:9,0	0:2:2,0	0:6:6,0	0:11:11,0	0:8:8,0	0:8:8,0	0:6:6,0	0:3:3,0	0:6:6,0	0:7:7,0	0:6:6,0	0:5:5,0	0:6:6,0	0:12:12,0	0:4:4,0
115	reindeerY1320_contig1:7604	reindeerY1320_contig1	7604	G	A	RtY_067	AGCTGCCCGATCACCATCTCGTCTCTGTCC[G/A]CCAGGGCCCCGCTGTCCTCCACCGCCTCCA	GT:DP:AD	.:.:.	0:20:20,0	.:.:.	1:20:0,20	1:17:0,17	1:3:0,3	1:3:0,3	1:5:0,5	1:1:0,1	1:22:0,22	1:1:0,1	0:4:4,0	0:3:3,0	0:3:3,0	0:26:26,0	0:6:6,0	0:9:9,0	0:6:6,0	0:8:8,0	0:5:5,0	0:5:5,0	0:3:3,0	0:22:22,0	0:1:1,0	0:5:5,0	0:1:1,0	0:7:7,0	0:2:2,0	0:7:7,0	0:10:10,0	0:8:8,0	0:7:7,0	0:6:6,0	0:3:3,0	0:8:8,0	0:8:8,0	0:6:6,0	0:5:5,0	0:5:5,0	0:9:9,0	0:2:2,0
116	reindeerY1320_contig34:3326	reindeerY1320_contig34	3326	G	T	RtY_068	TTTGGGTCAGGGGATTCTGTGGGGCACTCT[G/T]TGGAGATGCCTCACCAAATGGCTTACTGAG	GT:DP:AD	0:11:11,0	0:14:14,0	.:.:.	1:23:0,23	1:20:0,20	1:2:0,2	1:4:0,4	1:4:0,4	1:1:0,1	1:24:0,24	.:.:.	0:3:3,0	0:3:3,0	0:5:5,0	0:22:22,0	0:7:7,0	0:8:8,0	0:5:5,0	0:8:8,0	0:11:11,0	0:3:3,0	0:8:8,0	0:21:21,0	0:2:2,0	0:6:6,0	0:3:3,0	0:7:7,0	0:4:4,0	0:5:5,0	0:1:1,0	0:9:9,0	0:8:8,0	0:6:6,0	0:4:4,0	0:5:5,0	0:2:2,0	0:11:11,0	0:5:5,0	0:8:8,0	0:5:5,0	0:5:5,0
117	reindeerY1320_contig851:179	reindeerY1320_contig851	179	T	G	RtY_069	GTTTTAAGATTTTTTTTCATGTAGTTTATT[T/G]CTAATGTTAAAGAGTTGTGGTTGAAAAAGA	GT:DP:AD	0:14:14,0	0:20:20,0	.:.:.	1:9:0,9	1:12:0,12	1:1:0,1	1:2:0,2	.:.:.	1:6:0,6	1:15:0,15	.:.:.	0:3:3,0	0:2:2,0	0:5:5,0	0:11:11,0	0:4:4,0	0:3:3,0	0:8:8,0	0:2:2,0	0:7:7,0	0:4:4,0	0:2:2,0	0:17:17,0	.:.:.	0:1:1,0	0:3:3,0	0:2:2,0	0:3:3,0	0:5:5,0	0:3:3,0	.:.:.	0:1:1,0	0:12:12,0	0:2:2,0	0:4:4,0	0:2:2,0	0:3:3,0	0:3:3,0	0:3:3,0	0:7:7,0	0:1:1,0
118	reindeerY1320_contig1:9217	reindeerY1320_contig1	9217	G	C	RtY_070	AAAGTGAACAAAGAGTGACGTTTCACACTG[G/C]AAGATTCTGCAGGTAGCAGGTGCTTAAGCT	GT:DP:AD	.:.:.	0:19:19,0	1:2:0,2	0:21:21,0	0:26:26,0	0:2:2,0	0:5:5,0	0:1:1,0	0:3:3,0	0:22:22,0	0:1:1,0	0:9:9,0	0:5:5,0	0:4:4,0	0:13:13,0	0:9:9,0	0:7:7,0	0:7:7,0	0:9:9,0	0:5:5,0	0:4:4,0	0:2:2,0	0:23:23,0	0:3:3,0	0:8:8,0	0:2:2,0	0:7:7,0	0:5:5,0	0:4:4,0	0:5:5,0	0:10:10,0	0:10:10,0	0:4:4,0	0:3:3,0	0:7:7,0	0:3:3,0	0:7:7,0	0:8:8,0	0:7:7,0	0:9:9,0	0:7:7,0
119	reindeerY1320_contig138:998	reindeerY1320_contig138	998	C	G	RtY_071	TTTTCTTTCTTCATTGCCACCCACCTGGCC[C/G]AACATTTGTGTGAGTTTTCAGCTCCATGTG	GT:DP:AD	0:1:1,0	0:19:19,0	1:3:0,3	0:12:12,0	0:20:20,0	0:4:4,0	0:3:3,0	.:.:.	0:2:2,0	0:19:19,0	0:1:1,0	0:4:4,0	0:4:4,0	0:4:4,0	0:24:24,0	0:2:2,0	0:5:5,0	0:11:11,0	0:8:8,0	0:8:8,0	0:7:7,0	0:3:3,0	0:19:19,0	0:1:1,0	0:2:2,0	0:3:3,0	0:6:6,0	0:5:5,0	0:3:3,0	.:.:.	0:16:16,0	0:8:8,0	0:2:2,0	0:3:3,0	0:4:4,0	0:4:4,0	0:7:7,0	0:9:9,0	0:9:9,0	0:9:9,0	0:5:5,0
120	reindeerY1320_contig21:4138	reindeerY1320_contig21	4138	T	C	RtY_072	ATACAAAAGGGGATCAACTCAAACAATGGG[T/C]ATCAGCCTAAAGAATCTAGTAACTATATTA	GT:DP:AD	.:.:.	0:25:25,0	1:3:0,3	0:24:24,0	0:18:18,0	.:.:.	.:.:.	0:2:2,0	0:6:6,0	0:27:27,0	0:6:6,0	0:4:4,0	0:2:2,0	0:2:2,0	0:24:24,0	0:6:6,0	0:5:5,0	0:8:8,0	0:5:5,0	0:4:4,0	0:4:4,0	0:5:5,0	0:22:22,0	0:7:7,0	0:8:8,0	0:1:1,0	0:3:3,0	0:4:4,0	0:1:1,0	0:4:4,0	0:4:4,0	0:3:3,0	0:9:9,0	0:3:3,0	0:2:2,0	0:5:5,0	0:12:12,0	0:13:13,0	0:4:4,0	0:8:8,0	0:6:6,0
121	reindeerY1320_contig219:432	reindeerY1320_contig219	432	T	G	RtY_073	ACCTTCAACATTCCAGAGAGACGGGAGATC[T/G]TTGCCATGTGAATGCTCTAACTCCACCTTC	GT:DP:AD	.:.:.	0:16:16,0	1:2:0,2	0:25:25,0	0:18:18,0	0:7:7,0	.:.:.	0:1:1,0	0:2:2,0	0:19:19,0	0:1:1,0	0:2:2,0	0:4:4,0	.:.:.	0:21:21,0	0:4:4,0	0:4:4,0	0:8:8,0	0:5:5,0	0:5:5,0	0:6:6,0	0:3:3,0	0:23:23,0	0:8:8,0	0:3:3,0	0:1:1,0	0:6:6,0	0:4:4,0	0:5:5,0	0:3:3,0	0:8:8,0	0:6:6,0	0:11:11,0	0:7:7,0	0:3:3,0	0:6:6,0	0:5:5,0	0:8:8,0	0:6:6,0	0:8:8,0	0:8:8,0
122	reindeerY1320_contig246:481	reindeerY1320_contig246	481	C	T	RtY_074	CTGAAGCCAGCCCCAGGGGGAGTGCATGTG[C/T]ATGCCTGCAGGGACTAGGCCACCAATCTTG	GT:DP:AD	.:.:.	0:18:18,0	1:4:0,4	0:15:15,0	0:21:21,0	0:1:1,0	0:2:2,0	0:1:1,0	0:5:5,0	0:22:22,0	.:.:.	.:.:.	0:4:4,0	.:.:.	0:11:11,0	0:3:3,0	0:7:7,0	0:4:4,0	0:5:5,0	0:7:7,0	0:5:5,0	0:2:2,0	0:19:19,0	0:4:4,0	0:10:10,0	0:5:5,0	0:3:3,0	0:5:5,0	0:4:4,0	0:7:7,0	0:11:11,0	0:6:6,0	0:7:7,0	0:2:2,0	0:6:6,0	0:7:7,0	0:6:6,0	0:3:3,0	0:5:5,0	0:11:11,0	0:9:9,0
123	reindeerY1320_contig29:802	reindeerY1320_contig29	802	T	A	RtY_075	CCTTTGATTACATACCAGATTCCCAGAAGT[T/A]CAAGAGTACATTTATTGAAGTCACCTGGCA	GT:DP:AD	0:20:20,0	0:19:18,0	1:4:0,4	0:20:20,0	0:20:20,0	.:.:.	.:.:.	.:.:.	0:4:4,0	0:19:19,0	0:2:2,0	0:8:8,0	0:2:2,0	.:.:.	0:16:16,0	0:4:4,0	0:5:5,0	0:3:3,0	0:5:5,0	0:6:6,0	0:5:5,0	0:6:6,0	0:26:26,0	0:5:5,0	0:5:5,0	0:3:3,0	0:6:6,0	0:5:5,0	0:9:9,0	0:6:6,0	0:6:6,0	0:2:2,0	0:6:6,0	0:1:1,0	0:7:7,0	0:8:8,0	0:6:6,0	0:3:3,0	0:7:7,0	0:6:6,0	0:16:16,0
124	reindeerY1320_contig30:946	reindeerY1320_contig30	946	A	T	RtY_076	TTTAAGGATACAATTGAGTAGCTTAAATAC[A/T]CTCAAATGTTGTGCAATCAGCAGTTGTATC	GT:DP:AD	.:.:.	0:14:14,0	1:4:0,4	0:14:14,0	0:11:11,0	0:1:1,0	0:1:1,0	0:4:4,0	0:3:3,0	0:20:20,0	0:3:3,0	0:3:3,0	0:1:1,0	0:4:4,0	0:19:19,0	0:3:3,0	0:3:3,0	0:11:11,0	0:3:3,0	0:2:2,0	0:6:6,0	0:5:5,0	0:21:21,0	0:4:4,0	0:3:3,0	0:1:1,0	0:3:3,0	0:4:4,0	0:4:4,0	.:.:.	0:8:8,0	0:3:3,0	0:7:7,0	0:4:4,0	0:1:1,0	0:3:3,0	0:9:9,0	0:5:5,0	0:5:5,0	0:12:12,0	0:5:5,0
125	reindeerY1320_contig315:223	reindeerY1320_contig315	223	G	T	RtY_077	GTTAATGAGGGAAAGGAGAGCCAAGATTTG[G/T]CTAATATTTGGTATGAGAGATTGATAAATC	GT:DP:AD	.:.:.	0:15:15,0	1:2:0,2	0:19:19,0	0:19:19,0	0:4:4,0	0:1:1,0	0:2:2,0	0:4:4,0	0:18:18,0	0:2:2,0	0:7:7,0	0:1:1,0	0:1:1,0	0:25:25,0	0:4:4,0	0:2:2,0	0:4:4,0	0:5:5,0	0:10:10,0	0:4:4,0	0:4:4,0	0:21:21,0	0:1:1,0	0:2:2,0	0:1:1,0	0:5:5,0	0:7:7,0	0:1:1,0	.:.:.	0:1:1,0	0:1:1,0	0:3:3,0	.:.:.	0:3:3,0	0:1:1,0	0:9:9,0	0:6:6,0	0:7:7,0	0:2:2,0	0:5:5,0
126	reindeerY1320_contig45:1919	reindeerY1320_contig45	1919	T	A	RtY_078	TTAAGCTTCAATTCATAGCTCAGTTCATTG[T/A]TTTTGGAGTCAACAAAGTAAAAAGATGCTT	GT:DP:AD	0:14:14,0	0:18:18,0	1:2:0,2	0:21:21,0	0:14:14,0	0:1:1,0	0:2:2,0	.:.:.	0:2:2,0	0:19:19,0	0:4:4,0	0:5:5,0	0:3:3,0	0:1:1,0	0:16:16,0	0:6:6,0	0:9:9,0	0:3:3,0	0:3:3,0	0:9:9,0	0:3:3,0	0:4:4,0	0:16:16,0	0:3:3,0	.:.:.	0:2:2,0	0:8:8,0	0:5:5,0	0:2:2,0	0:2:2,0	0:4:4,0	0:1:1,0	0:2:2,0	0:5:5,0	0:4:4,0	0:3:3,0	0:8:8,0	0:10:10,0	0:1:1,0	0:9:9,0	0:9:9,0
127	reindeerY1320_contig519:766	reindeerY1320_contig519	766	A	G	RtY_079	GTTGGTGAAGAAGATGCATATAGTTGGTTC[A/G]CTGATTTATAGAATCAGAAAGATCTTACCA	GT:DP:AD	.:.:.	0:19:19,0	1:2:0,2	0:12:12,0	0:8:8,0	0:2:2,0	0:3:3,0	0:4:4,0	0:2:2,0	0:15:15,0	0:1:1,0	0:6:6,0	0:1:1,0	0:4:4,0	0:17:17,0	0:3:3,0	0:1:1,0	0:8:8,0	0:5:5,0	0:13:13,0	0:4:4,0	0:6:6,0	0:20:20,0	0:3:3,0	0:1:1,0	0:1:1,0	0:8:8,0	0:2:2,0	0:3:3,0	0:2:2,0	0:4:4,0	0:5:5,0	0:7:7,0	0:4:4,0	0:3:3,0	0:2:2,0	0:4:4,0	0:6:6,0	0:3:3,0	0:7:7,0	0:4:4,0
128	reindeerY1320_contig535:577	reindeerY1320_contig535	577	C	T	RtY_080	AGTCAACAAGATTCCCATGCCCAAGAGCCC[C/T]GTAAAGAGTGGGACTGTGCAGGACGGCTTT	GT:DP:AD	.:.:.	0:11:11,0	1:6:0,6	0:17:17,0	0:22:22,0	0:4:4,0	.:.:.	.:.:.	0:1:1,0	0:23:23,0	0:5:5,0	0:1:1,0	0:5:5,0	0:2:2,0	0:17:17,0	0:10:10,0	0:9:9,0	0:8:8,0	0:4:4,0	0:6:6,0	0:4:4,0	0:5:5,0	0:19:19,0	0:7:7,0	0:4:4,0	0:3:3,0	0:8:8,0	0:7:7,0	0:4:4,0	0:5:5,0	0:8:8,0	0:11:11,0	0:5:5,0	0:4:4,0	0:3:3,0	0:11:11,0	0:16:16,0	0:10:10,0	0:2:2,0	0:6:6,0	0:7:7,0
129	reindeerY1320_contig614:523	reindeerY1320_contig614	523	G	C	RtY_081	AGAATCTGATGGACTAAGGGAGTTTGGTAG[G/C]AGTGGGGAAAATTGGTTTTCTTCCCATTTT	GT:DP:AD	.:.:.	0:19:19,0	1:4:0,4	0:16:16,0	0:21:21,0	0:1:1,0	0:2:2,0	.:.:.	0:4:4,0	0:20:20,0	0:4:4,0	0:11:11,0	0:3:3,0	0:1:1,0	0:23:23,0	0:4:4,0	0:11:11,0	0:9:9,0	0:3:3,0	0:5:5,0	0:5:5,0	0:11:11,0	0:13:13,0	0:1:1,0	0:2:2,0	0:1:1,0	0:2:2,0	0:2:2,0	0:3:3,0	0:4:4,0	0:5:5,0	0:4:4,0	0:5:5,0	0:3:3,0	0:7:7,0	0:2:2,0	0:7:7,0	0:4:4,0	0:3:3,0	0:11:11,0	0:5:5,0
130	reindeerY1320_contig70:920	reindeerY1320_contig70	920	C	T	RtY_082	TTTCCTTTAGAGTAAAAGCAGGAAGTTGTC[C/T]ACAGGCCAGGTGGAGGTGAAAGGGGGAGCA	GT:DP:AD	0:2:2,0	0:25:25,0	1:2:0,2	0:21:21,0	0:22:22,0	.:.:.	0:1:1,0	0:2:2,0	0:5:5,0	0:16:16,0	0:2:2,0	0:1:1,0	0:1:1,0	0:4:4,0	0:18:18,0	0:7:7,0	0:3:3,0	0:8:8,0	0:7:7,0	0:7:7,0	0:5:5,0	0:6:6,0	0:26:26,0	0:6:6,0	0:3:3,0	0:4:4,0	0:2:2,0	0:7:7,0	0:6:6,0	0:3:3,0	0:5:5,0	0:7:7,0	0:1:1,0	0:4:4,0	0:6:6,0	0:7:7,0	0:5:5,0	0:4:4,0	0:5:5,0	0:6:6,0	0:7:7,0
131	reindeerY1320_contig90:1267	reindeerY1320_contig90	1267	A	T	RtY_083	TCACCAATTATCACATAACACATTCTGAAC[A/T]TCAATGTCAACATACACTAACAGCATAAAA	GT:DP:AD	0:12:12,0	0:27:27,0	1:4:0,4	0:22:22,0	0:26:26,0	0:1:1,0	.:.:.	0:4:4,0	0:7:7,0	0:29:29,0	0:2:2,0	0:4:4,0	0:3:3,0	0:4:4,0	0:19:19,0	0:1:1,0	0:5:5,0	0:5:5,0	0:6:6,0	0:13:13,0	0:2:2,0	0:5:5,0	0:23:23,0	0:6:6,0	0:2:2,0	0:3:3,0	0:3:3,0	0:6:6,0	0:4:4,0	0:1:1,0	0:3:3,0	0:1:1,0	0:5:5,0	0:4:4,0	0:6:6,0	0:2:2,0	0:9:9,0	0:9:9,0	0:7:7,0	0:10:10,0	0:7:7,0
132	reindeerY1320_contig90:2422	reindeerY1320_contig90	2422	C	T	RtY_084	CAAGCAATGTGCCTTTATTTGTCACAAACT[C/T]TGGCCGGTCCATGGGTACCTTTGAGGGTAA	GT:DP:AD	0:2:2,0	0:18:18,0	1:2:0,2	0:21:21,0	0:21:21,0	0:1:1,0	0:4:4,0	0:2:2,0	0:2:2,0	0:17:17,0	0:6:6,0	0:5:5,0	0:3:3,0	0:3:3,0	0:15:15,0	0:2:2,0	0:5:5,0	0:8:8,0	0:3:3,0	0:2:2,0	0:5:5,0	0:6:6,0	0:18:18,0	0:8:8,0	0:2:2,0	0:4:4,0	0:6:6,0	0:3:3,0	0:4:4,0	0:3:3,0	0:10:10,0	0:5:5,0	0:8:8,0	0:6:6,0	0:3:3,0	0:7:7,0	0:8:8,0	0:9:9,0	0:5:5,0	0:9:9,0	0:3:3,0
133	reindeerY1320_contig90:2489	reindeerY1320_contig90	2489	C	A	RtY_085	TGGGAAAGAGAGTACTGTTTAGCAACAAAA[C/A]TGTGTGAGGGTGCACAGGTTTCTTGATATG	GT:DP:AD	0:5:5,0	0:14:14,0	1:2:0,2	0:23:23,0	0:23:23,0	.:.:.	0:4:4,0	0:3:3,0	0:2:2,0	0:20:20,0	0:4:4,0	0:7:7,0	0:2:2,0	0:2:2,0	0:19:19,0	0:2:2,0	0:7:7,0	0:8:8,0	0:3:3,0	0:3:3,0	0:4:4,0	0:7:7,0	0:26:26,0	0:6:6,0	0:3:3,0	0:3:3,0	0:6:6,0	0:4:4,0	0:5:5,0	0:4:4,0	0:7:7,0	0:5:5,0	0:9:9,0	0:5:5,0	0:5:5,0	0:7:7,0	0:10:10,0	0:9:9,0	0:5:5,0	0:6:6,0	0:5:5,0
134	reindeerY1320_contig1:16684	reindeerY1320_contig1	16684	G	A	RtY_086	CTGCTCGCACTCACAACTGGAATGGCAGGC[G/A]CTTCTGCACACGCATGTGCACACACATCCA	GT:DP:AD	.:.:.	0:16:16,0	0:4:4,0	1:17:0,17	1:15:0,15	1:2:0,2	.:.:.	1:6:0,6	1:4:0,4	1:15:0,15	1:2:0,2	0:3:3,0	0:4:4,0	0:3:3,0	0:18:18,0	0:11:11,0	0:8:8,0	0:9:9,0	0:4:4,0	0:5:5,0	0:4:4,0	0:4:4,0	0:18:18,0	0:6:6,0	0:4:4,0	.:.:.	0:9:9,0	0:5:5,0	0:5:5,0	0:5:5,0	0:7:7,0	0:6:6,0	0:7:7,0	0:9:9,0	0:3:3,0	0:12:12,0	0:6:6,0	0:8:8,0	0:10:10,0	0:3:3,0	0:5:5,0
135	reindeerY1320_contig4:449	reindeerY1320_contig4	449	G	A	RtY_087	ACTTAGAGGGACTGTGCTCTCCAGGTGACC[G/A]TTTTGGATGTCACTGGGCCTATCCTGGGAC	GT:DP:AD	.:.:.	0:15:15,0	0:1:1,0	1:17:0,17	1:13:0,13	1:2:0,2	1:3:0,3	1:1:0,1	1:3:0,3	1:21:0,21	1:5:0,5	0:9:9,0	0:3:3,0	0:2:2,0	0:22:22,0	0:3:3,0	0:5:5,0	0:3:3,0	0:3:3,0	0:2:2,0	0:2:2,0	0:8:8,0	0:21:21,0	0:7:7,0	0:7:7,0	0:1:1,0	0:8:8,0	0:4:4,0	0:6:6,0	0:8:8,0	0:8:8,0	0:4:4,0	0:5:5,0	0:3:3,0	0:8:8,0	0:3:3,0	0:10:10,0	0:6:6,0	0:3:3,0	0:5:5,0	0:9:9,0
136	reindeerY1320_contig89:663	reindeerY1320_contig89	663	G	T	RtY_088	GCTGAGGAGGATGTTTTATTGAGCCCTGTG[G/T]CTTAACAGCACCCTCATTTCATCTTCTTAC	GT:DP:AD	0:11:11,0	0:27:27,0	0:3:3,0	1:16:0,16	1:16:0,16	.:.:.	1:3:0,3	1:1:0,1	1:3:0,3	1:28:0,28	1:3:0,3	0:5:5,0	0:5:5,0	0:4:4,0	0:20:20,0	0:6:6,0	0:6:6,0	0:5:5,0	0:10:10,0	0:7:7,0	0:4:4,0	0:10:10,0	0:25:25,0	0:5:5,0	0:5:5,0	0:1:1,0	0:10:10,0	0:2:2,0	0:2:2,0	.:.:.	0:4:4,0	0:6:6,0	0:7:7,0	0:3:3,0	0:3:3,0	0:5:5,0	0:8:8,0	0:11:11,0	0:6:6,0	0:6:6,0	0:10:10,0
137	reindeerY1320_contig97:2220	reindeerY1320_contig97	2220	T	C	RtY_089	ACCCTGGGCCCACAGATCATGCCTCCCTTG[T/C]GCAGAAATCAGCATTCCACTGGCAAATCCT	GT:DP:AD	0:36:36,0	0:23:23,0	0:1:1,0	1:23:0,23	1:19:0,19	1:1:0,1	1:5:0,5	1:5:0,5	1:1:0,1	1:27:0,27	1:3:0,3	0:2:2,0	0:5:5,0	.:.:.	0:25:25,0	0:8:8,0	0:6:6,0	0:9:9,0	0:8:8,0	0:4:4,0	0:5:5,0	0:10:10,0	0:19:19,0	0:10:10,0	0:5:5,0	0:2:2,0	0:8:8,0	0:7:7,0	0:2:2,0	0:6:6,0	0:7:7,0	0:8:8,0	0:2:2,0	0:10:10,0	0:4:4,0	0:4:4,0	0:6:6,0	0:6:6,0	0:13:13,0	0:3:3,0	0:5:5,0
138	reindeerY1320_contig163:1509	reindeerY1320_contig163	1509	A	G	RtY_090	GTGAGAAGAGACAATATACAACACTAAACA[A/G]TTTACAATAACCCTCCCCAGACCTGCCAGG	GT:DP:AD	.:.:.	0:12:12,0	0:1:1,0	1:20:0,20	1:19:0,19	1:2:0,2	1:4:0,4	.:.:.	1:9:0,9	1:15:0,15	1:2:0,2	0:2:2,0	0:2:2,0	0:1:1,0	0:16:16,0	0:4:4,0	0:8:8,0	0:9:9,0	0:5:5,0	0:10:10,0	0:5:5,0	0:5:5,0	0:26:26,0	0:6:6,0	.:.:.	0:2:2,0	0:6:6,0	0:5:5,0	0:1:1,0	0:5:5,0	.:.:.	.:.:.	0:7:7,0	0:2:2,0	0:4:4,0	0:9:9,0	0:5:5,0	0:5:5,0	0:2:2,0	0:8:8,0	0:7:7,0
139	reindeerY1320_contig208:1770	reindeerY1320_contig208	1770	G	A	RtY_091	CTGTGTGGCAATGTTTTCATCAGTAGGGTC[G/A]ATGATTGCTATTCATGGGACTCAATGTGAG	GT:DP:AD	.:.:.	0:16:16,0	0:5:5,0	1:21:0,21	0:10:10,0	.:.:.	0:1:1,0	.:.:.	0:2:2,0	0:16:16,0	0:2:2,0	0:5:5,0	0:1:1,0	0:5:5,0	0:20:20,0	0:4:4,0	0:9:9,0	0:11:11,0	0:7:7,0	0:2:2,0	0:8:8,0	0:6:6,0	0:17:17,0	0:5:5,0	0:5:5,0	0:5:5,0	0:6:6,0	0:4:4,0	0:3:3,0	0:2:2,0	0:2:2,0	0:5:5,0	0:7:7,0	0:6:6,0	0:5:5,0	0:6:6,0	0:7:7,0	0:9:9,0	0:6:6,0	0:2:2,0	0:5:5,0
140	reindeerY1320_contig241:915	reindeerY1320_contig241	915	C	G	RtY_092	CGAATAACTTCAATGTCCAAGCCCACCCCA[C/G]TGCTAAGCTACAGACTATACAGGAATTCTG	GT:DP:AD	.:.:.	0:20:20,0	0:6:6,0	1:20:0,20	0:23:23,0	0:1:1,0	.:.:.	0:3:3,0	0:3:3,0	0:27:27,0	0:2:2,0	0:7:7,0	0:5:5,0	0:3:3,0	0:22:22,0	0:8:8,0	0:8:8,0	0:6:6,0	0:10:10,0	0:7:7,0	0:4:4,0	0:3:3,0	0:15:15,0	0:9:9,0	0:3:3,0	0:2:2,0	0:9:9,0	0:3:3,0	0:4:4,0	0:1:1,0	0:5:5,0	0:6:6,0	0:8:8,0	0:1:1,0	0:2:2,0	0:4:4,0	0:2:2,0	0:2:2,0	0:4:4,0	0:7:7,0	0:9:9,0
141	reindeerY1320_contig354:1058	reindeerY1320_contig354	1058	C	T	RtY_093	TCTAGAACATCTGGAATATTCAAGGGCACT[C/T]ACTTTTGATACCCTGGTTCATGCATATGAA	GT:DP:AD	0:27:27,0	0:13:13,0	0:5:5,0	1:16:0,16	0:16:16,0	0:2:2,0	0:2:2,0	0:4:4,0	0:2:2,0	0:13:13,0	0:3:3,0	0:2:2,0	0:1:1,0	.:.:.	0:10:10,0	0:8:8,0	0:8:8,0	0:4:4,0	0:5:5,0	0:6:6,0	0:8:8,0	0:13:13,0	0:29:29,0	0:1:1,0	0:2:2,0	0:2:2,0	0:12:12,0	0:5:5,0	0:1:1,0	0:2:2,0	0:4:4,0	0:4:4,0	0:7:7,0	.:.:.	0:2:2,0	0:2:2,0	0:9:9,0	0:3:3,0	0:3:3,0	0:4:4,0	0:13:13,0
142	reindeerY1320_contig37:197	reindeerY1320_contig37	197	T	G	RtY_094	TGTTACCTGTGGCTCATTAATGTTGATTTT[T/G]GGCAAAAGCCATCACAAACCATCTCCATCA	GT:DP:AD	0:1:1,0	0:16:16,0	0:2:2,0	1:12:0,12	0:13:13,0	0:2:2,0	.:.:.	0:1:1,0	0:2:2,0	0:8:8,0	0:2:2,0	0:7:7,0	0:1:1,0	0:5:5,0	0:20:20,0	0:6:6,0	0:9:9,0	0:6:6,0	0:6:6,0	0:7:7,0	0:7:7,0	0:5:5,0	0:17:17,0	0:2:2,0	0:3:3,0	0:4:4,0	0:6:6,0	0:6:6,0	0:5:5,0	0:4:4,0	0:11:11,0	0:3:3,0	0:6:6,0	0:7:7,0	0:5:5,0	0:6:6,0	0:11:11,0	0:8:8,0	0:3:3,0	0:6:6,0	0:5:5,0
143	reindeerY1320_contig497:643	reindeerY1320_contig497	643	G	A	RtY_095	TGATGTACATAAATTTCAGTCCTTCATGTA[G/A]GAAAATTTCAGCAGAGATTTTTGATTGTGA	GT:DP:AD	0:102:102,0	0:17:17,0	.:.:.	1:16:0,16	0:13:13,0	0:3:3,0	.:.:.	0:6:6,0	0:2:2,0	0:14:14,0	0:2:2,0	.:.:.	0:4:4,0	0:1:1,0	0:21:21,0	0:6:6,0	0:3:3,0	0:4:4,0	0:9:9,0	0:3:3,0	.:.:.	0:6:6,0	0:10:10,0	0:1:1,0	0:2:2,0	0:5:5,0	0:3:3,0	0:4:4,0	0:1:1,0	0:2:2,0	0:2:2,0	.:.:.	0:7:7,0	0:3:3,0	0:1:1,0	.:.:.	0:10:10,0	0:9:9,0	0:5:5,0	0:7:7,0	0:6:6,0
144	reindeerY1320_contig171:1325	reindeerY1320_contig171	1325	G	C	RtY_096	GGATAATAATCAGTAACATTTGCCAGACTT[G/C]AAACACTACCTTTTTTCTTCTGTAGGCCAC	GT:DP:AD	.:.:.	0:11:11,0	0:2:2,0	1:17:0,17	0:23:23,0	0:3:3,0	0:5:5,0	0:7:7,0	0:4:4,0	0:21:21,0	0:2:2,0	.:.:.	0:2:2,0	0:2:2,0	0:18:18,0	0:3:3,0	0:6:6,0	0:5:5,0	0:4:4,0	0:10:10,0	0:6:6,0	0:4:4,0	0:21:21,0	0:6:6,0	0:2:2,0	0:1:1,0	0:4:4,0	0:1:1,0	0:3:3,0	.:.:.	0:12:12,0	0:6:6,0	0:8:8,0	0:4:4,0	0:4:4,0	0:2:2,0	0:11:11,0	0:10:9,1	0:6:6,0	0:3:3,0	0:5:5,0
145	reindeerY1320_contig529:220	reindeerY1320_contig529	220	G	T	RtY_097	GTTCTAGTAATCTTAAACTGCTATTAAAGT[G/T]CAGGGTCTATCTTCTTGGTCCTACAATTCT	GT:DP:AD	0:4:4,0	0:24:23,0	0:3:3,0	1:14:0,14	0:15:15,0	0:3:3,0	0:1:1,0	0:4:4,0	.:.:.	0:22:22,0	0:2:2,0	0:3:3,0	0:5:5,0	0:1:1,0	0:14:14,0	0:5:5,0	0:7:7,0	0:8:8,0	0:1:1,0	0:4:4,0	0:6:6,0	0:4:4,0	0:15:15,0	0:1:1,0	0:6:6,0	0:4:4,0	0:11:11,0	0:3:3,0	0:1:1,0	0:2:2,0	0:6:6,0	0:6:6,0	0:7:7,0	0:3:3,0	0:1:1,0	0:2:2,0	0:5:5,0	0:6:6,0	0:4:4,0	0:5:5,0	0:7:7,0
146	reindeerY1320_contig541:553	reindeerY1320_contig541	553	T	G	RtY_098	CTGTTAATTAAACACTTGAAAAACTTTCAT[T/G]AATTTTCCTAGGGGAAATATAGAATTTGCT	GT:DP:AD	0:53:53,0	0:21:21,0	0:2:2,0	1:25:0,25	0:15:15,0	0:2:2,0	0:1:1,0	0:1:1,0	0:8:8,0	0:19:19,0	.:.:.	0:2:2,0	0:2:2,0	0:3:3,0	0:17:17,0	0:3:3,0	0:8:8,0	0:7:7,0	0:5:5,0	0:5:5,0	0:6:6,0	0:9:9,0	0:24:24,0	0:2:2,0	0:2:2,0	0:5:5,0	0:10:10,0	0:4:4,0	0:2:2,0	0:2:2,0	0:3:3,0	.:.:.	0:7:7,0	0:1:1,0	0:1:1,0	0:1:1,0	0:9:9,0	0:2:2,0	0:6:6,0	0:8:8,0	0:5:5,0
147	reindeerY1320_contig716:613	reindeerY1320_contig716	613	A	T	RtY_099	TAAATTGTTTGGGGAAGTACAGAGAAAAAA[A/T]GAAATGCAAATCAAAATGCACATGAGGTAT	GT:DP:AD	0:6:6,0	0:14:14,0	0:3:3,0	1:9:1,8	0:20:20,0	0:1:1,0	0:3:3,0	0:1:1,0	0:1:1,0	0:11:11,0	.:.:.	0:8:8,0	0:3:3,0	0:3:3,0	0:10:10,0	0:5:5,0	0:5:5,0	0:4:4,0	0:6:6,0	0:6:6,0	0:4:4,0	0:1:1,0	0:20:20,0	0:1:1,0	0:3:3,0	0:3:3,0	0:2:2,0	0:6:6,0	0:1:1,0	.:.:.	0:4:4,0	0:2:2,0	0:5:5,0	0:2:2,0	0:8:8,0	0:2:2,0	0:8:8,0	0:3:3,0	0:7:7,0	0:5:5,0	0:6:6,0
148	reindeerY1320_contig4:3556	reindeerY1320_contig4	3556	C	T	RtY_100	TGGCACACCAGTTGAAGAGGTCACCCTCTA[C/T]GTGGTGGATGAGGTGGAGGACTGTGGGTCA	GT:DP:AD	.:.:.	0:23:23,0	0:3:3,0	1:27:0,27	0:25:25,0	0:4:4,0	0:3:3,0	0:1:1,0	0:2:2,0	0:28:28,0	0:3:3,0	0:2:2,0	0:6:6,0	0:4:4,0	0:28:28,0	0:5:5,0	0:4:4,0	0:10:10,0	0:5:5,0	0:16:16,0	0:8:8,0	0:8:8,0	0:22:22,0	0:6:6,0	0:12:12,0	0:1:1,0	0:10:10,0	0:6:6,0	0:5:5,0	0:7:7,0	0:6:6,0	0:5:5,0	0:7:7,0	0:8:8,0	0:6:6,0	0:6:6,0	0:13:13,0	0:9:9,0	0:9:9,0	0:3:3,0	0:7:7,0
149	reindeerY1320_contig727:505	reindeerY1320_contig727	505	C	T	RtY_101	TGGTCGCTGCTGCCAGGATATTAAAAGATG[C/T]TGACTCCTTGGCAGAGAAGTTATGAGCAAC	GT:DP:AD	.:.:.	0:14:14,0	0:1:1,0	1:19:0,19	0:22:22,0	.:.:.	0:3:3,0	0:1:1,0	0:5:5,0	0:25:25,0	0:3:3,0	0:3:3,0	0:2:2,0	0:1:1,0	0:12:12,0	0:8:8,0	0:3:3,0	0:5:5,0	0:1:1,0	0:3:3,0	0:5:5,0	0:4:4,0	0:11:11,0	0:8:8,0	0:4:4,0	0:5:5,0	0:7:7,0	0:5:4,0	0:4:4,0	0:7:7,0	0:5:5,0	0:4:4,0	0:9:9,0	0:7:7,0	0:5:5,0	0:13:13,0	0:2:2,0	0:7:7,0	0:6:6,0	0:3:3,0	0:10:10,0
150	reindeerY1320_contig101:1049	reindeerY1320_contig101	1049	C	T	RtY_102	CTTGGCTGTGCCTTTGGAACCTGCCACTGC[C/T]CAGGACCACACTTCCCTCAACGGGCTTTGT	GT:DP:AD	.:.:.	0:15:15,0	0:7:7,0	0:30:30,0	1:17:0,17	1:2:0,2	0:4:4,0	0:2:2,0	0:2:2,0	0:17:17,0	0:2:2,0	0:2:2,0	0:3:3,0	.:.:.	0:13:13,0	0:2:2,0	0:5:5,0	0:7:7,0	0:7:7,0	0:7:7,0	0:1:1,0	0:8:8,0	0:27:27,0	0:7:7,0	0:10:10,0	.:.:.	0:9:9,0	0:3:3,0	0:1:1,0	0:3:3,0	0:2:2,0	0:6:6,0	0:5:5,0	0:7:7,0	0:1:1,0	0:6:6,0	0:7:7,0	0:7:7,0	0:7:7,0	0:8:8,0	0:11:11,0
151	reindeerY1320_contig172:989	reindeerY1320_contig172	989	A	G	RtY_103	ACATTATAAATTATTTATAGTTATTAGATA[A/G]AAAACAAAAGCGAAAAATGCACCGTTTTCC	GT:DP:AD	0:1:1,0	0:19:19,0	0:3:3,0	0:23:23,0	1:14:0,14	1:1:0,1	0:1:1,0	0:4:4,0	.:.:.	0:21:21,0	.:.:.	0:4:4,0	0:4:4,0	0:8:8,0	0:12:12,0	0:5:5,0	0:10:10,0	0:6:6,0	0:4:4,0	0:5:5,0	0:5:5,0	0:3:3,0	0:24:24,0	0:4:4,0	0:3:3,0	0:1:1,0	0:10:10,0	0:3:3,0	0:1:1,0	0:3:3,0	.:.:.	0:7:7,0	0:1:1,0	0:4:4,0	0:2:2,0	0:2:2,0	0:3:3,0	0:9:9,0	0:8:8,0	0:8:8,0	0:4:4,0
152	reindeerY1320_contig28:3491	reindeerY1320_contig28	3491	A	C	RtY_104	ATGTTTATCATCATGCAGGGAAATGGCTTA[A/C]ATTTTTTATGTCTTTTTTTTGTCTTTTTTA	GT:DP:AD	0:9:9,0	0:20:20,0	.:.:.	0:17:17,0	1:20:0,20	1:1:0,1	0:2:2,0	0:4:4,0	0:3:3,0	0:19:19,0	.:.:.	0:4:4,0	0:3:3,0	0:7:7,0	0:19:19,0	0:2:2,0	0:3:3,0	0:7:7,0	0:6:6,0	0:7:7,0	0:4:4,0	0:6:6,0	0:24:24,0	0:4:4,0	0:4:4,0	.:.:.	0:8:8,0	0:1:1,0	0:2:2,0	0:1:1,0	0:3:3,0	0:2:2,0	0:8:8,0	.:.:.	0:8:8,0	.:.:.	0:6:6,0	0:7:7,0	0:9:9,0	0:4:4,0	0:9:9,0
153	reindeerY1320_contig85:527	reindeerY1320_contig85	527	C	A	RtY_105	CTTCTGCTGAGTTAATGGATCTTGGATAAC[C/A]TTTGTGGAAGATCAAGAGCAGTCCCTTGAA	GT:DP:AD	.:.:.	0:41:41,0	0:5:5,0	0:22:22,0	1:41:0,41	1:1:0,1	0:2:2,0	.:.:.	0:2:2,0	0:16:16,0	0:3:3,0	0:3:3,0	0:3:3,0	0:3:3,0	0:20:20,0	0:10:10,0	0:3:3,0	0:5:5,0	0:4:4,0	0:7:7,0	0:6:6,0	0:3:3,0	0:17:17,0	0:4:4,0	0:8:8,0	0:6:6,0	0:7:7,0	0:5:5,0	0:1:1,0	0:1:1,0	0:5:5,0	0:5:5,0	0:7:7,0	0:2:2,0	0:6:6,0	0:4:4,0	0:6:6,0	0:5:5,0	0:2:2,0	0:8:8,0	0:7:7,0
154	reindeerY1320_contig304:559	reindeerY1320_contig304	559	C	A	RtY_106	TTAGTGTTTAAAAATTTTATATATTTAATT[C/A]TCTTCCATTGGTTCTTTAAAATGTCCATTG	GT:DP:AD	0:5:5,0	0:15:15,0	.:.:.	0:19:19,0	1:15:0,15	1:3:0,3	0:5:5,0	0:2:2,0	0:3:3,0	0:20:20,0	0:4:4,0	0:4:4,0	0:4:4,0	.:.:.	0:11:11,0	0:3:3,0	0:3:3,0	0:7:7,0	0:4:4,0	0:6:6,0	0:5:5,0	0:9:9,0	0:29:29,0	.:.:.	0:3:3,0	0:2:2,0	0:4:4,0	0:2:2,0	0:1:1,0	.:.:.	0:1:1,0	0:1:1,0	0:2:2,0	0:2:2,0	0:2:2,0	0:2:2,0	0:8:8,0	0:6:6,0	0:4:4,0	0:3:3,0	0:13:13,0
155	reindeerY1320_contig36:2492	reindeerY1320_contig36	2492	C	T	RtY_107	GAGTAAACCATATGGTGTGGGACTTTGAAA[C/T]CACTCTTGGAGGACCTCACAGGTCCTTAAC	GT:DP:AD	0:65:51,14	0:27:27,0	.:.:.	0:23:23,0	1:19:0,19	1:2:0,2	0:4:4,0	.:.:.	0:1:1,0	0:25:24,0	0:3:3,0	0:2:2,0	0:2:2,0	0:2:2,0	0:16:16,0	0:3:3,0	0:7:7,0	0:8:8,0	0:9:9,0	0:6:6,0	0:8:8,0	0:5:5,0	0:21:21,0	0:1:1,0	0:5:5,0	0:2:2,0	0:3:3,0	0:3:3,0	0:2:2,0	0:4:4,0	0:8:8,0	0:7:7,0	0:7:7,0	0:8:8,0	0:5:5,0	0:11:11,0	0:8:8,0	0:9:9,0	0:1:1,0	0:7:7,0	0:10:10,0
156	reindeerY1320_contig84:1770	reindeerY1320_contig84	1770	G	C	RtY_108	ACTCTGTTGCTCAAGGTAAGGCAATCATGA[G/C]TGAACTTGACCGTCACTAGACCGTTAATAT	GT:DP:AD	0:4:4,0	0:22:22,0	0:5:5,0	0:32:32,0	1:22:0,22	.:.:.	0:2:2,0	0:3:3,0	0:1:1,0	0:18:18,0	0:3:3,0	0:6:6,0	.:.:.	.:.:.	0:18:18,0	0:4:4,0	0:8:8,0	0:8:8,0	0:5:5,0	0:4:4,0	0:5:5,0	0:4:4,0	0:19:19,0	0:4:4,0	0:3:3,0	0:2:2,0	0:8:8,0	0:6:6,0	0:8:8,0	0:4:4,0	0:4:4,0	0:5:5,0	0:10:10,0	0:3:3,0	0:3:3,0	0:12:12,0	0:7:7,0	0:4:4,0	0:9:9,0	0:8:8,0	0:9:9,0
157	reindeerY1320_contig99:2554	reindeerY1320_contig99	2554	T	C	RtY_109	TCACAACTAAGAAGATCCAGGGTCCCAGGT[T/C]GCTCCTGCCTTCCTCTGGCCTCATCTCACT	GT:DP:AD	0:3:3,0	0:36:36,0	0:2:2,0	0:18:18,0	1:31:0,31	0:2:2,0	0:1:1,0	0:2:2,0	0:2:2,0	0:18:18,0	0:2:2,0	0:12:12,0	0:4:4,0	0:6:6,0	0:22:22,0	0:22:22,0	0:6:6,0	0:5:5,0	0:3:3,0	0:6:6,0	0:5:5,0	0:8:8,0	0:25:25,0	0:4:4,0	0:12:12,0	0:4:4,0	0:5:5,0	0:7:7,0	0:7:7,0	0:5:5,0	0:13:13,0	0:9:9,0	0:6:6,0	0:5:5,0	0:7:7,0	0:11:11,0	0:4:4,0	0:6:6,0	0:3:3,0	0:7:7,0	0:5:5,0
158	reindeerY1320_contig205:271	reindeerY1320_contig205	271	C	G	RtY_110	ACCCCATGGTCTATGTAGCTTACACAGGCT[C/G]TTTCACATTTTCCATATCCATTCTTCTATT	GT:DP:AD	.:.:.	0:15:15,0	0:2:2,0	0:20:20,0	0:13:13,0	1:2:0,2	0:4:4,0	0:4:4,0	0:2:2,0	0:31:31,0	0:2:2,0	0:3:3,0	0:1:1,0	0:1:1,0	0:14:14,0	0:6:6,0	0:7:7,0	0:5:5,0	0:3:3,0	0:10:10,0	0:8:8,0	0:5:5,0	0:24:24,0	0:5:5,0	0:4:4,0	0:1:1,0	0:4:4,0	0:5:5,0	0:6:6,0	0:3:3,0	0:4:4,0	0:7:7,0	0:8:8,0	0:3:3,0	0:7:7,0	0:7:7,0	0:8:8,0	0:3:3,0	0:5:5,0	0:6:6,0	0:5:5,0
159	reindeerY1320_contig247:393	reindeerY1320_contig247	393	C	A	RtY_111	AGGCCACAGACTACAAAGAAAAACCAGAGG[C/A]AGAATATCCAGAGAGTAAAATAGCCTGTGG	GT:DP:AD	0:3:3,0	0:19:19,0	0:2:2,0	0:15:15,0	0:18:18,0	1:2:0,2	.:.:.	0:5:5,0	0:1:1,0	0:16:16,0	0:2:2,0	0:10:10,0	0:5:5,0	0:3:3,0	0:18:18,0	0:6:6,0	0:6:6,0	0:6:6,0	0:4:4,0	0:6:6,0	0:6:6,0	0:9:9,0	0:17:17,0	0:3:3,0	0:2:2,0	0:5:5,0	0:6:6,0	0:1:1,0	0:2:2,0	0:8:8,0	0:6:6,0	0:2:2,0	0:4:4,0	0:3:3,0	.:.:.	0:4:4,0	0:10:10,0	0:8:8,0	0:4:4,0	0:4:4,0	0:4:4,0
160	reindeerY1320_contig271:128	reindeerY1320_contig271	128	T	A	RtY_112	TCTCAAGATTTTGGCCAGGTTCTACCCTCT[T/A]ATCTAAAGCCTCAACCAGATTAGGATCCAC	GT:DP:AD	0:3:3,0	0:21:21,0	0:4:4,0	0:33:33,0	0:30:30,0	1:2:0,2	.:.:.	0:4:4,0	0:3:3,0	0:24:24,0	0:1:1,0	0:3:3,0	0:2:2,0	0:3:3,0	0:22:22,0	0:6:6,0	0:10:10,0	0:9:9,0	0:4:4,0	0:3:3,0	0:7:7,0	0:6:6,0	0:15:15,0	0:6:6,0	0:4:4,0	0:4:4,0	0:7:7,0	0:9:9,0	0:5:5,0	0:5:5,0	0:5:5,0	0:2:2,0	0:10:10,0	0:5:5,0	0:5:5,0	0:6:6,0	0:12:12,0	0:13:13,0	0:14:14,0	0:10:10,0	0:12:12,0
161	reindeerY1320_contig286:1308	reindeerY1320_contig286	1308	T	A	RtY_113	ATGGGCTCTCTTGTATTGAGCTGGGTGGCT[T/A]GTGTGTGGATCTTGGTTTCCACGTAGGCAT	GT:DP:AD	0:5:5,0	0:25:25,0	0:3:3,0	0:16:16,0	0:14:14,0	1:2:0,2	.:.:.	0:5:5,0	0:4:4,0	0:19:19,0	0:1:1,0	0:4:4,0	0:2:2,0	0:3:3,0	0:24:24,0	0:6:6,0	0:2:2,0	0:8:8,0	0:6:6,0	0:8:8,0	0:5:5,0	0:7:7,0	0:19:19,0	0:2:2,0	0:4:4,0	0:3:3,0	0:6:6,0	0:3:3,0	0:5:5,0	0:3:3,0	0:6:6,0	0:2:2,0	0:8:8,0	0:5:5,0	0:5:5,0	0:3:3,0	0:9:9,0	0:9:9,0	0:3:3,0	0:12:12,0	0:4:4,0
162	reindeerY1320_contig609:618	reindeerY1320_contig609	618	T	C	RtY_114	AAATCATCATACAGATTTTCCAGTGTGAAA[T/C]ATCTGAAATGTCATGTAGCAAGCAGAAAAG	GT:DP:AD	0:4:4,0	0:16:16,0	0:4:4,0	0:10:10,0	0:16:16,0	1:2:0,2	.:.:.	0:1:1,0	0:4:4,0	0:16:16,0	0:1:1,0	0:5:5,0	0:1:1,0	0:2:2,0	0:12:12,0	0:5:5,0	0:10:10,0	0:4:4,0	0:3:3,0	0:7:7,0	0:4:4,0	0:7:7,0	0:12:12,0	0:3:3,0	0:3:3,0	0:2:2,0	0:8:8,0	0:9:9,0	.:.:.	0:1:1,0	0:4:4,0	0:1:1,0	0:10:10,0	0:2:2,0	0:6:6,0	0:1:1,0	0:13:13,0	0:9:9,0	0:3:3,0	0:9:9,0	0:2:2,0
163	reindeerY1320_contig587:446	reindeerY1320_contig587	446	G	A	RtY_115	CATCATGTGTACTTCCTTTTATCAAACACA[G/A]ACCTGTCATTGGCCTATGAGAGCACTATGC	GT:DP:AD	0:1:1,0	0:25:25,0	0:5:5,0	0:17:17,0	0:16:16,0	1:3:0,3	0:5:5,0	0:2:2,0	0:1:1,0	0:21:21,0	0:6:6,0	0:3:3,0	0:11:11,0	0:1:1,0	0:12:12,0	0:4:4,0	0:9:9,0	0:11:11,0	0:3:3,0	0:4:4,0	0:3:3,0	0:13:13,0	0:17:17,0	0:9:9,0	0:5:5,0	0:4:4,0	0:5:5,0	0:9:9,0	0:3:3,0	0:3:3,0	0:10:10,0	0:11:11,0	0:9:9,0	0:3:3,0	0:4:4,0	0:8:8,0	0:3:3,0	0:8:8,0	0:4:4,0	0:10:10,0	0:6:6,0
164	reindeerY1320_contig655:388	reindeerY1320_contig655	388	C	T	RtY_116	GGATCAGATTTCAAAGGCCATGAATCACAC[C/T]CATGACTTTTAATCTATGACAAGGAAGCCA	GT:DP:AD	.:.:.	0:18:18,0	0:1:1,0	0:21:21,0	0:16:16,0	1:5:0,5	.:.:.	0:4:4,0	0:1:1,0	0:21:21,0	0:3:3,0	0:10:10,0	0:8:8,0	0:2:2,0	0:20:20,0	0:1:1,0	0:6:6,0	0:2:2,0	0:7:7,0	0:8:8,0	0:4:4,0	0:5:5,0	0:23:23,0	0:9:9,0	0:4:4,0	.:.:.	0:5:5,0	0:5:5,0	0:2:2,0	0:3:3,0	0:4:4,0	0:5:5,0	0:7:7,0	.:.:.	0:6:6,0	0:2:2,0	0:5:5,0	0:5:5,0	0:4:4,0	0:10:10,0	0:5:5,0
165	reindeerY1320_contig846:226	reindeerY1320_contig846	226	T	A	RtY_117	TGTTACATATATATATAATAGGCTCTCATC[T/A]AGGACTGTTTCTGTATCAGCTTTATTTTAA	GT:DP:AD	.:.:.	0:15:15,0	.:.:.	0:23:23,0	0:12:12,0	1:2:0,2	0:8:8,0	0:1:1,0	0:3:3,0	0:16:16,0	0:2:2,0	0:3:3,0	0:2:2,0	0:2:2,0	0:16:16,0	0:1:1,0	0:2:2,0	0:8:8,0	0:2:2,0	0:7:7,0	0:6:6,0	0:5:5,0	0:15:15,0	0:2:2,0	.:.:.	0:2:2,0	0:4:4,0	0:1:1,0	0:2:2,0	0:3:3,0	0:1:1,0	0:1:1,0	0:3:3,0	0:1:1,0	.:.:.	0:4:4,0	0:3:3,0	0:1:1,0	0:4:4,0	0:6:6,0	0:6:6,0
166	reindeerY1320_contig171:1018	reindeerY1320_contig171	1018	C	T	RtY_118	GAGTATATTGGAACACATTGAGAATTAAAA[C/T]TTTGAATTGTAATCAGAGCTGAGTGAATAC	GT:DP:AD	.:.:.	0:19:19,0	0:2:2,0	0:23:23,0	0:22:22,0	0:3:3,0	1:4:0,4	0:3:3,0	0:5:5,0	0:20:20,0	0:1:1,0	0:2:2,0	0:2:2,0	0:1:1,0	0:24:24,0	0:5:5,0	0:11:11,0	0:9:9,0	0:6:6,0	0:4:4,0	0:4:4,0	0:3:3,0	0:23:23,0	.:.:.	0:2:2,0	0:1:1,0	0:3:3,0	0:8:8,0	0:3:3,0	0:2:2,0	0:5:5,0	0:1:1,0	0:10:10,0	0:3:3,0	0:5:5,0	0:5:5,0	0:12:12,0	0:7:7,0	0:4:4,0	0:3:3,0	0:7:7,0
167	reindeerY1320_contig268:702	reindeerY1320_contig268	702	T	C	RtY_119	GGGAAAAATGGATTTGTGCTTGTGTCTTGG[T/C]CATTATGGGGTAGAAATAGTCTTCCCAGCC	GT:DP:AD	0:16:16,0	0:13:13,0	.:.:.	0:16:16,0	0:15:15,0	0:3:3,0	1:2:0,2	0:4:4,0	0:3:3,0	0:22:22,0	.:.:.	0:2:2,0	0:2:2,0	0:2:2,0	0:21:21,0	0:8:8,0	0:7:7,0	0:4:4,0	0:7:7,0	0:6:6,0	0:4:4,0	0:5:5,0	0:16:16,0	0:1:1,0	0:3:3,0	0:7:7,0	0:10:10,0	0:4:4,0	0:1:1,0	.:.:.	0:4:4,0	.:.:.	0:6:6,0	0:2:2,0	0:6:6,0	0:4:4,0	0:7:7,0	0:9:9,0	0:10:10,0	0:4:4,0	0:6:6,0
168	reindeerY1320_contig358:791	reindeerY1320_contig358	791	C	T	RtY_120	TGTGAAAATATGCTCCCAGATTTTCATATT[C/T]TACATATAGGAAAATCCATATTACTTGTAT	GT:DP:AD	.:.:.	0:31:31,0	0:2:2,0	0:17:17,0	0:29:29,0	0:1:1,0	1:2:0,2	0:2:2,0	0:3:3,0	0:20:20,0	0:4:4,0	0:3:3,0	0:1:1,0	0:2:2,0	0:10:10,0	0:3:3,0	0:8:8,0	0:7:7,0	0:13:13,0	0:7:7,0	0:5:5,0	0:3:3,0	0:23:23,0	.:.:.	0:7:7,0	0:3:3,0	0:9:9,0	0:4:4,0	.:.:.	.:.:.	0:1:1,0	.:.:.	0:8:8,0	.:.:.	0:2:2,0	0:1:1,0	0:5:5,0	0:6:6,0	0:4:4,0	0:2:2,0	0:10:10,0
169	reindeerY1320_contig668:271	reindeerY1320_contig668	271	T	C	RtY_121	CTCAAATAAAAATTTAATTCATAACTCAGG[T/C]TGTGCATTTGTTTTCCAGTCAATGCTTCAC	GT:DP:AD	0:6:6,0	0:11:11,0	0:2:2,0	0:11:11,0	0:12:12,0	0:5:5,0	1:4:0,4	0:2:2,0	0:4:4,0	0:21:21,0	0:1:1,0	0:1:1,0	.:.:.	.:.:.	0:21:21,0	0:2:2,0	0:2:2,0	0:5:5,0	0:4:4,0	0:6:6,0	0:6:6,0	0:7:7,0	0:15:15,0	0:4:4,0	0:3:3,0	0:1:1,0	0:4:4,0	0:3:3,0	.:.:.	0:5:5,0	0:2:2,0	0:3:3,0	0:6:6,0	0:1:1,0	0:2:2,0	0:2:2,0	0:4:4,0	0:6:6,0	0:2:2,0	0:6:6,0	0:3:3,0
170	reindeerY1320_contig708:154	reindeerY1320_contig708	154	A	G	RtY_122	CTCTCAAAATCTCTCGACAAATCCATTTGT[A/G]GCAAAATAAACTTTCTGTGCTGATTTAAAA	GT:DP:AD	0:6:6,0	0:15:15,0	0:1:1,0	0:17:17,0	0:13:13,0	0:5:5,0	1:2:0,2	0:3:3,0	0:2:2,0	0:17:17,0	0:2:2,0	0:3:3,0	0:3:3,0	.:.:.	0:17:17,0	0:2:2,0	0:3:3,0	0:4:4,0	0:5:5,0	0:7:7,0	0:4:4,0	0:7:7,0	0:13:13,0	0:2:2,0	0:4:4,0	0:5:5,0	0:5:5,0	0:4:4,0	0:3:3,0	0:2:2,0	0:3:3,0	0:2:2,0	0:9:9,0	0:1:1,0	0:3:3,0	0:7:7,0	0:3:3,0	0:2:2,0	0:5:5,0	0:3:3,0	0:6:6,0
171	reindeerY1320_contig769:383	reindeerY1320_contig769	383	C	G	RtY_123	GTATTACAAGCATTAAAAGTAAAATTAACT[C/G]TGTCTTGCCACCCTGATTATCGATTGATCT	GT:DP:AD	.:.:.	0:13:13,0	0:4:4,0	0:21:21,0	0:24:24,0	0:4:4,0	1:2:0,2	0:1:1,0	0:2:2,0	0:20:20,0	0:4:4,0	0:7:7,0	0:6:6,0	0:1:1,0	0:9:9,0	0:6:6,0	0:7:7,0	0:6:6,0	0:3:3,0	0:4:4,0	0:5:5,0	0:4:4,0	0:12:12,0	0:3:3,0	0:4:4,0	0:1:1,0	0:5:5,0	0:3:3,0	0:3:3,0	0:1:1,0	0:3:3,0	0:2:2,0	0:4:4,0	0:4:4,0	0:3:3,0	0:4:4,0	0:5:5,0	0:8:8,0	0:4:4,0	0:5:5,0	0:4:4,0
172	reindeerY1320_contig8:2094	reindeerY1320_contig8	2094	T	A	RtY_124	TTCTCCAGCTCCTGGGAGGACCATTGTTCC[T/A]GCTCCTCATCATCAAATACCTCCACCTCAT	GT:DP:AD	.:.:.	0:21:21,0	0:4:4,0	0:23:23,0	0:16:16,0	0:3:3,0	1:3:0,3	0:2:2,0	.:.:.	0:23:23,0	0:2:2,0	0:2:2,0	0:1:1,0	0:1:1,0	0:27:27,0	0:8:8,0	0:9:9,0	0:6:6,0	0:8:8,0	0:8:8,0	0:4:4,0	0:7:7,0	0:16:16,0	0:2:2,0	0:7:7,0	0:2:2,0	0:9:9,0	0:5:5,0	0:5:5,0	0:5:5,0	0:9:9,0	0:9:9,0	0:4:4,0	0:2:2,0	0:5:5,0	0:8:8,0	0:9:9,0	0:6:6,0	0:4:4,0	0:5:5,0	0:8:8,0
173	reindeerY1320_contig4:5678	reindeerY1320_contig4	5678	C	A	RtY_125	GCAAGCTGGCTACAAAGCCTCGGTTTGGGT[C/A]ATGCATGTAGCAGGTAACGTGCTGAGACTG	GT:DP:AD	.:.:.	0:18:18,0	0:2:2,0	0:28:28,0	0:22:22,0	0:5:5,0	0:2:2,0	1:2:0,2	1:3:0,3	1:15:0,15	1:2:0,2	0:9:9,0	0:1:1,0	0:3:3,0	0:19:19,0	0:8:8,0	0:6:6,0	0:9:9,0	0:2:2,0	0:14:14,0	0:1:1,0	0:6:6,0	0:25:25,0	0:2:2,0	0:5:5,0	0:2:2,0	0:5:5,0	0:7:7,0	0:5:5,0	0:9:9,0	0:11:11,0	0:7:7,0	0:9:9,0	0:6:6,0	0:10:10,0	0:6:6,0	0:3:3,0	0:6:6,0	0:5:5,0	0:11:11,0	0:5:5,0
174	reindeerY1320_contig59:1487	reindeerY1320_contig59	1487	C	T	RtY_126	GGAAGACAATGTTCTTTCTAATTTCTCCTA[C/T]GACCTTTCTCCCAAGTCTGCTATAATCTTA	GT:DP:AD	1:94:0,94	0:19:19,0	0:3:3,0	0:17:17,0	0:19:19,0	.:.:.	0:2:2,0	1:7:0,7	1:2:0,2	1:19:0,19	1:2:0,2	0:8:8,0	0:5:5,0	0:2:2,0	0:22:22,0	0:5:5,0	0:10:10,0	0:9:9,0	0:3:3,0	0:5:5,0	0:4:4,0	0:7:7,0	0:27:27,0	0:8:8,0	0:2:2,0	0:7:7,0	0:6:6,0	0:5:5,0	0:5:5,0	.:.:.	0:7:7,0	0:3:3,0	0:7:7,0	0:5:5,0	0:4:4,0	0:6:6,0	0:11:11,0	0:5:5,0	0:1:1,0	0:7:7,0	0:6:6,0
175	reindeerY1320_contig56:381	reindeerY1320_contig56	381	T	G	RtY_127	AATGGAGAGGAAGCTTCTACTCTCATTCAT[T/G]TGTAACTGCTGATTTTCCTGGATTCTTTTG	GT:DP:AD	0:17:17,0	0:19:19,0	0:1:1,0	0:14:14,0	0:24:24,0	0:4:4,0	.:.:.	1:4:0,4	1:6:0,6	1:20:0,20	1:1:0,1	0:2:2,0	0:1:1,0	.:.:.	0:21:21,0	0:4:4,0	0:4:4,0	0:11:11,0	0:6:6,0	0:10:10,0	0:8:8,0	0:9:9,0	0:11:11,0	0:4:4,0	0:5:5,0	0:5:5,0	0:11:11,0	0:4:4,0	0:2:2,0	0:2:2,0	0:3:3,0	.:.:.	0:9:9,0	0:4:4,0	0:4:4,0	0:8:8,0	0:7:7,0	0:8:8,0	0:5:5,0	0:7:7,0	0:8:8,0
176	reindeerY1320_contig1161:155	reindeerY1320_contig1161	155	C	A	RtY_128	AGAGGGGCCTGCAGTGCCCTAGGCGGTGTC[C/A]TAGCCGCTCCGAGTACTGATCAATTAGGGG	GT:DP:AD	.:.:.	0:13:13,0	0:4:4,0	0:6:6,0	0:13:13,0	0:2:2,0	.:.:.	1:2:0,2	0:1:1,0	0:13:13,0	0:1:1,0	0:1:1,0	0:4:4,0	0:2:2,0	0:12:12,0	0:1:1,0	0:5:5,0	0:4:4,0	.:.:.	0:4:4,0	.:.:.	0:5:5,0	0:8:8,0	0:9:9,0	0:7:7,0	0:1:1,0	0:3:3,0	.:.:.	0:6:6,0	0:7:7,0	0:5:5,0	0:2:2,0	0:14:14,0	0:4:4,0	0:8:8,0	0:8:8,0	0:5:5,0	0:4:4,0	0:6:6,0	0:9:9,0	0:4:4,0
177	reindeerY1320_contig257:975	reindeerY1320_contig257	975	A	C	RtY_129	AGTTGCAGTAGTCAAATTTGCAGTGGTTCC[A/C]TTGTTAGCAGCTCTTGGGTACTCACTGCGG	GT:DP:AD	0:11:11,0	0:31:31,0	0:2:2,0	0:14:14,0	0:31:31,0	0:5:5,0	0:3:3,0	1:7:0,7	0:1:1,0	0:21:21,0	0:1:1,0	0:9:9,0	0:3:3,0	.:.:.	0:10:10,0	0:20:20,0	0:2:2,0	0:4:4,0	0:6:6,0	0:8:8,0	0:4:4,0	0:3:3,0	0:14:14,0	0:5:5,0	0:11:11,0	0:5:5,0	0:6:6,0	0:3:3,0	0:2:2,0	0:2:2,0	0:8:8,0	0:3:3,0	0:4:4,0	0:3:3,0	0:4:4,0	0:4:4,0	0:8:8,0	0:9:9,0	0:9:9,0	0:6:6,0	0:6:6,0
178	reindeerY1320_contig27:1045	reindeerY1320_contig27	1045	G	A	RtY_130	GCATGCCACCTGGCACTTGCAACCACCCTG[G/A]CAGTGCACAAAGGCGAGGAGAATGCAGGTG	GT:DP:AD	.:.:.	0:17:17,0	0:2:2,0	0:28:28,0	0:28:28,0	0:2:2,0	0:2:2,0	1:2:0,2	.:.:.	0:19:19,0	0:4:4,0	0:8:8,0	0:5:5,0	0:13:13,0	0:14:14,0	0:8:8,0	0:13:13,0	0:8:8,0	0:2:2,0	0:6:6,0	0:10:10,0	0:6:6,0	0:23:23,0	0:5:5,0	0:8:8,0	0:4:4,0	0:6:6,0	0:5:5,0	0:3:3,0	0:4:4,0	0:10:10,0	0:8:8,0	0:14:14,0	0:9:9,0	0:8:8,0	0:14:14,0	0:9:9,0	0:8:8,0	0:3:3,0	0:11:11,0	0:8:8,0
179	reindeerY1320_contig358:941	reindeerY1320_contig358	941	G	A	RtY_131	GTAAATTACACATTTCATATAGAACAATCT[G/A]TACCCAAGTATTCATATATGAAATACAGAG	GT:DP:AD	.:.:.	0:37:37,0	0:3:3,0	0:21:21,0	0:44:44,0	0:1:1,0	.:.:.	1:5:0,5	0:2:2,0	0:20:20,0	0:6:6,0	0:4:4,0	0:3:3,0	.:.:.	0:15:15,0	0:10:10,0	0:4:4,0	0:5:5,0	0:5:5,0	0:6:6,0	0:4:4,0	0:5:5,0	0:19:19,0	0:4:4,0	0:2:2,0	0:1:1,0	0:6:6,0	0:3:3,0	0:3:3,0	.:.:.	.:.:.	.:.:.	0:11:11,0	0:1:1,0	0:4:4,0	0:3:3,0	0:4:4,0	0:6:6,0	0:4:4,0	0:2:2,0	0:6:6,0
180	reindeerY1320_contig359:405	reindeerY1320_contig359	405	G	A	RtY_132	ATTTGACTGCACATTTGGACTTCTGTAATG[G/A]TTTTCTTCCACTGGATATCAATGCATGTGA	GT:DP:AD	.:.:.	0:44:44,0	0:5:5,0	0:18:18,0	0:39:39,0	.:.:.	0:2:2,0	1:6:0,6	0:5:5,0	0:23:23,0	0:3:3,0	0:8:8,0	0:1:1,0	.:.:.	0:21:21,0	0:19:19,0	0:5:5,0	0:7:7,0	0:5:5,0	0:8:8,0	0:3:3,0	0:8:8,0	0:25:25,0	0:11:11,0	0:3:3,0	0:3:3,0	0:1:1,0	0:6:6,0	0:2:2,0	0:4:4,0	0:5:5,0	0:2:2,0	0:3:3,0	0:7:7,0	0:7:7,0	0:4:4,0	0:9:9,0	0:8:8,0	0:4:4,0	0:6:6,0	0:8:8,0
181	reindeerY1320_contig163:1791	reindeerY1320_contig163	1791	C	A	RtY_133	TACCAAGAGTGTCGACTAAAGGCTAAAAAT[C/A]TATTCAGGTGCCACCACCGGCCAAAAACAA	GT:DP:AD	.:.:.	0:18:18,0	0:1:1,0	0:30:30,0	0:21:21,0	0:3:3,0	0:2:2,0	1:3:0,3	0:2:2,0	0:14:14,0	0:2:2,0	0:4:4,0	0:3:3,0	0:5:5,0	0:20:20,0	0:2:2,0	0:2:2,0	0:9:9,0	0:6:6,0	0:8:8,0	0:1:1,0	0:3:3,0	0:20:20,0	0:3:3,0	0:1:1,0	0:3:3,0	0:5:5,0	0:7:7,0	0:1:1,0	0:3:3,0	0:1:1,0	0:1:1,0	0:6:6,0	0:4:4,0	0:10:10,0	0:7:7,0	0:8:8,0	0:9:9,0	0:6:6,0	0:4:4,0	0:8:8,0
182	reindeerY1320_contig49:2350	reindeerY1320_contig49	2350	A	G	RtY_134	CCTGCAAGTTGTGTTCCTAGAACCAGTTGA[A/G]GAAGTTCACACAGTTGCTGGGATTTTGGTG	GT:DP:AD	.:.:.	0:18:18,0	0:8:8,0	0:14:14,0	0:21:21,0	0:3:3,0	.:.:.	1:5:0,5	.:.:.	0:24:24,0	0:1:1,0	0:4:4,0	0:2:2,0	.:.:.	0:24:24,0	0:10:10,0	0:9:9,0	0:1:1,0	0:3:3,0	0:7:7,0	0:10:10,0	0:5:5,0	0:17:17,0	0:6:6,0	0:5:5,0	0:4:4,0	0:10:10,0	0:4:4,0	0:6:6,0	0:5:5,0	0:8:8,0	0:3:3,0	0:9:9,0	0:3:3,0	0:5:5,0	0:9:9,0	0:7:7,0	0:4:4,0	0:3:3,0	0:17:17,0	0:12:12,0
183	reindeerY1320_contig40:4286	reindeerY1320_contig40	4286	A	T	RtY_135	AAAAGCATGTTCCTTACAACTAATGAAGTC[A/T]TATTGCACTCATATGCTACTTCTGAGCCCA	GT:DP:AD	.:.:.	0:21:21,0	0:3:3,0	0:16:16,0	0:23:23,0	0:5:5,0	0:4:4,0	1:2:0,2	0:5:5,0	0:12:12,0	0:3:3,0	0:8:8,0	0:3:3,0	0:4:4,0	0:17:17,0	0:8:8,0	0:5:5,0	0:8:8,0	0:7:7,0	0:11:11,0	0:1:1,0	0:4:4,0	0:14:14,0	0:7:7,0	0:6:6,0	0:4:4,0	0:6:6,0	0:4:4,0	0:3:3,0	0:4:4,0	0:8:8,0	0:6:6,0	0:5:5,0	0:3:3,0	0:4:4,0	0:7:7,0	0:9:9,0	0:7:7,0	0:5:5,0	0:6:6,0	0:7:7,0
184	reindeerY1320_contig8:4433	reindeerY1320_contig8	4433	G	A	RtY_136	TTTGTTGCGGTTATTTTCTTTCACTTGTTC[G/A]TCAATCCTGTCAGCTTGCCCTTCTAACTCT	GT:DP:AD	.:.:.	0:24:24,0	0:2:2,0	0:17:17,0	0:22:22,0	0:6:6,0	0:1:1,0	1:2:0,2	0:2:2,0	0:21:21,0	0:6:6,0	0:6:6,0	0:1:1,0	0:4:4,0	0:20:20,0	0:11:11,0	0:4:4,0	0:7:7,0	0:9:9,0	0:5:5,0	0:5:5,0	0:7:7,0	0:19:19,0	0:7:7,0	0:3:3,0	0:1:1,0	0:5:5,0	0:6:6,0	0:7:7,0	0:5:5,0	0:8:8,0	0:7:7,0	0:7:7,0	0:9:9,0	0:5:5,0	0:4:4,0	0:10:10,0	0:8:8,0	0:1:1,0	0:10:10,0	0:9:9,0
185	reindeerY1320_contig554:818	reindeerY1320_contig554	818	C	T	RtY_137	TGTTTTTAGGGCTTCTTTCTTGCCACAAAA[C/T]GTCCTCTAGACGCCTCTTCTGCATTTCTTC	GT:DP:AD	0:5:4,0	0:15:15,0	0:1:1,0	0:6:6,0	0:8:8,0	0:3:3,0	0:2:2,0	1:2:0,2	0:3:3,0	0:8:8,0	.:.:.	0:2:2,0	0:1:1,0	0:2:2,0	0:11:11,0	0:2:2,0	0:3:3,0	0:6:6,0	0:3:3,0	0:3:3,0	0:6:6,0	0:3:3,0	0:12:12,0	0:1:1,0	0:2:2,0	0:5:5,0	0:4:4,0	0:3:3,0	0:5:5,0	0:3:3,0	0:4:4,0	0:1:1,0	0:5:5,0	.:.:.	0:2:2,0	0:5:5,0	0:2:2,0	0:4:4,0	0:1:1,0	0:5:5,0	0:6:6,0
186	reindeerY1320_contig838:234	reindeerY1320_contig838	234	G	T	RtY_138	TCAGTGGGATGATGAAGAGGGGCAGACTCA[G/T]GGATGGATCCCATGTTCCTACAGGGCCACG	GT:DP:AD	0:1:1,0	0:12:12,0	.:.:.	0:20:20,0	0:16:16,0	0:2:2,0	0:6:6,0	1:2:0,2	.:.:.	0:18:18,0	0:6:6,0	0:3:3,0	0:4:4,0	0:5:5,0	0:18:18,0	0:6:6,0	0:9:9,0	0:2:2,0	0:2:2,0	0:7:7,0	0:8:8,0	0:6:6,0	0:15:15,0	0:6:6,0	0:4:4,0	.:.:.	0:7:7,0	0:8:8,0	0:4:4,0	0:2:2,0	0:4:4,0	0:6:6,0	0:3:3,0	0:4:4,0	0:5:5,0	0:3:3,0	0:8:8,0	0:9:9,0	0:3:3,0	0:14:14,0	0:13:13,0
187	reindeerY1320_contig90:1183	reindeerY1320_contig90	1183	T	C	RtY_139	TAATTCACTACTATGCAAGAGGTGTGTTCT[T/C]ATGTGGATGTGTGAATTCTGCATGACTATC	GT:DP:AD	0:15:15,0	0:23:23,0	0:3:3,0	0:16:16,0	0:21:21,0	.:.:.	.:.:.	1:3:0,3	0:4:4,0	0:31:31,0	0:3:3,0	0:5:5,0	0:3:3,0	0:4:4,0	0:23:23,0	0:2:2,0	0:4:4,0	0:8:8,0	0:6:6,0	0:15:15,0	0:5:5,0	0:4:4,0	0:17:17,0	0:3:3,0	.:.:.	0:5:5,0	0:5:5,0	0:8:8,0	0:5:5,0	.:.:.	0:4:4,0	0:2:2,0	0:11:11,0	0:4:4,0	0:6:6,0	0:1:1,0	0:5:5,0	0:4:4,0	0:7:7,0	0:7:7,0	0:5:5,0
188	reindeerY1320_contig10:1240	reindeerY1320_contig10	1240	G	A	RtY_140	CCCTTTCCAGTAGGGAGGCAGTGGAGGAAG[G/A]CATGACCCTGGAGGAGGGAGAGGTGTTGGG	GT:DP:AD	0:1:1,0	0:17:17,0	0:5:5,0	0:14:14,0	0:16:16,0	0:1:1,0	0:3:3,0	0:1:1,0	1:6:0,6	1:22:0,22	1:1:0,1	0:4:4,0	0:4:4,0	.:.:.	0:26:26,0	0:9:9,0	0:9:9,0	0:8:8,0	0:4:4,0	0:6:6,0	0:4:4,0	0:10:10,0	0:21:21,0	0:10:10,0	0:1:1,0	0:3:3,0	0:3:3,0	0:8:8,0	0:8:8,0	0:6:6,0	0:5:5,0	0:5:5,0	0:8:8,0	0:2:2,0	0:9:9,0	0:5:5,0	0:6:6,0	0:10:10,0	0:6:6,0	0:12:12,0	0:10:10,0
189	reindeerY1320_contig113:798	reindeerY1320_contig113	798	C	T	RtY_141	ACTTCATGCCATCTTTGTCAAACTATTTCA[C/T]ATCTCTGAGAAACAAAGGAGAAATCATGGT	GT:DP:AD	0:14:14,0	0:17:17,0	0:1:1,0	0:16:16,0	0:29:29,0	0:3:3,0	0:2:2,0	0:1:1,0	1:1:0,1	1:27:0,27	1:1:0,1	0:11:11,0	0:2:2,0	0:2:2,0	0:27:27,0	0:5:5,0	0:3:3,0	0:4:4,0	0:11:11,0	0:1:1,0	0:3:3,0	0:9:9,0	0:18:18,0	0:5:5,0	0:5:5,0	0:7:7,0	0:5:5,0	0:11:11,0	0:4:4,0	0:2:2,0	0:2:2,0	0:2:2,0	0:8:8,0	0:2:2,0	0:5:5,0	0:1:1,0	0:5:5,0	0:3:3,0	0:8:8,0	0:3:3,0	0:8:8,0
190	reindeerY1320_contig36:3222	reindeerY1320_contig36	3222	A	G	RtY_142	TACTTCTAGCATCTAGAGTCTCTGTGACCT[A/G]AGGCAGTTTGTGAACTGCCCCCAGGTATCA	GT:DP:AD	0:23:23,0	0:21:21,0	0:1:1,0	0:17:17,0	0:19:19,0	0:1:1,0	0:7:7,0	0:2:2,0	1:1:0,1	1:17:0,17	1:6:0,6	0:5:5,0	0:8:8,0	0:5:5,0	0:21:21,0	0:3:3,0	0:10:10,0	0:7:7,0	0:8:8,0	0:5:5,0	0:7:7,0	0:5:5,0	0:22:22,0	0:6:6,0	0:3:3,0	0:3:3,0	0:9:9,0	0:5:5,0	0:5:5,0	0:2:2,0	0:6:6,0	0:3:3,0	0:4:4,0	0:10:10,0	0:6:6,0	0:6:6,0	0:12:12,0	0:6:6,0	0:1:1,0	0:9:9,0	0:8:8,0
191	reindeerY1320_contig924:350	reindeerY1320_contig924	350	A	G	RtY_143	ATTCAACAACAGTGTTAAAAACACATGAGG[A/G]AGCAGATACTCTACTCAGTCAAGACATAAA	GT:DP:AD	.:.:.	0:12:12,0	0:2:2,0	0:15:15,0	0:16:16,0	0:2:2,0	0:4:4,0	0:1:1,0	1:4:0,4	1:10:0,10	1:1:0,1	0:2:2,0	0:1:1,0	0:4:4,0	0:13:13,0	0:1:1,0	0:7:7,0	0:1:1,0	0:6:6,0	0:6:6,0	0:5:5,0	0:6:6,0	0:18:18,0	0:4:4,0	0:2:2,0	0:3:3,0	0:7:7,0	0:3:3,0	0:1:1,0	.:.:.	0:2:2,0	.:.:.	0:4:4,0	0:6:6,0	0:4:4,0	0:4:4,0	0:6:6,0	0:5:5,0	0:9:9,0	0:1:1,0	0:3:3,0
192	reindeerY1320_contig1:8441	reindeerY1320_contig1	8441	G	T	RtY_144	CACAAGCCTGATGCTGTCCAGAAGGTAGGG[G/T]AGTAGGTACAAACCCCAAAGTGTACAACAC	GT:DP:AD	.:.:.	0:23:23,0	0:5:5,0	0:16:16,0	0:18:18,0	0:2:2,0	0:1:1,0	0:7:7,0	1:2:0,2	1:19:0,19	1:1:0,1	0:4:4,0	0:9:9,0	0:5:5,0	0:24:24,0	0:8:8,0	0:14:14,0	0:12:12,0	0:5:5,0	0:8:8,0	0:6:6,0	0:11:11,0	0:14:14,0	0:4:4,0	0:5:5,0	0:5:5,0	0:3:3,0	0:10:10,0	0:6:6,0	0:8:8,0	0:5:5,0	0:5:5,0	0:7:7,0	0:6:6,0	.:.:.	0:6:6,0	0:9:9,0	0:4:4,0	0:2:2,0	0:5:5,0	0:6:6,0
193	reindeerY1320_contig398:891	reindeerY1320_contig398	891	C	T	RtY_145	GAAAGTGGGAAACTTGATTTCATCAAGAGT[C/T]CCCTCAAGTTTCACATTTAGGGATGGATGA	GT:DP:AD	0:96:96,0	0:20:20,0	0:6:6,0	0:19:19,0	0:19:19,0	0:2:2,0	0:4:4,0	0:2:2,0	.:.:.	1:20:0,20	.:.:.	0:2:2,0	.:.:.	.:.:.	0:18:18,0	0:1:1,0	0:8:8,0	0:4:4,0	0:2:2,0	0:4:4,0	0:5:5,0	0:9:9,0	0:19:19,0	0:1:1,0	.:.:.	0:4:4,0	0:7:7,0	0:8:8,0	0:2:2,0	0:6:6,0	0:6:6,0	0:5:5,0	0:2:2,0	0:5:5,0	0:3:3,0	0:9:9,0	0:6:6,0	0:4:4,0	0:6:6,0	0:5:5,0	0:9:9,0
194	reindeerY1320_contig1161:197	reindeerY1320_contig1161	197	G	T	RtY_146	AGTACTGATCAATTAGGGGGCTTACCATCA[G/T]GTCACTGTTCTGGGAGCCACTTACCGGGGT	GT:DP:AD	.:.:.	0:14:14,0	0:4:4,0	0:10:10,0	0:11:11,0	0:2:2,0	.:.:.	0:4:4,0	1:2:0,2	0:13:13,0	0:1:1,0	0:2:2,0	0:3:3,0	0:3:3,0	0:10:10,0	.:.:.	0:4:4,0	0:7:7,0	0:3:3,0	0:4:4,0	.:.:.	0:8:8,0	0:11:11,0	0:11:11,0	0:8:8,0	0:1:1,0	0:3:3,0	.:.:.	0:6:6,0	0:8:8,0	0:3:3,0	0:3:3,0	0:12:12,0	0:7:7,0	0:7:7,0	0:6:6,0	0:2:2,0	0:3:3,0	0:7:7,0	0:7:7,0	0:5:5,0
195	reindeerY1320_contig86:346	reindeerY1320_contig86	346	A	G	RtY_147	TCCAGAGACAACTAGACAATGGTTTCACAA[A/G]TCTGGACCACTGCCATTGGACCCTTCAGGC	GT:DP:AD	0:5:5,0	0:16:16,0	0:3:3,0	0:17:17,0	0:12:11,0	0:3:3,0	0:2:2,0	0:2:2,0	1:2:0,2	0:24:24,0	0:2:2,0	0:4:4,0	0:4:4,0	.:.:.	0:18:18,0	0:1:1,0	0:12:12,0	0:11:11,0	0:4:4,0	0:9:9,0	0:6:6,0	0:4:4,0	0:19:19,0	0:8:8,0	0:5:5,0	0:2:2,0	0:3:3,0	0:9:9,0	0:8:8,0	0:7:7,0	0:5:5,0	0:6:6,0	0:5:5,0	0:4:4,0	0:7:7,0	0:9:9,0	0:6:6,0	0:6:6,0	0:4:4,0	0:5:5,0	0:3:3,0
196	reindeerY1320_contig186:488	reindeerY1320_contig186	488	T	A	RtY_148	TTTCCTCAGTGAATCTATGGTCATGAATTT[T/A]TATACATGTAATATGATATTATCTCATATT	GT:DP:AD	0:8:8,0	0:36:36,0	0:3:3,0	0:21:21,0	0:40:40,0	0:5:5,0	.:.:.	0:3:3,0	0:1:1,0	1:25:0,25	0:2:2,0	0:7:7,0	0:3:3,0	.:.:.	0:16:16,0	0:17:17,0	0:7:7,0	0:6:6,0	0:10:10,0	0:6:6,0	0:5:5,0	0:10:10,0	0:19:19,0	0:2:2,0	0:5:5,0	0:7:7,0	0:6:6,0	0:3:3,0	0:2:2,0	0:2:2,0	0:3:3,0	.:.:.	0:7:7,0	0:2:2,0	0:5:5,0	0:1:1,0	0:2:2,0	0:8:8,0	0:5:5,0	0:5:5,0	0:6:6,0
197	reindeerY1320_contig257:721	reindeerY1320_contig257	721	G	T	RtY_149	AAAGTTACACATTTGAAAAGGCAATAATAA[G/T]GGGAGAATTATTTCCAGGGAGGTAACATGT	GT:DP:AD	0:6:6,0	0:28:28,0	0:2:2,0	0:16:16,0	0:34:34,0	0:1:1,0	0:2:2,0	0:1:1,0	0:4:4,0	0:18:18,0	1:2:0,2	0:6:6,0	0:3:3,0	0:1:1,0	0:16:16,0	0:15:15,0	0:4:4,0	0:4:4,0	0:5:5,0	0:10:10,0	0:3:3,0	0:8:8,0	0:14:14,0	0:5:5,0	0:3:3,0	0:3:3,0	0:4:4,0	0:4:4,0	.:.:.	0:1:1,0	0:4:4,0	.:.:.	0:5:5,0	0:3:3,0	0:3:3,0	0:2:2,0	0:7:7,0	0:6:6,0	0:4:4,0	0:5:5,0	0:8:8,0
198	reindeerY1320_contig367:464	reindeerY1320_contig367	464	C	A	RtY_150	CCTCCACCGCCTCCATTCTGAAGAGGGCAG[C/A]CTCCTTATGTGGGGAGCCACCTGGTTCCTG	GT:DP:AD	0:3:3,0	0:21:21,0	0:4:4,0	0:17:17,0	0:17:17,0	0:2:2,0	0:3:3,0	.:.:.	0:4:4,0	0:32:32,0	1:2:0,2	0:5:5,0	0:4:4,0	0:2:2,0	0:16:16,0	0:4:4,0	0:5:5,0	0:10:10,0	0:7:7,0	0:6:6,0	0:8:8,0	0:4:4,0	0:16:16,0	0:5:5,0	0:7:7,0	0:2:2,0	0:5:5,0	0:3:3,0	0:4:4,0	0:4:4,0	0:8:8,0	0:9:9,0	0:7:7,0	0:4:4,0	0:9:9,0	0:9:9,0	0:8:8,0	0:7:7,0	0:3:3,0	0:6:6,0	0:4:4,0
199	reindeerY1320_contig112:1532	reindeerY1320_contig112	1532	C	T	RtY_203	CACTGTCTTAGGGCGTAAAGTTGAAGACTG[C/T]CAAAGAAACCCAACATGGATTTTTGGGCAA	GT:DP:AD	0:5:5,0	0:20:20,0	0:1:1,0	0:23:23,0	0:17:17,0	0:3:3,0	0:3:3,0	0:2:2,0	0:5:5,0	0:18:18,0	0:1:1,0	0:8:8,0	0:1:1,0	1:2:0,2	0:25:25,0	0:5:5,0	0:4:4,0	0:1:1,0	0:7:7,0	0:6:6,0	0:4:4,0	0:6:6,0	0:18:18,0	0:7:7,0	0:1:1,0	0:3:3,0	0:6:6,0	0:7:7,0	0:6:6,0	0:3:3,0	0:6:6,0	0:6:6,0	0:5:5,0	0:6:6,0	0:5:5,0	0:5:5,0	0:8:8,0	0:4:4,0	0:1:1,0	0:9:9,0	0:11:11,0
200	reindeerY1320_contig1134:196	reindeerY1320_contig1134	196	T	C	RtY_204	CTTTTTTCAGCCTGCATTTTCCTTCTCTTC[T/C]TTCATAAATATTTCTAAAACCACTTCGGAC	GT:DP:AD	.:.:.	0:11:11,0	0:2:2,0	0:14:14,0	0:10:10,0	0:2:2,0	.:.:.	0:4:4,0	0:2:2,0	0:5:5,0	0:2:2,0	0:3:3,0	0:5:5,0	1:3:0,3	0:8:8,0	0:4:4,0	0:5:5,0	0:4:4,0	0:3:3,0	0:4:4,0	0:1:1,0	0:4:4,0	0:13:13,0	0:3:3,0	0:2:2,0	0:4:4,0	0:4:4,0	0:4:4,0	0:5:5,0	.:.:.	0:4:4,0	0:3:3,0	0:8:8,0	0:1:1,0	0:6:6,0	0:1:1,0	0:12:12,0	0:2:2,0	0:6:6,0	0:8:8,0	0:4:4,0
201	reindeerY1320_contig141:2231	reindeerY1320_contig141	2231	G	T	RtY_205	GGTACTGACAAAAGAAACAGATAATCAACA[G/T]AACAAAATACATAGCAGACAAATATACCTA	GT:DP:AD	0:1:1,0	0:24:24,0	0:2:2,0	0:13:13,0	0:13:13,0	0:1:1,0	0:3:3,0	0:6:6,0	0:4:4,0	0:18:18,0	0:2:2,0	0:2:2,0	0:1:1,0	1:3:0,3	0:15:15,0	0:3:3,0	0:3:3,0	0:5:5,0	0:5:5,0	0:2:2,0	0:4:4,0	0:1:1,0	0:30:30,0	0:4:4,0	0:2:2,0	0:5:5,0	0:7:7,0	0:11:11,0	0:3:3,0	0:2:2,0	0:2:2,0	0:1:1,0	0:7:7,0	0:5:5,0	0:3:3,0	0:7:7,0	0:10:10,0	0:7:7,0	0:5:5,0	0:2:2,0	0:7:7,0
202	reindeerY1320_contig151:909	reindeerY1320_contig151	909	T	C	RtY_206	AGTAGGTCCTGATTCCCATGAGAATAGGGG[T/C]CCCATGGCCTTGGTGGGTGAACATCTGTAC	GT:DP:AD	.:.:.	0:26:26,0	0:1:1,0	0:13:13,0	0:20:20,0	0:2:2,0	0:1:1,0	0:3:3,0	0:1:1,0	0:20:19,0	0:3:3,0	0:2:2,0	0:1:1,0	1:4:0,4	0:15:15,0	0:5:5,0	0:9:9,0	0:8:8,0	0:4:4,0	0:9:9,0	0:4:4,0	0:6:6,0	0:10:10,0	0:4:4,0	0:1:1,0	0:3:3,0	0:8:8,0	0:5:5,0	0:2:2,0	0:5:5,0	0:8:8,0	0:6:6,0	0:9:9,0	0:10:10,0	0:4:4,0	0:8:8,0	0:7:7,0	0:5:5,0	0:8:8,0	0:6:6,0	0:6:6,0
203	reindeerY1320_contig16:5803	reindeerY1320_contig16	5803	C	A	RtY_207	ACACTATGATTTAAAAACTTCCAAAACATT[C/A]TTTCGCTTTCACTGCAAACTGTCTTTAATT	GT:DP:AD	0:18:18,0	0:20:20,0	0:2:2,0	0:32:32,0	0:5:5,0	0:3:3,0	.:.:.	0:1:1,0	0:3:3,0	0:21:21,0	0:6:6,0	0:5:5,0	0:2:2,0	1:2:0,2	0:23:23,0	0:7:7,0	0:7:7,0	0:13:13,0	0:7:7,0	0:5:5,0	0:5:5,0	0:3:3,0	0:25:25,0	0:2:2,0	0:4:4,0	0:2:2,0	0:10:10,0	0:4:4,0	0:6:6,0	0:2:2,0	0:8:8,0	0:1:1,0	0:15:15,0	0:2:2,0	0:4:4,0	0:3:3,0	0:8:8,0	0:4:4,0	0:8:8,0	0:4:4,0	0:8:8,0
204	reindeerY1320_contig36:2350	reindeerY1320_contig36	2350	G	T	RtY_208	GGAAAGGATGGTCAGTGTTAACTCGAGACA[G/T]TTGGCACACAAATTTGGATTTACATCAAGA	GT:DP:AD	0:17:17,0	0:16:16,0	0:1:1,0	0:31:31,0	0:19:19,0	0:2:2,0	0:4:4,0	0:5:5,0	0:6:6,0	0:15:15,0	0:3:3,0	0:4:4,0	0:5:5,0	1:5:0,5	0:24:24,0	0:4:4,0	0:5:5,0	0:5:5,0	0:6:6,0	0:5:5,0	0:5:5,0	0:9:9,0	0:17:17,0	0:3:3,0	0:5:5,0	0:4:4,0	0:9:9,0	0:4:4,0	0:2:2,0	0:2:2,0	0:4:4,0	0:6:6,0	0:8:8,0	0:4:4,0	0:6:6,0	0:9:9,0	0:5:5,0	0:6:6,0	0:2:2,0	0:11:11,0	0:6:6,0
205	reindeerY1320_contig201:1426	reindeerY1320_contig201	1426	G	A	RtY_209	TCCACTAGGTCCCCTTTCTGCATTCACCAA[G/A]GGAGGGTCAGTTTCTTACAGCTTCTCATCT	GT:DP:AD	0:5:5,0	0:23:23,0	0:1:1,0	0:12:12,0	0:20:20,0	0:4:4,0	0:2:2,0	0:1:1,0	0:3:3,0	0:21:21,0	0:3:3,0	.:.:.	0:7:7,0	1:4:0,4	0:30:30,0	0:5:5,0	0:9:9,0	0:7:7,0	0:2:2,0	0:5:5,0	0:8:8,0	0:3:3,0	0:18:18,0	0:9:9,0	0:4:4,0	0:2:2,0	0:6:6,0	0:7:7,0	0:2:2,0	0:3:3,0	0:8:8,0	0:9:9,0	0:11:11,0	0:7:7,0	0:6:6,0	0:8:8,0	0:3:3,0	0:7:7,0	0:5:5,0	0:6:6,0	0:9:9,0
206	reindeerY1320_contig224:911	reindeerY1320_contig224	911	C	A	RtY_210	GGCTGTAGTTTGCTCTTTAGGAAATCCAGC[C/A]TAGCATCTGTGACATTTATTTGGTATATAT	GT:DP:AD	0:3:3,0	0:26:26,0	.:.:.	0:21:21,0	0:13:13,0	.:.:.	0:2:2,0	0:2:2,0	0:2:2,0	0:20:20,0	0:5:5,0	0:2:2,0	0:4:4,0	1:2:0,2	0:21:21,0	0:2:2,0	0:9:9,0	0:12:12,0	0:4:4,0	0:10:10,0	0:2:2,0	0:12:12,0	0:11:11,0	0:3:3,0	.:.:.	0:3:3,0	0:4:4,0	0:3:3,0	0:5:5,0	.:.:.	0:3:3,0	0:3:3,0	0:4:4,0	0:4:4,0	0:7:7,0	0:3:3,0	0:4:4,0	0:9:9,0	0:10:10,0	0:12:12,0	0:3:3,0
207	reindeerY1320_contig309:204	reindeerY1320_contig309	204	A	T	RtY_211	CTCCTTTGAATTTTAATAGGTATCAGTATC[A/T]CACAGGGTTTTCTGTCCTAGAGCATCCTCT	GT:DP:AD	.:.:.	0:11:11,0	0:1:1,0	0:10:10,0	0:8:8,0	0:1:1,0	0:4:4,0	.:.:.	0:5:5,0	0:15:15,0	0:2:2,0	0:2:2,0	0:2:2,0	1:3:0,3	0:23:23,0	0:2:2,0	0:9:9,0	0:7:7,0	0:5:5,0	0:6:6,0	0:3:3,0	0:3:3,0	0:9:9,0	0:2:2,0	0:1:1,0	0:1:1,0	0:9:9,0	0:6:6,0	0:2:2,0	0:2:2,0	0:6:6,0	0:3:3,0	0:10:10,0	0:5:5,0	0:3:3,0	0:3:3,0	0:6:6,0	0:9:9,0	0:4:4,0	0:9:9,0	0:6:6,0
208	reindeerY1320_contig31:1724	reindeerY1320_contig31	1724	G	T	RtY_212	CCATCAGGCAGCACGCTCCCTCCCAAAGGA[G/T]CACACACTGGCACGATAGAACACAAAATGT	GT:DP:AD	.:.:.	0:20:20,0	0:2:2,0	0:20:20,0	0:29:29,0	0:4:4,0	.:.:.	0:1:1,0	0:4:4,0	0:22:22,0	0:2:2,0	0:3:3,0	0:8:8,0	1:5:0,5	0:23:23,0	0:10:10,0	0:3:3,0	0:10:10,0	0:4:4,0	0:3:3,0	0:4:4,0	0:4:4,0	0:25:25,0	0:4:4,0	0:12:12,0	0:2:2,0	0:6:6,0	0:7:7,0	0:5:5,0	0:12:12,0	0:7:7,0	0:6:6,0	0:5:5,0	0:4:4,0	0:8:8,0	0:10:10,0	0:6:6,0	0:6:6,0	0:6:6,0	0:5:5,0	0:6:6,0
209	reindeerY1320_contig310:1199	reindeerY1320_contig310	1199	C	T	RtY_213	GTGGCTTTTAAAATGACAGCAGTGACAATC[C/T]TACATGCAGGGTATCAAAAAAGACATGGAT	GT:DP:AD	.:.:.	0:22:22,0	0:2:2,0	0:16:16,0	0:20:20,0	0:5:5,0	0:3:3,0	0:2:2,0	0:2:2,0	0:20:20,0	0:1:1,0	0:6:6,0	0:3:3,0	1:6:0,6	0:17:17,0	0:8:8,0	0:9:9,0	0:9:9,0	0:8:8,0	0:7:7,0	0:4:4,0	0:9:9,0	0:12:12,0	0:3:3,0	0:8:8,0	.:.:.	0:7:7,0	0:6:6,0	0:6:6,0	0:7:7,0	0:3:3,0	0:4:4,0	0:4:4,0	0:7:7,0	0:11:11,0	0:6:6,0	0:5:5,0	0:3:3,0	0:3:3,0	0:5:5,0	0:3:3,0
210	reindeerY1320_contig327:1053	reindeerY1320_contig327	1053	G	A	RtY_214	GAGGGGAGACAGAGCAGGGATGTCAAGGGA[G/A]GAGTTCCTCCAGATGTGGAGGAGTAGGGAA	GT:DP:AD	0:6:6,0	0:20:20,0	0:5:5,0	0:28:28,0	0:22:22,0	0:1:1,0	0:4:4,0	0:3:3,0	0:2:2,0	0:22:22,0	.:.:.	0:2:2,0	0:1:1,0	1:2:0,2	0:23:23,0	0:4:4,0	0:9:9,0	0:7:7,0	0:3:3,0	0:6:6,0	0:7:7,0	0:3:3,0	0:23:23,0	0:7:7,0	0:10:10,0	0:2:2,0	0:7:7,0	0:4:4,0	0:9:9,0	0:8:8,0	0:5:5,0	0:3:3,0	0:6:6,0	0:2:2,0	0:9:9,0	0:7:7,0	0:7:7,0	0:11:11,0	0:12:12,0	0:7:7,0	0:10:10,0
211	reindeerY1320_contig34:4604	reindeerY1320_contig34	4604	A	G	RtY_215	ACTTGATGTCTGGGTGAAAAAGAAAAACAA[A/G]CAGAATGCCTCCGCTGCCTTTCCCTTTTCA	GT:DP:AD	0:4:4,0	0:22:22,0	0:5:5,0	0:22:22,0	0:9:9,0	.:.:.	0:2:2,0	0:4:4,0	0:1:1,0	0:15:15,0	0:3:3,0	0:9:9,0	0:5:5,0	1:3:0,3	0:15:15,0	0:8:8,0	0:6:6,0	0:9:9,0	0:4:4,0	0:7:7,0	0:2:2,0	0:5:5,0	0:10:10,0	0:5:5,0	0:2:2,0	.:.:.	0:5:5,0	0:4:4,0	0:2:2,0	0:7:7,0	0:6:6,0	0:10:10,0	0:12:12,0	0:5:5,0	0:9:9,0	0:4:4,0	0:9:9,0	0:9:9,0	0:1:1,0	0:5:5,0	0:4:4,0
212	reindeerY1320_contig353:213	reindeerY1320_contig353	213	T	C	RtY_216	AAAACCTCATTAACAGCTTCTGAAGCATCT[T/C]GTATTCTTGACTTTTCCCTTTTCTTTATAT	GT:DP:AD	0:11:11,0	0:23:23,0	0:6:6,0	0:20:20,0	0:18:18,0	0:4:4,0	0:2:2,0	0:3:3,0	0:1:1,0	0:13:13,0	.:.:.	0:8:8,0	0:3:3,0	1:2:0,2	0:18:18,0	0:2:2,0	0:6:6,0	0:7:7,0	0:3:3,0	0:5:5,0	.:.:.	0:6:6,0	0:13:13,0	0:3:3,0	0:3:3,0	0:2:2,0	0:2:2,0	0:7:7,0	0:3:3,0	0:1:1,0	0:3:3,0	0:4:4,0	0:7:7,0	0:2:2,0	0:4:4,0	0:3:3,0	0:6:6,0	0:6:6,0	0:7:7,0	0:8:8,0	0:4:4,0
213	reindeerY1320_contig52:2223	reindeerY1320_contig52	2223	G	A	RtY_217	GGCGGACGATTTTATTTTTAGAAATAAAAC[G/A]GCAGTTTTGTTATTATTTCTTTCCGGGATT	GT:DP:AD	.:.:.	0:18:18,0	0:5:5,0	0:17:17,0	0:24:24,0	0:1:1,0	0:1:1,0	0:1:1,0	.:.:.	0:20:20,0	0:2:2,0	0:6:6,0	0:2:2,0	1:3:0,3	0:17:17,0	0:8:8,0	0:4:4,0	0:11:11,0	0:6:6,0	0:8:8,0	0:3:3,0	0:4:4,0	0:29:29,0	0:6:6,0	0:10:10,0	0:4:4,0	0:14:14,0	0:7:7,0	0:2:2,0	0:6:6,0	0:10:10,0	0:3:3,0	0:10:10,0	0:7:7,0	0:2:2,0	0:4:4,0	0:4:4,0	0:5:5,0	0:5:5,0	0:6:6,0	0:6:6,0
214	reindeerY1320_contig573:334	reindeerY1320_contig573	334	G	T	RtY_218	ATTGAAACTTTGTCTGCCAGACCTCTGATG[G/T]TGGCAGAATGCTTCAGGTGGTCTCCAATGT	GT:DP:AD	0:3:3,0	0:22:22,0	0:2:2,0	0:13:13,0	0:25:25,0	0:3:3,0	.:.:.	0:1:1,0	0:4:4,0	0:22:22,0	0:2:2,0	0:3:3,0	0:4:4,0	1:2:0,2	0:21:21,0	0:6:6,0	0:14:14,0	0:4:4,0	0:5:5,0	0:6:6,0	0:4:4,0	0:5:5,0	0:22:22,0	0:3:3,0	0:3:3,0	0:5:5,0	0:8:8,0	0:5:5,0	0:1:1,0	0:3:3,0	0:8:8,0	0:7:7,0	0:5:5,0	0:3:3,0	0:6:6,0	0:15:15,0	0:10:10,0	0:1:1,0	0:10:10,0	0:8:8,0	0:7:7,0
215	reindeerY1320_contig11:5237	reindeerY1320_contig11	5237	G	A	RtY_219	TCCAGAGAGCAGGCCCCAGAGTCTGAGGAG[G/A]TGAAACCTGTGTGTCTGAGAGATGATACCC	GT:DP:AD	.:.:.	0:27:27,0	0:4:4,0	0:25:25,0	0:17:17,0	0:4:4,0	0:7:7,0	0:2:2,0	0:3:3,0	0:16:16,0	0:2:2,0	0:1:1,0	0:6:6,0	1:2:0,2	0:19:19,0	0:9:9,0	0:7:7,0	0:3:3,0	0:9:9,0	0:6:6,0	0:3:3,0	0:5:5,0	0:20:20,0	0:3:3,0	0:4:4,0	.:.:.	0:7:7,0	0:3:3,0	0:4:4,0	0:5:5,0	0:8:8,0	0:6:6,0	0:4:4,0	0:7:7,0	0:6:6,0	0:5:5,0	0:10:10,0	0:2:2,0	0:9:9,0	0:2:2,0	0:5:5,0
216	reindeerY1320_contig924:295	reindeerY1320_contig924	295	T	G	RtY_220	ACAGAGTAGATAGAAAGCCCAGAAACAAAC[T/G]TTCATATTTGTAAGGTCCACTGACATTCAA	GT:DP:AD	.:.:.	0:17:17,0	0:2:2,0	0:14:14,0	0:13:13,0	0:1:1,0	0:5:5,0	0:2:2,0	0:6:6,0	0:17:17,0	0:1:1,0	0:2:2,0	0:2:2,0	1:2:0,2	0:16:16,0	0:1:1,0	0:8:7,1	0:4:4,0	0:7:7,0	0:4:4,0	0:4:4,0	0:7:7,0	0:22:22,0	0:3:3,0	0:1:1,0	0:2:2,0	0:5:5,0	0:2:2,0	0:1:1,0	.:.:.	0:3:3,0	.:.:.	0:6:6,0	0:3:3,0	0:3:3,0	0:5:5,0	0:7:7,0	0:6:6,0	0:8:8,0	0:2:2,0	0:5:5,0
217	reindeerY1320_contig12:4614	reindeerY1320_contig12	4614	C	T	RtY_221	CAATTCTCTAATACAATTTTAAACACAAAA[C/T]TGTATCAAAACCACATTTTCAAAGTTTATC	GT:DP:AD	0:4:4,0	0:22:22,0	0:2:2,0	0:23:23,0	0:23:23,0	0:1:1,0	0:5:5,0	0:1:1,0	0:5:5,0	0:18:18,0	0:2:2,0	0:2:2,0	0:3:3,0	1:2:0,2	0:11:11,0	0:8:8,0	0:3:3,0	0:6:6,0	0:5:5,0	0:4:4,0	0:3:3,0	0:4:4,0	0:24:24,0	0:3:3,0	0:3:3,0	0:7:7,0	0:2:2,0	0:9:9,0	0:2:2,0	.:.:.	0:6:6,0	0:2:2,0	0:8:8,0	0:1:1,0	0:3:3,0	0:4:4,0	0:6:6,0	0:7:7,0	0:6:6,0	0:2:2,0	0:5:5,0
218	reindeerY1320_contig677:421	reindeerY1320_contig677	421	A	G	RtY_222	TACAGATTATATGTGGGGAATCAGCACCCA[A/G]ATTTTTTTACTGATATGCAAAATGCTCAGT	GT:DP:AD	0:3:3,0	0:22:22,0	0:2:2,0	0:13:13,0	0:20:20,0	0:5:5,0	0:3:3,0	0:3:3,0	0:1:1,0	0:15:15,0	0:2:2,0	0:4:4,0	0:4:4,0	1:2:0,2	0:12:12,0	0:2:2,0	0:7:7,0	0:4:4,0	0:5:5,0	0:10:10,0	0:3:3,0	0:7:7,0	0:19:19,0	0:1:1,0	0:3:3,0	0:4:4,0	0:9:9,0	0:1:1,0	0:2:2,0	0:2:2,0	0:1:1,0	0:1:1,0	0:12:12,0	0:1:1,0	0:4:4,0	0:3:3,0	0:3:3,0	0:3:3,0	0:5:5,0	0:1:1,0	0:7:7,0
219	reindeerY1320_contig790:406	reindeerY1320_contig790	406	G	A	RtY_223	TCTGTATTTCCCCTTCCCCTCTCCCCATCC[G/A]CTGGTAAATAGTCGATGCTCTATATATCTT	GT:DP:AD	.:.:.	0:21:21,0	0:2:2,0	0:15:15,0	0:10:10,0	0:7:7,0	0:1:1,0	0:2:2,0	0:3:3,0	0:17:17,0	0:4:4,0	0:6:6,0	0:2:2,0	1:2:0,2	0:20:20,0	0:6:6,0	0:7:7,0	0:3:3,0	0:5:5,0	0:1:1,0	0:10:10,0	0:5:5,0	0:12:11,0	0:1:1,0	0:9:9,0	.:.:.	0:7:7,0	0:5:5,0	0:2:2,0	0:1:1,0	0:4:4,0	0:4:4,0	0:3:3,0	0:9:9,0	0:2:2,0	0:3:3,0	0:9:9,0	0:3:3,0	0:11:11,0	0:2:2,0	0:12:12,0
220	reindeerY1320_contig172:2069	reindeerY1320_contig172	2069	C	A	RtY_224	ACAAAATTAATCTGCATCAATGAACTCAAT[C/A]AAAAATGGAAGTAATTATAAATCCACACAG	GT:DP:AD	1:1:0,1	0:14:14,0	.:.:.	0:15:15,0	0:10:10,0	0:1:1,0	.:.:.	0:4:4,0	0:1:1,0	0:20:20,0	0:3:3,0	0:4:4,0	0:3:3,0	1:5:0,5	0:10:10,0	0:4:4,0	0:4:4,0	0:8:8,0	0:5:5,0	0:8:8,0	0:8:8,0	0:10:10,0	0:15:15,0	0:3:3,0	0:4:4,0	0:2:2,0	0:7:7,0	0:7:7,0	0:1:1,0	0:5:5,0	0:5:5,0	0:3:3,0	0:15:15,0	0:7:7,0	0:4:4,0	0:4:4,0	0:6:6,0	0:6:6,0	0:8:8,0	0:8:8,0	0:9:9,0
221	reindeerY1320_contig348:626	reindeerY1320_contig348	626	C	T	RtY_225	CCAGGGTGTGAAAGAAATAGAAAAACGGGC[C/T]TGCAGGGCATGATGACATTTAGAGGCTGAG	GT:DP:AD	1:6:0,6	0:23:23,0	0:2:2,0	0:23:23,0	0:27:27,0	0:1:1,0	0:1:1,0	.:.:.	0:3:3,0	0:23:23,0	0:2:2,0	0:7:7,0	0:7:7,0	1:5:0,5	0:18:18,0	0:2:2,0	0:4:4,0	0:8:8,0	0:5:5,0	0:4:4,0	0:7:7,0	0:11:11,0	0:28:28,0	0:5:5,0	0:7:7,0	0:1:1,0	0:4:4,0	0:3:3,0	0:2:2,0	0:2:2,0	0:5:5,0	0:3:3,0	0:5:5,0	0:10:10,0	0:3:3,0	0:5:5,0	0:4:4,0	0:6:6,0	0:9:9,0	0:4:4,0	0:6:6,0
222	reindeerY1320_contig970:334	reindeerY1320_contig970	334	A	G	RtY_226	TGTGCAGAGAATAGTAAAGGGGACTACCCA[A/G]TTAACATCCACAGTAGAGCTCTGTAACTGC	GT:DP:AD	0:3:3,0	0:9:9,0	0:3:3,0	0:22:22,0	0:13:13,0	0:1:1,0	.:.:.	0:3:3,0	0:2:2,0	0:14:14,0	0:1:1,0	0:1:1,0	0:7:7,0	1:3:0,3	0:8:8,0	0:5:5,0	0:2:2,0	0:3:3,0	0:7:7,0	0:5:5,0	0:5:5,0	0:5:5,0	0:12:12,0	0:2:2,0	0:2:2,0	0:3:3,0	0:2:2,0	0:4:4,0	0:2:2,0	0:3:3,0	0:4:4,0	0:3:3,0	0:4:4,0	0:5:5,0	0:5:5,0	.:.:.	0:4:4,0	0:7:7,0	0:5:5,0	0:6:6,0	0:9:9,0
223	reindeerY1320_contig1090:210	reindeerY1320_contig1090	210	C	G	RtY_237	GCAGTGGTCTCAAGCTGCCTGCAATCCCAT[C/G]ACGTGCTCTGGGGTGTGTGTGTGAGATCCT	GT:DP:AD	.:.:.	0:8:8,0	0:4:4,0	0:11:11,0	0:9:9,0	0:2:2,0	0:1:1,0	.:.:.	0:2:2,0	0:16:16,0	0:4:4,0	0:3:3,0	0:5:5,0	0:1:1,0	1:16:0,16	0:5:5,0	0:15:15,0	0:3:3,0	0:7:7,0	0:7:7,0	0:1:1,0	0:5:5,0	0:13:13,0	0:8:8,0	0:4:4,0	0:5:5,0	0:3:3,0	0:2:2,0	0:4:4,0	0:11:11,0	0:10:10,0	0:11:11,0	0:3:3,0	0:3:3,0	0:5:5,0	0:4:4,0	0:7:7,0	0:5:5,0	0:1:1,0	0:9:9,0	0:4:4,0
224	reindeerY1320_contig12:413	reindeerY1320_contig12	413	T	C	RtY_238	TGGCTTAGTGGTACTGAACTCCTGTAGAAT[T/C]GTTTGCATGCAAAATTCTTCCTCCGTCTTT	GT:DP:AD	0:10:10,0	0:17:17,0	0:1:1,0	0:16:16,0	0:20:20,0	0:3:3,0	0:1:1,0	0:4:4,0	0:3:3,0	0:22:22,0	0:2:2,0	0:2:2,0	0:2:2,0	0:3:3,0	1:20:0,20	0:2:2,0	0:7:7,0	0:4:4,0	0:7:7,0	0:11:11,0	0:10:10,0	0:4:4,0	0:28:28,0	0:4:4,0	0:1:1,0	.:.:.	0:6:6,0	0:5:5,0	0:3:3,0	.:.:.	0:5:5,0	0:3:3,0	0:11:11,0	.:.:.	0:1:1,0	0:3:3,0	0:4:4,0	0:8:8,0	0:4:4,0	0:9:9,0	0:10:10,0
225	reindeerY1320_contig120:1286	reindeerY1320_contig120	1286	C	T	RtY_239	CTCATATCCTGAGACTCCATGGTCTCATCC[C/T]ATGTGTTTGGGAGTCTCATTTCCTAAGGTT	GT:DP:AD	0:5:5,0	0:21:21,0	0:1:1,0	0:24:24,0	0:25:25,0	0:3:3,0	0:4:4,0	.:.:.	0:1:1,0	0:16:16,0	0:2:2,0	0:3:3,0	0:5:5,0	0:4:4,0	1:23:0,23	0:7:7,0	0:8:8,0	0:5:5,0	0:4:4,0	0:2:2,0	0:5:5,0	0:1:1,0	0:23:23,0	0:4:4,0	0:8:8,0	0:2:2,0	0:6:6,0	0:7:7,0	0:3:3,0	0:2:2,0	0:9:9,0	0:9:9,0	0:10:10,0	0:6:6,0	0:4:4,0	0:4:4,0	0:7:7,0	0:5:5,0	0:6:6,0	0:9:9,0	0:7:7,0
226	reindeerY1320_contig13:5489	reindeerY1320_contig13	5489	G	T	RtY_240	TCCTCCTCCCTTACTCTTTCTTTCCTGGAT[G/T]ATCCTCAACCAGAAACTCATCCCCCTACAA	GT:DP:AD	0:5:5,0	0:29:29,0	0:1:1,0	0:19:19,0	0:18:18,0	0:3:3,0	0:2:2,0	0:1:1,0	.:.:.	0:32:32,0	0:1:1,0	0:3:3,0	0:6:6,0	0:3:3,0	1:25:0,25	0:2:0,0	0:6:6,0	0:11:11,0	0:6:6,0	0:4:4,0	0:1:1,0	0:4:4,0	0:19:19,0	0:5:5,0	0:4:4,0	0:6:6,0	0:7:7,0	0:5:5,0	0:7:7,0	0:1:1,0	0:10:10,0	0:3:3,0	0:8:8,0	0:6:6,0	0:9:8,0	0:3:3,0	0:7:7,0	0:9:9,0	0:8:8,0	0:6:6,0	0:2:2,0
227	reindeerY1320_contig139:1021	reindeerY1320_contig139	1021	T	C	RtY_241	GGTGAATCACCCCTACAGTGCAAGTCCCTT[T/C]CCCTTGGATAGGAATTTGGAGTAGGTCCTT	GT:DP:AD	.:.:.	0:24:24,0	.:.:.	0:20:20,0	0:17:17,0	0:1:1,0	0:1:1,0	0:3:3,0	0:10:10,0	0:35:35,0	0:3:3,0	0:2:2,0	0:2:2,0	0:2:2,0	1:25:0,25	0:3:3,0	0:12:12,0	0:4:4,0	0:7:7,0	0:1:1,0	0:5:5,0	0:4:4,0	0:16:16,0	.:.:.	0:1:1,0	0:3:3,0	0:7:7,0	0:6:6,0	0:4:4,0	0:1:1,0	0:10:10,0	0:1:1,0	0:3:3,0	0:5:5,0	0:7:7,0	0:7:7,0	0:14:14,0	0:4:4,0	0:9:9,0	0:6:6,0	0:3:3,0
228	reindeerY1320_contig158:167	reindeerY1320_contig158	167	T	A	RtY_242	TTCAGCTGATCAAGGCAATTATGGTACTGG[T/A]ACTGATTTTTATAGAAAATGGTGTTGTTTA	GT:DP:AD	.:.:.	0:12:12,0	0:1:1,0	0:17:17,0	0:17:17,0	.:.:.	0:1:1,0	0:2:2,0	0:3:3,0	0:13:13,0	0:3:3,0	0:4:4,0	0:2:2,0	0:2:2,0	1:18:0,18	0:4:4,0	0:6:6,0	0:5:5,0	0:5:5,0	0:6:6,0	0:1:1,0	0:5:5,0	0:5:5,0	0:3:3,0	0:4:4,0	0:3:3,0	0:3:3,0	0:5:5,0	0:1:1,0	.:.:.	0:3:3,0	0:1:1,0	0:8:8,0	0:7:7,0	0:3:3,0	0:2:2,0	0:2:2,0	0:9:9,0	0:4:4,0	0:8:8,0	0:5:5,0
229	reindeerY1320_contig16:1562	reindeerY1320_contig16	1562	A	C	RtY_243	ATTTGATGATTCCACCTTGATAATCTGAAA[A/C]AATATGGTTCTTAAAACTTACTGAAGAATC	GT:DP:AD	0:9:9,0	0:16:16,0	.:.:.	0:21:21,0	0:28:28,0	0:5:5,0	.:.:.	0:4:4,0	0:9:9,0	0:22:22,0	.:.:.	0:2:2,0	0:8:8,0	0:2:2,0	1:26:0,26	0:3:3,0	0:9:9,0	0:1:1,0	0:5:5,0	0:6:6,0	0:4:4,0	0:5:5,0	0:28:28,0	0:3:3,0	0:4:4,0	0:4:4,0	0:4:4,0	0:3:3,0	0:3:3,0	.:.:.	0:1:1,0	0:1:1,0	0:8:8,0	0:1:1,0	0:2:2,0	0:1:1,0	0:8:8,0	0:11:11,0	0:10:10,0	0:4:4,0	0:8:8,0
230	reindeerY1320_contig21:3977	reindeerY1320_contig21	3977	C	T	RtY_244	TTTTGTCCAAGCTCCAAAGATATATCAAAA[C/T]GAAATGAGACTGCCCATTCAGATTATATAT	GT:DP:AD	.:.:.	0:24:24,0	0:6:6,0	0:27:27,0	0:11:11,0	.:.:.	0:3:3,0	.:.:.	0:2:2,0	0:26:26,0	0:6:6,0	0:7:7,0	0:4:4,0	.:.:.	1:21:0,21	0:3:3,0	0:9:9,0	0:5:5,0	0:5:5,0	0:4:4,0	0:6:6,0	0:3:3,0	0:20:20,0	0:4:4,0	0:3:3,0	0:4:4,0	0:8:8,0	0:4:4,0	.:.:.	0:2:2,0	0:2:2,0	0:5:5,0	0:6:6,0	0:4:4,0	0:3:3,0	0:3:3,0	0:7:7,0	0:6:6,0	0:5:5,0	0:12:12,0	0:6:6,0
231	reindeerY1320_contig227:1371	reindeerY1320_contig227	1371	C	A	RtY_245	CCATGGTGAAATATATAGAGATCCATATTT[C/A]TTGTAGGGAAACATACACCCAGAGTTTCAA	GT:DP:AD	0:3:3,0	0:20:20,0	0:8:8,0	0:20:20,0	0:22:22,0	0:1:1,0	.:.:.	0:2:2,0	0:1:1,0	0:17:17,0	.:.:.	0:4:4,0	0:2:2,0	0:2:2,0	1:17:0,17	0:2:2,0	0:3:3,0	0:7:7,0	0:8:8,0	0:9:9,0	0:6:6,0	0:5:5,0	0:14:14,0	0:2:2,0	0:2:2,0	.:.:.	0:9:9,0	0:5:5,0	0:4:4,0	.:.:.	0:3:3,0	.:.:.	0:7:7,0	0:3:3,0	0:2:2,0	0:5:5,0	0:6:6,0	0:12:12,0	0:6:6,0	0:15:15,0	0:4:4,0
232	reindeerY1320_contig233:1299	reindeerY1320_contig233	1299	G	A	RtY_246	AAGTTCTGGAGAATATTCCATGTAAATTTA[G/A]GGATGTGTATTCTTCTGTTCTTGTTAGGTA	GT:DP:AD	0:1:1,0	0:19:19,0	.:.:.	0:16:16,0	0:23:23,0	.:.:.	.:.:.	0:5:5,0	0:4:4,0	0:15:15,0	0:2:2,0	0:7:7,0	.:.:.	0:2:2,0	1:13:0,13	0:4:4,0	0:5:5,0	0:3:3,0	0:4:4,0	0:7:7,0	0:7:7,0	0:2:2,0	0:19:19,0	0:5:5,0	0:4:4,0	0:3:3,0	0:7:7,0	0:6:6,0	0:2:2,0	0:3:3,0	0:1:1,0	.:.:.	0:8:8,0	.:.:.	0:6:6,0	.:.:.	0:2:2,0	0:6:6,0	0:3:3,0	0:7:7,0	0:8:8,0
233	reindeerY1320_contig324:226	reindeerY1320_contig324	226	G	T	RtY_247	GTCAGTATTCTCCCCTTCAAGAAAATTAAT[G/T]TCTCAGACCAGGTAGTTATTTTGGTGACTA	GT:DP:AD	.:.:.	0:21:21,0	0:6:6,0	0:11:11,0	0:20:20,0	0:2:2,0	0:4:4,0	0:1:1,0	0:3:3,0	0:16:16,0	.:.:.	0:2:2,0	0:1:1,0	0:3:3,0	1:16:0,16	0:2:2,0	0:2:2,0	0:7:7,0	0:6:6,0	0:5:5,0	0:3:3,0	0:6:6,0	0:22:22,0	.:.:.	0:2:2,0	.:.:.	0:7:7,0	0:8:8,0	0:2:2,0	0:1:1,0	0:5:5,0	0:1:1,0	0:7:7,0	0:4:4,0	0:2:2,0	0:2:2,0	0:5:5,0	0:4:4,0	0:4:4,0	0:4:4,0	0:4:4,0
234	reindeerY1320_contig349:827	reindeerY1320_contig349	827	C	G	RtY_248	ATGTAGTTCAGGGCAAGAGGGGCACCGAGG[C/G]CACTAATGTGACTGGGCCAGCAGCTTAGCC	GT:DP:AD	.:.:.	0:19:19,0	0:4:4,0	0:17:17,0	0:28:28,0	.:.:.	0:3:3,0	0:5:5,0	0:2:2,0	0:19:19,0	0:5:5,0	0:5:5,0	0:2:2,0	0:1:1,0	1:19:0,19	0:5:5,0	0:2:2,0	0:2:2,0	0:7:7,0	0:6:6,0	0:4:4,0	0:3:3,0	0:22:22,0	0:3:3,0	0:1:1,0	0:1:1,0	0:7:7,0	0:10:10,0	0:2:2,0	0:6:6,0	0:9:9,0	0:6:6,0	0:9:9,0	0:1:1,0	0:7:7,0	0:5:5,0	0:11:11,0	0:4:4,0	0:5:5,0	0:6:6,0	0:8:7,0
235	reindeerY1320_contig37:2470	reindeerY1320_contig37	2470	C	T	RtY_249	TGATAAGTCCTCCAAACTGTTGGAGACACA[C/T]GGGCCTTCCCCAAAAGAAGTTTTCCAGGTG	GT:DP:AD	.:.:.	0:21:21,0	0:4:4,0	0:19:19,0	0:23:23,0	0:2:2,0	0:1:1,0	.:.:.	0:4:4,0	0:18:18,0	0:1:1,0	0:7:7,0	0:3:3,0	0:6:6,0	1:18:0,18	0:6:6,0	0:4:4,0	0:3:3,0	0:8:8,0	0:8:8,0	0:3:3,0	0:12:12,0	0:16:16,0	0:8:8,0	0:4:4,0	0:2:2,0	0:4:4,0	0:2:2,0	0:4:4,0	0:5:5,0	0:7:7,0	0:2:2,0	0:8:8,0	0:3:3,0	0:5:5,0	0:8:8,0	0:6:6,0	0:2:2,0	0:6:6,0	0:9:9,0	0:6:6,0
236	reindeerY1320_contig55:2952	reindeerY1320_contig55	2952	G	T	RtY_250	TAACAAAGGCCACTACGATAGCACAGTTGA[G/T]AAATTTGGGCTGAGGTTTCTTGGGCATATA	GT:DP:AD	.:.:.	0:19:19,0	0:2:2,0	0:22:22,0	0:14:14,0	0:3:3,0	0:1:1,0	0:2:2,0	0:6:6,0	0:22:22,0	0:2:2,0	0:4:4,0	0:5:5,0	0:2:2,0	1:23:0,23	0:6:6,0	0:5:5,0	0:10:10,0	0:3:3,0	0:14:14,0	0:4:4,0	0:4:4,0	0:15:15,0	0:1:1,0	0:4:4,0	0:1:1,0	0:7:7,0	0:8:8,0	0:2:2,0	0:6:6,0	0:5:5,0	.:.:.	0:4:4,0	0:5:5,0	0:5:5,0	0:8:8,0	0:6:6,0	0:4:4,0	0:7:7,0	0:11:11,0	0:7:7,0
237	reindeerY1320_contig57:3156	reindeerY1320_contig57	3156	G	C	RtY_251	TGTGATTTTGCAACACCCTCCATATCTTAT[G/C]GTTGCTGTTAATGTTACTATTCCTTGATCT	GT:DP:AD	.:.:.	0:18:18,0	0:3:3,0	0:25:25,0	0:19:19,0	0:1:1,0	0:2:2,0	0:4:4,0	0:4:4,0	0:29:29,0	0:2:2,0	0:9:9,0	0:4:4,0	0:3:3,0	1:11:0,11	0:7:7,0	0:6:6,0	0:12:12,0	0:8:8,0	0:9:9,0	0:5:5,0	0:8:8,0	0:17:16,0	0:3:3,0	0:5:5,0	0:1:1,0	0:8:8,0	0:5:5,0	0:2:2,0	0:5:5,0	0:4:4,0	0:7:7,0	0:10:10,0	0:8:8,0	0:4:4,0	0:8:8,0	0:2:2,0	0:2:2,0	0:6:6,0	0:4:4,0	0:6:6,0
238	reindeerY1320_contig750:412	reindeerY1320_contig750	412	G	T	RtY_252	GTCTCAGGTTGTCATAGATTGGGACACCCA[G/T]TGTGTCCCCTTGTGAGTCGGGTAAGAGGAA	GT:DP:AD	.:.:.	0:17:17,0	.:.:.	0:20:20,0	0:10:10,0	0:3:3,0	0:6:6,0	.:.:.	0:1:1,0	0:20:20,0	0:4:4,0	0:1:1,0	0:5:5,0	.:.:.	1:13:0,13	0:1:1,0	0:5:5,0	0:1:1,0	0:6:6,0	0:8:8,0	0:11:11,0	0:1:1,0	0:15:15,0	0:3:3,0	0:3:3,0	0:2:2,0	0:4:4,0	0:5:5,0	0:6:6,0	0:1:1,0	0:5:5,0	0:6:6,0	0:3:3,0	0:1:1,0	0:5:5,0	.:.:.	0:14:14,0	0:7:7,0	0:7:7,0	0:6:6,0	0:5:5,0
239	reindeerY1320_contig20:2536	reindeerY1320_contig20	2536	C	T	RtY_253	TGTACACAGGATATTCAACAGGTAAGGGAA[C/T]CTGAGTCTCCACTGAAGAAATGCAGCATTT	GT:DP:AD	0:7:7,0	0:16:16,0	0:4:4,0	0:21:21,0	0:21:21,0	0:2:2,0	0:2:2,0	0:5:5,0	0:1:1,0	0:15:15,0	0:6:6,0	0:8:8,0	0:5:5,0	0:2:2,0	1:20:0,20	0:7:7,0	0:10:10,0	0:8:8,0	0:12:12,0	0:11:11,0	0:4:4,0	0:6:6,0	0:21:21,0	0:7:7,0	0:2:2,0	0:3:3,0	0:7:7,0	0:3:3,0	0:5:5,0	.:.:.	0:7:7,0	0:8:8,0	0:9:9,0	0:8:8,0	0:9:9,0	0:10:10,0	0:2:2,0	0:5:5,0	0:6:6,0	0:7:7,0	0:5:5,0
240	reindeerY1320_contig257:1162	reindeerY1320_contig257	1162	G	A	RtY_254	TCTCTTATCCTTCATAGCATCTTTGCTACA[G/A]GTTATGAAAGCATGCCTCTGTGTTTGTCTG	GT:DP:AD	0:9:9,0	0:45:45,0	.:.:.	0:14:14,0	0:45:45,0	0:1:1,0	0:3:3,0	0:4:4,0	0:4:4,0	0:18:18,0	0:1:1,0	0:4:4,0	0:7:7,0	0:1:1,0	1:18:0,18	0:11:11,0	0:4:4,0	0:4:4,0	0:4:4,0	0:9:9,0	0:7:7,0	0:4:4,0	0:11:11,0	0:9:9,0	0:12:12,0	0:6:6,0	0:4:4,0	0:3:3,0	0:3:3,0	0:1:1,0	0:6:6,0	0:1:1,0	0:5:5,0	0:3:3,0	0:5:5,0	0:5:5,0	0:7:7,0	0:7:7,0	0:5:5,0	0:5:5,0	0:8:8,0
241	reindeerY1320_contig76:2678	reindeerY1320_contig76	2678	T	C	RtY_255	GTGAAACTGATATCTCAATGCAGGTGATTT[T/C]GATGATGAAGGGTGTGTGAAGCACGAGCTT	GT:DP:AD	.:.:.	0:17:17,0	0:6:6,0	0:24:24,0	0:24:24,0	0:1:1,0	.:.:.	.:.:.	0:4:4,0	0:14:14,0	0:1:1,0	0:5:5,0	0:4:4,0	0:3:3,0	1:24:0,24	0:7:7,0	0:7:7,0	0:4:4,0	0:8:8,0	0:4:4,0	0:4:4,0	0:13:13,0	0:24:24,0	0:6:6,0	0:6:6,0	0:3:3,0	0:3:3,0	0:8:8,0	0:7:7,0	0:2:2,0	0:6:6,0	0:8:8,0	0:10:10,0	0:5:5,0	0:8:8,0	0:3:3,0	0:13:13,0	0:8:8,0	0:5:5,0	0:4:4,0	0:4:4,0
242	reindeerY1320_contig10:5311	reindeerY1320_contig10	5311	C	T	RtY_256	TTTAGGTCCTTCTCCCATACTCTCTTGCCC[C/T]GTAAGTCCTCAAACAGCAACTCACCACACT	GT:DP:AD	1:4:0,4	0:22:22,0	0:2:2,0	0:25:25,0	0:13:13,0	0:2:2,0	0:6:6,0	0:3:3,0	.:.:.	0:23:23,0	0:1:1,0	0:4:4,0	0:6:6,0	0:3:3,0	1:14:0,14	0:6:6,0	0:5:5,0	0:8:8,0	0:4:4,0	0:6:6,0	0:8:8,0	0:6:6,0	0:13:13,0	0:6:6,0	0:3:3,0	0:2:2,0	0:7:7,0	0:6:6,0	0:6:6,0	0:1:1,0	0:9:9,0	0:8:8,0	0:6:6,0	0:9:9,0	0:4:4,0	0:6:6,0	0:6:6,0	0:9:9,0	0:2:2,0	0:8:8,0	0:7:7,0
243	reindeerY1320_contig946:164	reindeerY1320_contig946	164	G	C	RtY_257	TTTTGCTTACTATGGCTCTATCAAAAAATA[G/C]TTGAGCATGCACAAATTAGAATTAGTTGCC	GT:DP:AD	0:2:2,0	0:14:14,0	0:3:3,0	0:18:18,0	0:11:11,0	0:3:3,0	.:.:.	0:2:2,0	0:2:2,0	0:15:15,0	.:.:.	0:5:5,0	0:3:3,0	0:3:3,0	1:14:0,14	0:2:2,0	0:5:5,0	0:11:11,0	0:4:4,0	0:14:14,0	0:6:6,0	0:1:1,0	0:13:13,0	0:6:6,0	0:4:4,0	0:4:4,0	0:2:2,0	0:3:2,0	0:1:1,0	0:1:1,0	0:3:3,0	0:1:1,0	0:5:5,0	0:5:5,0	0:3:3,0	0:6:6,0	0:13:13,0	0:3:3,0	0:3:3,0	0:11:11,0	0:7:7,0
244	reindeerY1320_contig1:18357	reindeerY1320_contig1	18357	G	A	RtY_321	CCCAGGACTTCTCTCCTATATCATTCTCAC[G/A]TGTGTGGAACAAGTCTCCAGAGCACCAGGC	GT:DP:AD	.:.:.	0:19:19,0	.:.:.	0:17:17,0	0:22:21,0	0:2:2,0	0:6:6,0	0:1:1,0	.:.:.	0:26:26,0	0:2:2,0	.:.:.	0:4:4,0	0:1:1,0	0:15:15,0	0:8:8,0	0:1:1,0	0:7:7,0	0:5:5,0	0:2:2,0	0:1:1,0	0:4:4,0	1:34:0,34	0:9:9,0	0:7:7,0	0:3:3,0	0:7:7,0	0:2:2,0	0:8:8,0	0:10:10,0	0:8:8,0	0:4:4,0	0:6:6,0	0:4:4,0	0:4:4,0	0:8:7,1	0:5:5,0	0:3:3,0	0:6:6,0	0:5:5,0	0:3:3,0
245	reindeerY1320_contig1006:292	reindeerY1320_contig1006	292	A	G	RtY_322	GCAAGCAGAGTCTCCTATATGCAGTAGTGA[A/G]TCCTCTATTCTTGACATATAAAAAACTGCT	GT:DP:AD	0:3:3,0	0:9:9,0	0:1:1,0	0:17:17,0	0:11:11,0	.:.:.	.:.:.	0:5:5,0	0:3:3,0	0:14:14,0	0:5:5,0	0:3:3,0	0:6:6,0	.:.:.	0:10:10,0	0:2:2,0	0:5:5,0	0:4:4,0	0:6:6,0	0:9:9,0	0:3:3,0	0:4:4,0	1:16:0,16	0:7:7,0	0:1:1,0	0:5:5,0	0:8:8,0	0:4:4,0	.:.:.	0:2:2,0	0:6:6,0	0:1:1,0	0:2:2,0	0:3:3,0	0:2:2,0	0:3:3,0	0:6:6,0	0:4:4,0	0:5:5,0	0:6:6,0	0:7:7,0
246	reindeerY1320_contig139:1245	reindeerY1320_contig139	1245	G	A	RtY_323	GCCAAGGATTTTCCTTTTCCCTTTTGAGGG[G/A]TTCCAGTATAAGGTCAGGGTTCTGCTACCT	GT:DP:AD	.:.:.	0:15:15,0	0:2:2,0	0:17:17,0	0:17:17,0	0:1:1,0	0:1:1,0	0:2:2,0	0:4:4,0	0:25:25,0	0:1:1,0	0:4:4,0	0:2:2,0	0:1:1,0	0:15:15,0	0:4:4,0	0:6:6,0	0:5:5,0	0:11:11,0	0:5:5,0	0:4:4,0	0:5:5,0	1:26:0,26	0:3:3,0	0:3:3,0	0:3:3,0	0:10:10,0	0:6:6,0	0:5:5,0	0:4:4,0	0:6:6,0	0:1:1,0	0:9:9,0	0:1:1,0	0:5:5,0	0:5:5,0	0:9:9,0	0:4:4,0	0:9:9,0	0:5:5,0	0:9:9,0
247	reindeerY1320_contig3:7548	reindeerY1320_contig3	7548	C	T	RtY_324	ATAACTGGAAAGATATGTTGACTGCCACAG[C/T]GCCACCATGTAAACAGTCTGAAGGTCCAGT	GT:DP:AD	0:1:1,0	0:29:29,0	0:2:2,0	0:22:22,0	0:42:42,0	0:5:5,0	.:.:.	0:9:9,0	0:7:7,0	0:17:17,0	0:1:1,0	0:6:6,0	0:5:5,0	0:3:3,0	0:24:24,0	0:12:12,0	0:5:5,0	0:8:8,0	0:5:5,0	0:3:3,0	0:5:5,0	0:1:1,0	1:20:0,20	0:4:4,0	0:1:1,0	0:5:5,0	0:2:2,0	0:3:3,0	0:5:5,0	0:5:5,0	0:5:5,0	0:9:9,0	0:8:8,0	0:4:4,0	0:5:5,0	0:10:10,0	0:3:3,0	0:3:3,0	0:7:7,0	0:3:3,0	0:8:8,0
248	reindeerY1320_contig14:3669	reindeerY1320_contig14	3669	G	A	RtY_325	CAGGCAAGAGGTGGCCCAGCAGGAGAGGAG[G/A]CTTCCCTTTTCAGAGGGGAGGTGGTGGTGG	GT:DP:AD	.:.:.	0:16:16,0	0:2:2,0	0:23:23,0	0:14:14,0	0:1:1,0	0:1:1,0	0:3:3,0	0:5:5,0	0:17:17,0	0:1:1,0	0:3:3,0	0:6:6,0	0:3:3,0	0:16:16,0	0:2:2,0	0:4:4,0	0:5:5,0	0:5:5,0	0:4:4,0	0:4:4,0	0:2:2,0	1:7:0,7	0:5:5,0	0:3:3,0	0:6:6,0	0:6:6,0	0:2:2,0	0:3:3,0	0:6:6,0	0:6:6,0	0:12:12,0	0:8:8,0	0:3:3,0	0:3:3,0	0:4:4,0	0:9:9,0	0:6:6,0	0:4:4,0	0:10:10,0	0:9:9,0
249	reindeerY1320_contig230:1544	reindeerY1320_contig230	1544	T	C	RtY_326	ATATGTGACATAAAGAAATACCCAAATTTT[T/C]CTATGTGACACAAATAAATTAGCATGTTTC	GT:DP:AD	.:.:.	0:14:14,0	0:6:6,0	0:18:18,0	0:26:26,0	0:6:6,0	0:2:2,0	0:3:3,0	0:2:2,0	0:14:14,0	0:3:3,0	0:4:4,0	.:.:.	0:1:1,0	0:18:18,0	0:2:2,0	0:4:4,0	0:2:2,0	0:6:6,0	0:8:8,0	0:4:4,0	0:3:3,0	1:19:0,19	.:.:.	.:.:.	0:2:2,0	0:5:5,0	0:2:2,0	0:1:1,0	.:.:.	0:2:2,0	0:1:1,0	0:6:6,0	0:1:1,0	0:1:1,0	.:.:.	0:3:3,0	0:7:7,0	0:15:15,0	0:6:6,0	0:10:10,0
250	reindeerY1320_contig31:1139	reindeerY1320_contig31	1139	G	A	RtY_327	CGTGGGCTTGTGTCACCTGTGTTAATGTGG[G/A]TCTGTGTGTGTGTGTTTCTGGCCCAGCGCA	GT:DP:AD	.:.:.	0:20:20,0	0:3:3,0	0:32:32,0	0:17:17,0	0:4:4,0	0:2:2,0	0:4:4,0	0:1:1,0	0:19:19,0	0:6:6,0	0:5:5,0	0:5:5,0	.:.:.	0:26:26,0	0:4:4,0	0:4:4,0	0:9:9,0	0:3:3,0	0:9:9,0	0:4:4,0	0:4:4,0	1:15:0,15	0:3:3,0	0:5:5,0	0:2:2,0	0:6:6,0	0:5:5,0	0:4:4,0	0:4:4,0	0:5:5,0	0:6:6,0	0:3:3,0	0:6:6,0	0:10:10,0	0:5:5,0	0:6:6,0	0:3:3,0	0:6:6,0	0:4:4,0	0:5:5,0
251	reindeerY1320_contig4:2980	reindeerY1320_contig4	2980	T	G	RtY_328	GGGGTAGCACCTGATGCAATAGCCGTACCC[T/G]GCCTGAAGCCGAATGGGGCCATGTGGGGGC	GT:DP:AD	.:.:.	0:12:12,0	0:4:4,0	0:25:25,0	0:21:21,0	0:2:2,0	0:7:7,0	0:2:2,0	0:2:2,0	0:17:17,0	0:3:3,0	0:3:3,0	0:7:7,0	.:.:.	0:30:30,0	0:4:4,0	0:6:6,0	0:9:9,0	0:13:13,0	0:4:4,0	0:2:2,0	0:6:6,0	1:21:0,21	0:2:2,0	0:6:6,0	0:2:2,0	0:2:2,0	0:3:3,0	0:5:5,0	0:7:7,0	0:3:3,0	0:6:6,0	0:7:7,0	0:7:7,0	0:5:5,0	0:5:5,0	0:7:7,0	0:6:6,0	0:6:6,0	0:11:11,0	0:9:9,0
252	reindeerY1320_contig434:942	reindeerY1320_contig434	942	T	C	RtY_329	GAAATTATGGTCATTGATAACTCGGGAAGG[T/C]GACTCCACAAATCTGGAATTACCTCAACAG	GT:DP:AD	0:3:3,0	0:16:15,0	.:.:.	0:15:15,0	0:18:18,0	0:7:7,0	0:3:3,0	.:.:.	0:2:2,0	0:16:16,0	0:4:4,0	0:6:6,0	0:1:1,0	0:5:5,0	0:16:16,0	0:4:4,0	0:7:7,0	0:6:6,0	0:7:7,0	0:6:6,0	.:.:.	0:7:7,0	1:15:0,15	0:3:3,0	0:4:4,0	0:1:1,0	0:3:3,0	0:7:7,0	0:8:8,0	.:.:.	0:7:7,0	0:8:8,0	0:6:6,0	0:3:3,0	0:6:6,0	0:4:4,0	0:10:10,0	0:13:13,0	0:11:11,0	0:7:7,0	0:4:4,0
253	reindeerY1320_contig527:635	reindeerY1320_contig527	635	G	C	RtY_330	GTTGGAGACAGCGGCAGGAGAAGGGGGTTG[G/C]TCGCATAGCTGCCCTGACTCCTGACTCTGG	GT:DP:AD	0:1:1,0	0:15:15,0	0:1:1,0	0:18:18,0	0:14:14,0	0:2:2,0	0:3:3,0	.:.:.	0:3:3,0	0:19:19,0	0:2:2,0	0:3:3,0	0:4:4,0	.:.:.	0:20:20,0	0:3:3,0	0:6:6,0	0:8:8,0	0:8:8,0	0:2:2,0	0:2:2,0	0:8:8,0	1:9:0,9	0:1:1,0	0:4:4,0	0:3:3,0	0:6:6,0	0:3:3,0	0:6:6,0	0:6:6,0	0:4:4,0	0:9:9,0	0:4:4,0	0:3:3,0	0:2:2,0	0:2:2,0	0:8:8,0	0:4:4,0	0:2:2,0	0:5:5,0	0:7:7,0
254	reindeerY1320_contig402:604	reindeerY1320_contig402	604	G	T	RtY_331	GAATTACTGTTTTTGTCTCCTTCCCTGCGG[G/T]AAAAAGTTCCCATTTGAAGTTAAAATGTCG	GT:DP:AD	0:5:5,0	0:25:25,0	0:3:3,0	0:31:31,0	0:17:17,0	0:5:5,0	0:1:1,0	0:2:2,0	0:3:3,0	0:28:28,0	0:2:2,0	0:3:3,0	0:2:2,0	0:3:3,0	0:17:17,0	0:5:5,0	0:9:9,0	0:4:4,0	0:6:6,0	0:4:4,0	0:5:5,0	0:4:4,0	1:23:0,23	0:5:5,0	0:7:7,0	0:5:5,0	0:9:9,0	0:8:8,0	0:1:1,0	0:6:6,0	0:5:5,0	0:8:8,0	0:9:9,0	0:3:3,0	0:3:3,0	0:4:4,0	0:12:12,0	0:6:6,0	0:4:4,0	0:11:11,0	0:5:5,0
255	reindeerY1320_contig780:231	reindeerY1320_contig780	231	A	G	RtY_332	TTGCTCCAGGAACTTAACTTTAGGTCCTGG[A/G]CTGTAGGATGCTACTCCATATCAGCACCTG	GT:DP:AD	0:1:1,0	0:19:19,0	0:2:2,0	0:18:18,0	0:8:8,0	0:5:5,0	0:7:7,0	0:1:1,0	0:1:1,0	0:10:10,0	0:5:5,0	0:8:8,0	0:2:2,0	0:3:3,0	0:12:12,0	0:10:10,0	0:7:7,0	0:1:1,0	0:1:1,0	0:4:4,0	0:4:4,0	0:6:6,0	1:14:0,14	0:3:3,0	0:8:8,0	0:3:3,0	0:6:6,0	0:4:4,0	0:5:5,0	0:9:9,0	0:7:7,0	0:9:9,0	0:7:7,0	0:3:3,0	0:1:1,0	0:6:6,0	0:10:10,0	0:2:2,0	0:5:5,0	0:7:7,0	0:9:9,0
256	reindeerY1320_contig884:217	reindeerY1320_contig884	217	A	G	RtY_333	TTCTTACCAGGGAAGTCCCTTGGATAGAGC[A/G]AGATGAGGAGAAAAAGCCAGGAAGACATTA	GT:DP:AD	.:.:.	0:18:18,0	0:10:10,0	0:16:16,0	0:18:18,0	.:.:.	0:8:8,0	.:.:.	0:1:1,0	0:20:20,0	0:2:2,0	0:7:7,0	0:5:5,0	0:2:2,0	0:17:17,0	0:2:2,0	0:12:12,0	0:8:8,0	0:7:7,0	0:7:7,0	0:4:4,0	0:6:6,0	1:16:0,16	0:6:6,0	0:5:5,0	0:2:2,0	0:5:5,0	0:7:7,0	0:4:4,0	0:5:5,0	0:5:5,0	0:3:3,0	0:7:7,0	.:.:.	0:9:9,0	0:7:7,0	0:4:4,0	0:7:7,0	0:3:3,0	0:10:10,0	0:4:4,0
257	reindeerY1320_contig72:680	reindeerY1320_contig72	680	A	T	RtY_334	CACACCAGGAGGGCAGCATGACCTCATAAA[A/T]AATATACAGTACTCTCCATTGATCCTCCCC	GT:DP:AD	0:97:97,0	0:24:24,0	.:.:.	0:18:18,0	0:15:15,0	.:.:.	0:2:2,0	0:5:5,0	0:4:4,0	0:17:17,0	.:.:.	0:7:7,0	0:3:3,0	0:4:4,0	0:16:16,0	0:12:12,0	0:6:6,0	0:1:1,0	0:1:1,0	0:9:9,0	0:7:7,0	0:7:7,0	1:20:0,20	0:5:5,0	0:2:2,0	0:1:1,0	0:5:5,0	0:11:11,0	0:3:3,0	0:3:3,0	0:7:7,0	0:4:4,0	0:9:9,0	0:3:3,0	0:5:5,0	0:8:8,0	0:3:3,0	0:3:3,0	0:1:1,0	0:2:2,0	0:6:6,0
258	reindeerY1320_contig1:10532	reindeerY1320_contig1	10532	G	A	RtY_335	GGATGATGTCCTGGGAACCTGGCCCTTTTC[G/A]GCCCACAGCTCATGCCTCTCTTAGGCAGAA	GT:DP:AD	.:.:.	0:18:18,0	0:1:1,0	0:23:23,0	0:16:16,0	0:1:1,0	0:3:3,0	0:1:1,0	0:2:2,0	0:29:29,0	0:5:5,0	0:5:5,0	0:2:2,0	0:4:4,0	0:21:21,0	0:7:7,0	0:4:4,0	0:9:9,0	0:6:6,0	0:11:11,0	0:11:11,0	0:11:11,0	0:19:19,0	1:7:0,7	0:8:8,0	0:2:2,0	0:5:5,0	0:5:5,0	0:6:6,0	0:7:7,0	0:7:7,0	0:5:5,0	0:9:9,0	0:4:4,0	0:6:6,0	0:8:8,0	0:10:10,0	0:9:9,0	0:2:2,0	0:5:5,0	0:8:8,0
259	reindeerY1320_contig1:10588	reindeerY1320_contig1	10588	C	A	RtY_336	CAGAAAGCACCGTTTCTACCTCAAGTGCAC[C/A]CAGTGGGCTTGATCCCACCTAAGGCCTCAA	GT:DP:AD	.:.:.	0:18:18,0	0:1:1,0	0:24:24,0	0:17:17,0	0:1:1,0	0:3:3,0	0:3:3,0	0:2:2,0	0:31:31,0	0:4:4,0	0:6:6,0	0:1:1,0	0:6:6,0	0:20:20,0	0:7:7,0	0:7:7,0	0:6:6,0	0:6:6,0	0:10:10,0	0:7:7,0	0:8:8,0	0:21:21,0	1:7:0,7	0:8:8,0	0:2:2,0	0:4:4,0	0:6:6,0	0:10:10,0	0:6:6,0	0:5:5,0	0:3:3,0	0:9:9,0	0:5:5,0	0:4:4,0	0:9:9,0	0:6:6,0	0:8:8,0	0:3:3,0	0:3:3,0	0:6:6,0
260	reindeerY1320_contig140:1387	reindeerY1320_contig140	1387	G	A	RtY_337	TATTGTATAGATAATGGTCAACTCAGGAAC[G/A]TTCCGTTCTCACACCAACAGAGAAGGATGG	GT:DP:AD	0:2:2,0	0:19:19,0	0:4:4,0	0:15:15,0	0:16:16,0	0:2:2,0	.:.:.	0:4:4,0	0:4:4,0	0:19:19,0	0:2:2,0	0:1:1,0	0:1:1,0	0:2:2,0	0:21:21,0	0:3:3,0	0:7:7,0	0:11:11,0	0:6:6,0	0:6:6,0	0:4:4,0	0:6:6,0	0:25:25,0	1:3:0,3	0:4:4,0	0:3:3,0	0:4:4,0	0:3:3,0	0:4:4,0	0:1:1,0	0:4:4,0	0:1:1,0	0:3:3,0	0:6:6,0	0:1:1,0	0:2:2,0	0:10:10,0	0:9:9,0	0:4:4,0	0:8:8,0	0:3:3,0
261	reindeerY1320_contig151:2171	reindeerY1320_contig151	2171	C	T	RtY_338	ATGACAGCACTTTGAGAAAGTCTTCATGCA[C/T]GGGTTTATGGGGATGAGACAGAAAAGCCCA	GT:DP:AD	.:.:.	0:22:22,0	0:1:1,0	0:18:18,0	0:13:13,0	0:5:5,0	0:4:4,0	0:1:1,0	0:1:1,0	0:15:15,0	0:2:2,0	0:5:5,0	0:5:5,0	0:1:1,0	0:17:17,0	0:2:2,0	0:8:8,0	0:7:7,0	0:6:6,0	0:5:5,0	0:6:6,0	0:5:5,0	0:14:14,0	1:8:0,8	0:2:2,0	0:5:5,0	0:6:6,0	0:6:6,0	0:4:4,0	0:5:5,0	0:8:8,0	0:8:8,0	0:8:8,0	0:3:3,0	0:7:7,0	0:8:8,0	0:3:3,0	0:1:1,0	0:3:3,0	0:2:2,0	0:6:6,0
262	reindeerY1320_contig20:2572	reindeerY1320_contig20	2572	A	G	RtY_339	TCTCCACTGAAGAAATGCAGCATTTCCAGC[A/G]GATTGTGAAACCTAAGGTGACACAGAAGAT	GT:DP:AD	0:6:6,0	0:14:14,0	0:5:5,0	0:18:18,0	0:18:18,0	0:2:2,0	0:2:2,0	0:4:4,0	0:1:1,0	0:11:11,0	0:3:3,0	0:6:6,0	0:4:4,0	0:3:3,0	0:18:18,0	0:4:4,0	0:11:11,0	0:5:5,0	0:10:10,0	0:9:9,0	0:5:5,0	0:3:3,0	0:26:26,0	1:8:0,8	0:3:3,0	0:2:2,0	0:9:9,0	0:3:3,0	0:5:5,0	0:1:1,0	0:6:6,0	0:6:6,0	0:7:7,0	0:8:8,0	0:8:8,0	0:10:10,0	0:2:2,0	0:6:6,0	0:6:6,0	0:8:8,0	0:6:6,0
263	reindeerY1320_contig3:2858	reindeerY1320_contig3	2858	G	A	RtY_340	ATTGATAGAGTCAAGTCATGGACCCAGGAT[G/A]AATCTCTACTGGCAAATCCCTGGATGCAAT	GT:DP:AD	0:8:8,0	0:27:27,0	0:1:1,0	0:20:20,0	0:38:38,0	.:.:.	0:3:3,0	0:4:4,0	0:2:2,0	0:31:31,0	0:1:1,0	0:6:6,0	0:5:5,0	.:.:.	0:22:22,0	0:22:22,0	0:3:3,0	0:7:7,0	.:.:.	0:3:3,0	0:10:10,0	0:6:6,0	0:19:19,0	1:3:0,3	0:4:4,0	0:3:3,0	0:5:5,0	0:5:5,0	0:4:4,0	0:4:4,0	0:7:7,0	0:4:4,0	0:7:7,0	0:5:5,0	0:5:5,0	0:3:3,0	0:6:6,0	0:9:9,0	0:6:6,0	0:11:11,0	0:8:8,0
264	reindeerY1320_contig247:1598	reindeerY1320_contig247	1598	G	T	RtY_341	ATCAGGATACCCAGCTTGTCAGGTAGCCTG[G/T]GACTCCACCAAAGTGTGAGCAGGGTACTGC	GT:DP:AD	0:5:5,0	0:18:18,0	0:1:1,0	0:20:20,0	0:23:23,0	0:3:3,0	0:3:3,0	0:1:1,0	0:1:1,0	0:14:14,0	0:3:3,0	0:3:3,0	0:4:4,0	0:4:4,0	0:20:20,0	0:4:4,0	0:3:3,0	0:6:6,0	0:5:5,0	0:5:5,0	0:5:5,0	0:4:4,0	0:19:19,0	1:5:0,5	0:2:2,0	0:3:3,0	0:2:2,0	0:8:8,0	0:6:6,0	0:4:4,0	0:7:7,0	0:5:5,0	0:5:5,0	0:4:4,0	0:1:1,0	0:10:10,0	0:8:8,0	0:3:3,0	0:8:8,0	0:8:8,0	0:5:5,0
265	reindeerY1320_contig256:1375	reindeerY1320_contig256	1375	T	G	RtY_342	TGATGTGTGGCATATGCAATTGTCTATATT[T/G]CAAATGGGGACATCTTACCACAGATAGTCT	GT:DP:AD	.:.:.	0:27:27,0	0:2:2,0	0:19:19,0	0:31:31,0	0:1:1,0	0:1:1,0	.:.:.	0:6:6,0	0:23:23,0	0:3:3,0	0:2:2,0	0:1:1,0	0:2:2,0	0:19:19,0	0:6:6,0	0:9:9,0	0:5:5,0	0:5:5,0	0:8:8,0	0:4:4,0	0:7:7,0	0:15:15,0	1:3:0,3	0:1:1,0	0:2:2,0	0:2:2,0	0:9:9,0	0:4:4,0	0:5:5,0	0:7:7,0	0:1:1,0	0:6:6,0	0:3:3,0	0:2:2,0	0:1:1,0	0:6:6,0	0:11:11,0	0:5:5,0	0:6:6,0	0:6:6,0
266	reindeerY1320_contig269:160	reindeerY1320_contig269	160	G	C	RtY_343	GGACCTGTAGATTATTTAAGGAACATTAAA[G/C]ACCACTGTCTACTCAACAATTGTAAATAGC	GT:DP:AD	0:4:4,0	0:15:15,0	.:.:.	0:12:12,0	0:10:10,0	0:2:2,0	0:2:2,0	0:2:2,0	0:5:5,0	0:18:18,0	0:2:2,0	0:3:3,0	0:6:6,0	0:2:2,0	0:27:27,0	0:4:4,0	0:6:6,0	0:5:5,0	0:4:4,0	0:5:5,0	0:4:4,0	0:6:6,0	0:19:19,0	1:3:0,3	0:3:3,0	0:4:4,0	0:4:4,0	0:7:7,0	0:1:1,0	0:1:1,0	0:1:1,0	.:.:.	0:5:5,0	0:4:4,0	0:4:4,0	0:2:2,0	0:3:3,0	0:7:7,0	0:7:7,0	0:3:3,0	0:7:7,0
267	reindeerY1320_contig355:685	reindeerY1320_contig355	685	T	C	RtY_344	TGAAGCAGTTCTTAGGTATTAGAGAAGTTT[T/C]CCCAGTCTTTTAGGATATGTGCCTATTTCA	GT:DP:AD	0:6:6,0	0:19:19,0	0:2:2,0	0:20:20,0	0:20:19,1	0:4:4,0	0:2:2,0	0:3:3,0	0:6:6,0	0:21:21,0	0:1:1,0	0:2:2,0	0:3:3,0	0:1:1,0	0:22:22,0	0:3:3,0	0:7:7,0	0:5:5,0	0:4:4,0	0:8:8,0	0:5:5,0	0:6:6,0	0:23:23,0	1:2:0,2	0:3:3,0	0:2:2,0	0:10:10,0	0:9:9,0	0:3:3,0	0:2:2,0	0:8:8,0	0:2:2,0	0:8:8,0	0:6:6,0	0:3:3,0	0:3:3,0	0:5:5,0	0:8:8,0	0:6:6,0	0:4:4,0	0:9:9,0
268	reindeerY1320_contig374:664	reindeerY1320_contig374	664	G	C	RtY_345	GTGTATTTCACTTAAGAACTGCTAGCCATT[G/C]ATTTTAGTACACAAAATATGGAATTTTGAT	GT:DP:AD	0:3:3,0	0:19:19,0	0:5:5,0	0:21:21,0	0:19:19,0	0:1:1,0	0:2:2,0	0:2:2,0	0:3:3,0	0:24:24,0	0:1:1,0	.:.:.	0:1:1,0	0:1:1,0	0:17:17,0	0:3:3,0	0:6:6,0	0:4:4,0	0:5:5,0	0:7:7,0	0:3:3,0	0:5:5,0	0:21:21,0	1:2:0,2	0:7:7,0	0:4:4,0	0:7:7,0	0:4:4,0	0:3:3,0	.:.:.	0:5:5,0	.:.:.	0:7:7,0	0:2:2,0	0:4:4,0	0:1:1,0	0:4:4,0	0:5:5,0	0:8:8,0	0:7:7,0	0:6:6,0
269	reindeerY1320_contig381:590	reindeerY1320_contig381	590	C	T	RtY_346	ATTACTCTATGTGAAACATGGAAAGTTACA[C/T]ATTTTATCTTCATTAAGATTTTTGTATATG	GT:DP:AD	0:10:10,0	0:18:18,0	0:6:6,0	0:22:22,0	0:27:27,0	.:.:.	.:.:.	0:2:2,0	0:4:4,0	0:24:24,0	0:1:1,0	0:2:2,0	0:4:4,0	0:4:4,0	0:20:20,0	0:4:4,0	0:4:4,0	0:5:5,0	0:7:7,0	0:4:4,0	0:7:7,0	0:5:5,0	0:17:17,0	1:2:0,2	0:2:2,0	0:3:3,0	0:7:7,0	0:1:1,0	0:7:7,0	.:.:.	0:2:2,0	.:.:.	0:6:6,0	0:7:7,0	0:4:4,0	0:4:4,0	0:9:9,0	0:6:6,0	0:4:4,0	0:10:10,0	0:6:6,0
270	reindeerY1320_contig409:978	reindeerY1320_contig409	978	G	A	RtY_347	ACCATTGGGTGAAGGACCAATCCTTCTCAG[G/A]CACATCCCTGGTTTCATTTAGCCTAAGTAA	GT:DP:AD	.:.:.	0:16:16,0	0:2:2,0	0:16:16,0	0:14:14,0	0:3:3,0	0:1:1,0	0:2:2,0	0:5:5,0	0:15:15,0	.:.:.	0:5:5,0	0:3:3,0	0:2:2,0	0:16:16,0	0:6:6,0	0:2:2,0	0:4:4,0	0:7:7,0	0:3:3,0	0:3:3,0	0:12:12,0	0:9:9,0	1:7:0,7	0:3:3,0	0:2:2,0	0:4:4,0	0:2:2,0	0:4:4,0	0:2:2,0	0:6:6,0	0:2:2,0	0:4:4,0	0:3:3,0	0:3:3,0	0:7:7,0	0:7:7,0	0:9:9,0	0:6:6,0	0:4:4,0	0:4:4,0
271	reindeerY1320_contig449:397	reindeerY1320_contig449	397	A	C	RtY_348	TATTCCTTTATCATCCTTCAATGTTTGCTA[A/C]ATCAGTAGTGATTGATGGCTGTCTCTTTGT	GT:DP:AD	0:11:11,0	0:17:17,0	0:1:1,0	0:15:15,0	0:25:25,0	0:2:2,0	0:1:1,0	0:5:5,0	0:2:2,0	0:13:13,0	0:2:2,0	0:4:4,0	0:4:4,0	0:2:2,0	0:17:17,0	0:2:2,0	0:2:2,0	0:10:10,0	0:10:10,0	0:8:8,0	0:3:3,0	0:7:7,0	0:21:21,0	1:5:0,5	.:.:.	.:.:.	0:2:2,0	0:4:4,0	0:1:1,0	.:.:.	0:2:2,0	0:1:1,0	0:5:5,0	0:1:1,0	0:6:6,0	0:2:2,0	0:7:7,0	0:6:6,0	0:7:7,0	0:8:8,0	0:6:6,0
272	reindeerY1320_contig79:1031	reindeerY1320_contig79	1031	C	G	RtY_349	TCCTATTCTGTTACTGATTAAAAATAAAAG[C/G]AGGAATTAGAAGTGAGGGGAGAAAAGAGAA	GT:DP:AD	0:4:4,0	0:14:14,0	0:4:4,0	0:18:18,0	0:26:26,0	0:5:5,0	0:2:2,0	0:2:2,0	0:2:2,0	0:17:17,0	0:1:1,0	0:2:2,0	0:3:3,0	0:3:3,0	0:4:4,0	0:10:10,0	0:5:5,0	0:7:7,0	0:5:5,0	0:8:8,0	0:6:6,0	0:8:8,0	0:23:23,0	1:3:0,3	0:2:2,0	.:.:.	0:6:6,0	0:5:5,0	0:4:4,0	0:2:2,0	0:6:6,0	0:2:2,0	0:7:7,0	0:1:1,0	0:4:4,0	0:3:3,0	0:8:8,0	0:11:11,0	0:6:6,0	0:2:2,0	0:7:7,0
273	reindeerY1320_contig833:208	reindeerY1320_contig833	208	A	G	RtY_350	GACAACATTGCTACAATATCTTAGTATAGG[A/G]TTTTTGTGTTTCTTTGGATTTTGTATAGAA	GT:DP:AD	0:1:0,0	0:25:25,0	0:2:2,0	0:16:16,0	0:36:36,0	0:1:1,0	.:.:.	0:5:5,0	0:1:1,0	0:12:12,0	0:2:2,0	0:3:3,0	0:2:2,0	.:.:.	0:12:12,0	0:4:4,0	0:9:9,0	0:3:3,0	0:4:4,0	0:11:11,0	0:3:3,0	0:5:5,0	0:16:16,0	1:5:0,5	0:2:2,0	0:3:3,0	0:9:9,0	0:1:1,0	0:2:2,0	.:.:.	0:3:3,0	.:.:.	0:10:10,0	.:.:.	0:5:5,0	.:.:.	0:5:5,0	0:4:4,0	0:12:12,0	0:4:4,0	0:3:3,0
274	reindeerY1320_contig106:1263	reindeerY1320_contig106	1263	T	A	RtY_351	TTCATAATCTGCTTTAGGTCAAGGAACCAA[T/A]ACAAGGACAAGAACAAGTACACTGGAACAG	GT:DP:AD	.:.:.	0:19:19,0	.:.:.	0:16:16,0	0:23:23,0	0:3:3,0	0:4:4,0	0:3:3,0	0:7:7,0	0:16:16,0	0:6:6,0	0:6:6,0	0:3:3,0	0:2:2,0	0:15:15,0	0:10:10,0	0:4:4,0	0:7:7,0	0:10:10,0	0:9:9,0	0:4:4,0	0:6:6,0	0:18:18,0	1:3:0,3	0:4:4,0	0:2:2,0	0:9:9,0	0:4:4,0	0:4:4,0	0:3:3,0	0:6:6,0	0:6:6,0	0:5:5,0	0:1:1,0	0:7:7,0	0:3:3,0	0:4:4,0	0:7:7,0	0:10:10,0	0:7:7,0	0:8:8,0
275	reindeerY1320_contig308:1127	reindeerY1320_contig308	1127	G	A	RtY_355	CTCAGCATAAAGTCATAAAATCCTTTAAAC[G/A]ATTCTGTCAGTACACTTGTATACATACTGT	GT:DP:AD	.:.:.	0:16:16,0	0:2:2,0	0:18:18,0	0:15:15,0	.:.:.	0:1:1,0	0:1:1,0	0:3:3,0	0:19:19,0	0:2:2,0	0:7:7,0	0:1:1,0	0:2:2,0	0:16:16,0	.:.:.	0:2:2,0	0:2:2,0	0:7:7,0	0:1:1,0	0:5:5,0	0:6:6,0	0:22:22,0	0:6:6,0	1:2:0,2	1:5:0,5	0:5:5,0	0:5:5,0	0:3:3,0	0:2:2,0	0:4:4,0	0:2:2,0	0:6:6,0	0:2:2,0	0:3:3,0	0:2:2,0	0:7:7,0	0:7:7,0	0:4:4,0	0:8:8,0	0:2:2,0
276	reindeerY1320_contig4:9924	reindeerY1320_contig4	9924	G	C	RtY_356	CCCGGGTGCTCAGGGGGCAGTGGCCACAGG[G/C]CCTGCCTTTGAGATGCTGTGCACGGCTGGA	GT:DP:AD	.:.:.	0:27:27,0	0:6:6,0	0:33:33,0	0:29:28,0	0:6:6,0	0:6:6,0	0:4:4,0	0:2:2,0	0:24:24,0	0:1:1,0	.:.:.	0:7:7,0	0:2:2,0	0:27:27,0	0:8:8,0	0:4:4,0	0:6:6,0	0:6:6,0	0:5:5,0	0:5:5,0	0:5:5,0	0:19:19,0	0:6:6,0	1:8:0,8	1:4:0,4	0:7:7,0	0:4:4,0	0:4:4,0	0:12:12,0	0:6:6,0	0:6:6,0	0:10:10,0	0:8:8,0	0:6:6,0	0:4:4,0	0:5:5,0	0:8:8,0	0:7:7,0	0:7:7,0	0:10:10,0
277	reindeerY1320_contig113:1428	reindeerY1320_contig113	1428	G	T	RtY_357	GACAAGCATTTACGACATGACCAGGAAAAA[G/T]CAGATCCTGAACAAATATTTGTTCAAAGTA	GT:DP:AD	0:19:19,0	0:20:20,0	0:1:1,0	0:21:21,0	0:20:20,0	0:1:1,0	0:2:2,0	0:2:2,0	0:3:3,0	0:22:22,0	0:5:5,0	0:9:9,0	0:5:5,0	0:2:2,0	0:24:24,0	0:2:2,0	0:5:5,0	0:3:3,0	0:10:10,0	0:7:7,0	0:5:5,0	0:7:7,0	0:15:15,0	0:2:2,0	1:1:0,1	1:8:0,8	0:4:4,0	0:2:2,0	0:6:6,0	0:2:2,0	0:5:5,0	0:2:2,0	0:6:6,0	0:1:1,0	0:3:3,0	0:2:2,0	0:3:3,0	0:6:6,0	0:8:8,0	0:8:8,0	0:6:6,0
278	reindeerY1320_contig1007:199	reindeerY1320_contig1007	199	C	A	RtY_358	ACTAAGTTTTAAAACAACAGCATATTTATT[C/A]TCTTACAATCTTGGAGGCTAGAAGTCTAAA	GT:DP:AD	0:1:1,0	0:17:17,0	0:4:4,0	0:14:14,0	0:11:11,0	0:2:2,0	0:4:4,0	0:3:3,0	0:3:3,0	0:17:17,0	0:2:2,0	0:4:4,0	.:.:.	0:1:1,0	0:15:15,0	0:4:4,0	0:12:12,0	0:3:3,0	0:3:3,0	0:7:7,0	0:3:3,0	0:8:8,0	0:13:13,0	0:1:1,0	.:.:.	1:2:0,2	0:1:1,0	0:1:1,0	0:5:5,0	0:1:1,0	0:4:4,0	0:1:1,0	0:9:9,0	.:.:.	0:2:2,0	.:.:.	0:5:5,0	0:6:6,0	0:4:4,0	0:4:4,0	0:2:2,0
279	reindeerY1320_contig201:1387	reindeerY1320_contig201	1387	C	A	RtY_359	ATATCATCAGACATTCTCATGGCTCTGGGT[C/A]CCCCGAGGTCCACTAGGTCCCCTTTCTGCA	GT:DP:AD	0:2:0,0	0:28:28,0	0:1:1,0	0:15:15,0	0:19:19,0	0:5:5,0	0:3:3,0	0:2:2,0	0:4:4,0	0:18:18,0	0:1:1,0	0:2:2,0	0:6:6,0	0:4:4,0	0:30:30,0	0:8:8,0	0:7:7,0	0:6:6,0	0:2:2,0	0:4:4,0	0:7:7,0	0:4:4,0	0:16:16,0	0:5:5,0	1:4:0,4	0:1:1,0	0:6:6,0	0:7:7,0	0:2:2,0	0:4:4,0	0:9:9,0	0:7:7,0	0:10:10,0	0:8:8,0	0:4:4,0	0:7:7,0	0:2:2,0	0:7:7,0	0:7:7,0	0:7:7,0	0:7:7,0
280	reindeerY1320_contig219:1638	reindeerY1320_contig219	1638	T	C	RtY_360	TATTGGTTTCATTGCTCTCTCCCTTTATGA[T/C]TCCTGCTTTTTTCCCCTTTCTCCCCACACT	GT:DP:AD	.:.:.	0:14:14,0	0:5:5,0	0:20:20,0	0:27:27,0	0:1:1,0	.:.:.	0:2:2,0	0:3:3,0	0:13:13,0	0:3:3,0	0:4:4,0	0:2:2,0	.:.:.	0:15:15,0	0:1:1,0	0:4:4,0	0:11:11,0	0:2:2,0	0:4:4,0	0:2:2,0	0:2:2,0	0:14:14,0	0:5:5,0	1:3:0,3	0:2:2,0	0:7:7,0	0:1:1,0	0:2:2,0	0:3:3,0	0:2:2,0	0:4:4,0	0:3:3,0	0:1:1,0	0:3:3,0	0:5:5,0	0:12:12,0	0:5:5,0	0:2:2,0	0:2:2,0	0:3:3,0
281	reindeerY1320_contig231:342	reindeerY1320_contig231	342	T	C	RtY_361	TGAAAGAGATGCAAGAAAATACATGAACAA[T/C]GTTTTCTTCAGCTCTAAACATTTAATATAA	GT:DP:AD	0:6:6,0	0:20:20,0	.:.:.	0:29:29,0	0:19:19,0	0:1:1,0	.:.:.	0:3:3,0	0:4:4,0	0:15:15,0	0:7:7,0	0:2:2,0	0:2:2,0	0:3:3,0	0:23:23,0	0:4:4,0	0:4:4,0	0:5:5,0	0:2:2,0	0:10:10,0	0:7:7,0	0:5:5,0	0:21:21,0	0:6:6,0	1:2:0,2	0:3:3,0	0:1:1,0	0:3:3,0	0:5:5,0	0:5:5,0	0:7:7,0	0:2:2,0	0:3:3,0	0:1:1,0	0:2:2,0	0:7:7,0	0:8:8,0	0:5:5,0	0:4:4,0	0:5:5,0	0:8:8,0
282	reindeerY1320_contig310:1292	reindeerY1320_contig310	1292	C	T	RtY_362	AGGCAAGCATAGGATGATTTGAGAGAAGAA[C/T]ACTGAAACATATCCATTATCGTGTATTTAT	GT:DP:AD	.:.:.	0:17:17,0	0:6:6,0	0:22:22,0	0:17:17,0	0:1:1,0	0:4:4,0	0:1:1,0	0:3:3,0	0:15:15,0	0:1:1,0	0:6:6,0	0:4:4,0	0:6:6,0	0:13:13,0	0:7:7,0	0:5:5,0	0:7:7,0	0:10:10,0	0:10:10,0	0:4:4,0	0:9:9,0	0:10:10,0	0:4:4,0	1:5:0,5	0:1:1,0	0:4:4,0	0:2:2,0	0:5:5,0	0:4:4,0	0:5:5,0	0:6:6,0	0:6:6,0	0:6:6,0	0:12:12,0	0:4:4,0	0:5:5,0	0:3:3,0	0:5:5,0	0:8:8,0	0:6:6,0
283	reindeerY1320_contig359:982	reindeerY1320_contig359	982	T	C	RtY_363	CATTACAGAAATCTCCAAGGAGGAATAATA[T/C]CACTGGTTAAGATGAGAATATTAATTATGA	GT:DP:AD	.:.:.	0:45:45,0	0:2:2,0	0:22:22,0	0:28:28,0	0:3:3,0	0:3:3,0	0:2:2,0	0:2:2,0	0:19:19,0	.:.:.	0:7:7,0	0:4:4,0	0:2:2,0	0:11:11,0	0:12:12,0	0:12:12,0	0:3:3,0	0:8:8,0	0:8:8,0	0:1:1,0	0:9:9,0	0:12:12,0	1:4:2,2	1:4:0,4	0:3:3,0	0:6:6,0	.:.:.	0:1:1,0	.:.:.	0:2:2,0	0:1:1,0	0:7:7,0	0:1:1,0	0:2:2,0	0:2:2,0	0:9:9,0	0:2:2,0	0:3:3,0	0:7:7,0	0:6:6,0
284	reindeerY1320_contig367:868	reindeerY1320_contig367	868	G	A	RtY_364	GTCTTATGGAGCTGTGAGTCCTGCCCAGGT[G/A]GCTCGGCCAAAATCTCCACATATCACGGAG	GT:DP:AD	0:2:2,0	0:21:21,0	0:3:3,0	0:18:18,0	0:18:18,0	0:1:1,0	0:3:3,0	0:1:1,0	0:4:4,0	0:17:17,0	.:.:.	0:1:1,0	0:8:8,0	0:2:2,0	0:22:22,0	0:10:10,0	0:8:8,0	0:9:9,0	0:5:5,0	0:6:6,0	0:4:4,0	0:8:8,0	0:18:18,0	0:10:10,0	1:4:0,4	0:4:4,0	0:5:5,0	0:6:6,0	0:8:8,0	0:10:10,0	0:9:9,0	0:4:4,0	0:8:8,0	0:2:2,0	0:6:6,0	0:5:5,0	0:7:7,0	0:5:5,0	0:11:11,0	0:7:7,0	0:7:7,0
285	reindeerY1320_contig488:895	reindeerY1320_contig488	895	T	C	RtY_365	TAAAATGGTACATTTCAATGTACATTTAAA[T/C]AGTACATTTAAAATAGCACTACTATATTTT	GT:DP:AD	0:11:11,0	0:14:14,0	0:1:1,0	0:20:20,0	0:16:16,0	.:.:.	.:.:.	0:3:3,0	0:5:5,0	0:17:17,0	0:3:3,0	0:5:5,0	0:2:2,0	0:3:3,0	0:18:18,0	0:4:4,0	0:6:6,0	0:6:6,0	0:5:5,0	0:5:5,0	0:3:3,0	0:4:4,0	0:14:14,0	0:1:1,0	1:2:0,2	0:6:6,0	0:2:2,0	0:2:2,0	0:3:3,0	0:1:1,0	0:2:2,0	0:1:1,0	0:7:7,0	0:4:4,0	0:2:2,0	0:1:1,0	0:2:2,0	0:3:3,0	0:10:10,0	0:1:1,0	0:6:6,0
286	reindeerY1320_contig575:623	reindeerY1320_contig575	623	G	A	RtY_366	TGGGGGATCTGATGTAATTTCAGTAGATGT[G/A]ACATCACCGATACAGTGGGTTTCATCACAG	GT:DP:AD	.:.:.	0:12:12,0	.:.:.	0:16:16,0	0:11:11,0	0:2:2,0	.:.:.	0:2:2,0	0:3:3,0	0:17:17,0	0:5:5,0	0:4:4,0	0:2:2,0	0:2:2,0	0:10:10,0	0:3:3,0	0:1:1,0	0:4:4,0	0:2:2,0	0:7:7,0	0:2:2,0	0:2:2,0	0:8:8,0	0:5:5,0	1:3:0,3	0:3:3,0	0:6:6,0	0:2:2,0	0:4:4,0	0:2:2,0	0:7:7,0	0:2:2,0	0:4:4,0	0:4:4,0	0:3:3,0	0:3:3,0	0:10:10,0	0:6:6,0	0:3:3,0	0:2:2,0	0:5:5,0
287	reindeerY1320_contig691:266	reindeerY1320_contig691	266	C	T	RtY_367	TATAGCTCTATTTAGCTCGGCTCACCATAA[C/T]TCAGCACTCCTTATCTCAGTTCTCCTTAAG	GT:DP:AD	.:.:.	0:17:17,0	0:1:1,0	0:19:19,0	0:25:25,0	0:1:1,0	0:5:5,0	0:1:1,0	.:.:.	0:19:19,0	0:4:4,0	0:3:3,0	0:6:6,0	0:3:3,0	0:18:18,0	0:10:10,0	0:8:8,0	0:7:7,0	0:5:5,0	0:8:8,0	0:6:6,0	0:10:10,0	0:14:14,0	0:7:7,0	1:5:0,5	0:2:2,0	0:8:8,0	0:3:3,0	0:7:7,0	0:5:5,0	0:3:3,0	0:6:6,0	0:13:13,0	0:4:4,0	0:7:7,0	0:9:9,0	0:3:3,0	0:13:13,0	0:6:6,0	0:6:6,0	0:9:9,0
288	reindeerY1320_contig106:961	reindeerY1320_contig106	961	C	A	RtY_368	ACAAGAGATGGCCTAAGTTTCTGCACCTGC[C/A]AGGACCAGAAAGAGGGAAAAGGTGCAATCT	GT:DP:AD	.:.:.	0:25:25,0	0:1:1,0	0:18:18,0	0:24:24,0	0:3:3,0	0:3:3,0	.:.:.	0:2:2,0	0:32:32,0	0:2:2,0	0:5:5,0	0:4:4,0	0:4:4,0	0:16:16,0	0:8:8,0	0:9:9,0	0:2:2,0	0:9:9,0	0:6:6,0	0:6:6,0	.:.:.	0:26:25,0	0:6:6,0	0:5:5,0	1:2:0,2	0:3:3,0	0:11:11,0	0:6:6,0	0:2:2,0	0:5:5,0	0:10:10,0	0:6:6,0	0:6:5,1	0:6:6,0	0:7:7,0	0:5:5,0	0:8:8,0	0:5:5,0	0:5:5,0	0:3:3,0
289	reindeerY1320_contig151:1266	reindeerY1320_contig151	1266	G	C	RtY_369	GCTTTCCTTTTTGAACAGGGACTTTTGTTT[G/C]TTTTTTTATTTGTTTTGTTTTTTGTTTTTG	GT:DP:AD	0:1:1,0	0:16:16,0	0:1:1,0	0:17:17,0	0:21:21,0	0:2:2,0	0:1:1,0	0:1:1,0	0:2:2,0	0:17:17,0	0:3:3,0	0:5:5,0	0:2:2,0	0:2:2,0	0:33:33,0	0:1:1,0	0:5:5,0	0:4:4,0	0:5:5,0	0:8:8,0	0:3:3,0	0:10:10,0	0:24:24,0	0:4:4,0	0:3:3,0	1:3:0,3	0:7:7,0	0:3:3,0	0:1:1,0	0:3:3,0	0:6:6,0	0:5:5,0	0:7:7,0	0:1:1,0	0:5:5,0	0:3:3,0	0:4:4,0	0:8:8,0	0:6:6,0	0:6:6,0	0:12:12,0
290	reindeerY1320_contig236:156	reindeerY1320_contig236	156	C	A	RtY_370	ATCCACCATTTCCACAGGTTAACTCACCTG[C/A]CACAGTCTGATAAGACCAAAGGCCATCATT	GT:DP:AD	.:.:.	0:15:15,0	0:1:1,0	0:12:12,0	0:17:17,0	0:1:1,0	0:4:4,0	0:4:4,0	0:1:1,0	0:16:16,0	0:3:3,0	0:4:4,0	0:2:2,0	0:1:1,0	0:19:19,0	0:8:8,0	0:5:5,0	0:4:4,0	0:3:3,0	0:1:1,0	0:4:4,0	0:3:3,0	0:13:13,0	0:3:3,0	0:2:2,0	1:2:0,2	0:6:6,0	0:6:6,0	0:8:8,0	0:3:3,0	0:11:11,0	0:1:1,0	0:4:4,0	0:10:10,0	0:6:6,0	0:11:11,0	0:2:2,0	0:9:9,0	0:4:4,0	0:6:6,0	0:6:6,0
291	reindeerY1320_contig31:3789	reindeerY1320_contig31	3789	A	T	RtY_371	TTTGGCCAAGCAGCCTGAGCCTGTCTCACA[A/T]CCTAACAGTCCCCAGTGTTGGGCTGATCTC	GT:DP:AD	.:.:.	0:26:26,0	0:3:3,0	0:28:28,0	0:17:17,0	0:2:2,0	0:2:2,0	0:2:2,0	0:9:9,0	0:19:19,0	0:2:2,0	0:2:2,0	0:6:6,0	.:.:.	0:24:24,0	0:7:7,0	0:6:6,0	0:8:8,0	0:12:12,0	0:9:9,0	0:3:3,0	0:10:10,0	0:17:17,0	0:5:5,0	0:6:6,0	1:2:0,2	0:7:7,0	0:3:3,0	0:6:6,0	0:9:9,0	0:11:11,0	0:8:8,0	0:11:11,0	0:7:7,0	0:2:2,0	0:10:9,0	0:3:3,0	0:6:6,0	0:6:6,0	0:8:8,0	0:7:7,0
292	reindeerY1320_contig341:1099	reindeerY1320_contig341	1099	A	G	RtY_372	CCAAAATCCTCAACCTTCATCTGAAGGCAA[A/G]ATCTGTGACATCAAGAGGAGAACAATGGCC	GT:DP:AD	0:2:2,0	0:22:22,0	0:1:1,0	0:20:20,0	0:14:14,0	0:3:3,0	0:2:2,0	0:1:1,0	0:3:3,0	0:15:15,0	0:6:6,0	0:6:6,0	0:2:2,0	0:2:2,0	0:17:17,0	0:4:4,0	0:4:4,0	0:5:5,0	0:3:3,0	0:5:5,0	0:5:5,0	0:3:3,0	0:18:18,0	0:9:9,0	0:4:4,0	1:3:0,3	0:8:8,0	0:2:2,0	0:2:2,0	0:1:1,0	0:4:4,0	0:5:5,0	0:5:5,0	0:3:3,0	0:5:5,0	0:11:11,0	0:6:6,0	0:2:2,0	0:5:5,0	0:7:7,0	0:10:10,0
293	reindeerY1320_contig3:8726	reindeerY1320_contig3	8726	C	T	RtY_373	CCAGTTGTAAATGCATGGACATGGAATGCC[C/T]CTTTTACAGCTCCATCATGGTCACACACTG	GT:DP:AD	0:4:4,0	0:33:33,0	0:3:3,0	0:31:31,0	0:37:37,0	0:1:1,0	0:3:3,0	0:4:4,0	0:4:4,0	0:29:29,0	0:3:3,0	0:7:7,0	0:7:7,0	0:1:1,0	0:22:22,0	0:23:23,0	0:8:8,0	0:6:6,0	0:6:6,0	0:8:8,0	0:3:3,0	0:8:8,0	0:27:27,0	0:10:10,0	0:10:10,0	1:3:0,3	0:3:3,0	0:5:5,0	0:7:7,0	0:3:3,0	0:11:11,0	0:3:3,0	0:4:4,0	0:3:3,0	0:2:2,0	0:9:9,0	0:9:9,0	0:4:4,0	0:3:3,0	0:10:10,0	0:7:7,0
294	reindeerY1320_contig37:2778	reindeerY1320_contig37	2778	C	G	RtY_374	TTAACATTTTCAGCCATACCAGAGACACAT[C/G]CCAATTACTGATAGTGTAAACTTTACATCA	GT:DP:AD	0:1:0,0	0:28:28,0	0:1:1,0	0:22:22,0	0:24:24,0	0:1:1,0	0:2:2,0	0:2:2,0	0:5:5,0	0:22:22,0	0:2:2,0	0:3:3,0	0:4:4,0	.:.:.	0:21:21,0	0:7:7,0	0:8:8,0	0:1:1,0	0:11:11,0	0:13:13,0	0:4:4,0	0:10:10,0	0:22:22,0	0:3:3,0	0:3:3,0	1:7:0,7	0:7:6,0	0:4:4,0	0:5:5,0	.:.:.	0:4:4,0	0:2:2,0	0:13:13,0	0:4:4,0	0:3:3,0	0:4:4,0	0:4:4,0	0:5:5,0	0:10:10,0	0:8:8,0	0:5:5,0
295	reindeerY1320_contig95:2040	reindeerY1320_contig95	2040	A	G	RtY_375	AATCTCTTAAATTCCTAGGGTCCAGGTTCC[A/G]GGAAAGATTTCTACCTCTCCCTCAACTTTG	GT:DP:AD	0:8:8,0	0:23:23,0	0:4:4,0	0:22:22,0	0:22:22,0	0:4:4,0	.:.:.	0:2:2,0	.:.:.	0:19:19,0	.:.:.	0:4:4,0	0:3:3,0	0:4:4,0	0:21:21,0	0:2:2,0	0:12:12,0	0:10:10,0	0:4:4,0	0:5:5,0	0:2:2,0	0:4:4,0	0:28:28,0	0:6:6,0	0:7:7,0	1:2:0,2	0:7:7,0	0:3:3,0	.:.:.	0:2:2,0	0:3:3,0	0:1:1,0	0:9:9,0	0:2:2,0	0:1:1,0	0:7:7,0	0:8:8,0	0:8:8,0	0:4:4,0	0:3:3,0	0:2:2,0
296	reindeerY1320_contig965:316	reindeerY1320_contig965	316	C	T	RtY_376	CTCCAAATTCACCTGCCATCGTCATCTCTC[C/T]AAGTCAACTTTGATGGGTCACATGGCAGGA	GT:DP:AD	.:.:.	0:17:17,0	0:3:3,0	0:10:10,0	0:16:16,0	0:1:1,0	.:.:.	0:4:4,0	0:3:3,0	0:15:15,0	0:2:2,0	0:6:6,0	0:4:4,0	0:1:1,0	0:14:14,0	0:6:6,0	0:6:6,0	0:9:9,0	0:5:5,0	0:3:3,0	0:2:2,0	0:3:3,0	0:12:12,0	0:5:5,0	0:2:2,0	1:3:0,3	0:2:2,0	0:6:6,0	0:1:1,0	0:3:3,0	0:3:3,0	0:4:4,0	0:8:8,0	0:6:6,0	0:4:4,0	0:6:6,0	0:8:8,0	0:3:3,0	0:5:5,0	0:6:6,0	0:5:5,0
297	reindeerY1320_contig12:1807	reindeerY1320_contig12	1807	C	A	RtY_521	CAGGAAGAGGAGGCTATTTCAGTGTGCCGT[C/A]TGTGCAGCAGCCAGCTGCTCTTTGACTCCT	GT:DP:AD	0:4:4,0	0:27:27,0	0:1:1,0	0:19:19,0	0:24:24,0	0:2:2,0	0:2:2,0	0:5:5,0	0:3:3,0	0:22:22,0	0:4:4,0	0:6:6,0	0:6:6,0	.:.:.	0:24:24,0	0:6:6,0	0:11:11,0	0:13:13,0	0:5:5,0	0:7:7,0	0:5:5,0	0:4:4,0	0:21:21,0	0:10:10,0	0:4:4,0	0:6:6,0	0:2:2,0	0:5:5,0	0:5:5,0	0:3:3,0	0:10:10,0	0:8:8,0	0:12:12,0	0:5:5,0	0:5:5,0	0:5:5,0	0:11:11,0	0:4:4,0	0:3:3,0	0:10:10,0	0:4:4,0
298	reindeerY1320_contig14:5402	reindeerY1320_contig14	5402	C	A	RtY_522	GGTTGTGTGAAATGACTGGCAAGTCCCTAG[C/A]CTCAGGCCTGCCACCAGCAGCATTAAATTT	GT:DP:AD	.:.:.	0:19:19,0	0:3:3,0	0:24:24,0	0:18:18,0	.:.:.	0:2:2,0	0:1:1,0	0:2:2,0	0:15:15,0	0:1:1,0	0:6:6,0	0:7:7,0	0:8:8,0	0:15:15,0	0:5:5,0	0:5:5,0	0:3:3,0	0:8:8,0	0:6:6,0	0:7:7,0	0:5:5,0	0:18:18,0	0:7:7,0	0:5:5,0	0:4:4,0	0:7:7,0	0:5:5,0	0:4:4,0	.:.:.	0:3:3,0	0:6:6,0	0:8:8,0	0:7:7,0	0:4:4,0	0:5:5,0	0:5:5,0	0:4:4,0	0:8:8,0	0:8:8,0	0:7:7,0
299	reindeerY1320_contig21:3431	reindeerY1320_contig21	3431	G	T	RtY_523	TCCCCTTGTCCCATAGAAAACGCCCAACAC[G/T]AGCCACCCTATTGGCATCTTGCCCATCCTG	GT:DP:AD	.:.:.	0:24:23,1	0:4:4,0	0:33:33,0	0:20:20,0	.:.:.	0:4:4,0	0:2:2,0	0:3:3,0	0:21:21,0	0:3:3,0	0:4:4,0	0:4:4,0	.:.:.	0:18:18,0	0:9:9,0	0:8:8,0	0:4:4,0	0:7:7,0	0:13:13,0	0:3:3,0	0:5:5,0	0:16:16,0	0:4:4,0	0:3:3,0	0:3:3,0	0:6:6,0	0:3:3,0	0:3:3,0	0:2:2,0	0:7:7,0	0:6:6,0	0:8:8,0	0:8:8,0	0:7:7,0	0:4:4,0	0:10:10,0	0:7:7,0	0:4:4,0	0:7:7,0	0:10:10,0
300	reindeerY1320_contig29:797	reindeerY1320_contig29	797	G	C	RtY_524	CAGACCCTTTGATTACATACCAGATTCCCA[G/C]AAGTTCAAGAGTACATTTATTGAAGTCACC	GT:DP:AD	0:23:23,0	0:19:19,0	0:3:3,0	0:19:19,0	0:20:20,0	.:.:.	.:.:.	.:.:.	0:4:4,0	0:20:20,0	0:2:2,0	0:6:5,0	0:2:2,0	.:.:.	0:16:16,0	0:5:5,0	0:5:5,0	0:3:3,0	0:5:5,0	0:6:6,0	0:5:5,0	0:6:6,0	0:28:28,0	0:5:5,0	0:5:5,0	0:4:4,0	0:6:6,0	0:4:4,0	0:10:10,0	0:6:6,0	0:5:5,0	0:3:3,0	0:7:7,0	0:1:1,0	0:7:7,0	0:8:8,0	0:7:7,0	0:2:2,0	0:7:7,0	0:6:6,0	0:15:15,0
301	reindeerY1320_contig14:1272	reindeerY1320_contig14	1272	G	A	RtY_525	GAGCTATATCCCCTGTTTGCATTTGTGGCT[G/A]TATGACTTGAACGTGTGTGTCTGTATATGT	GT:DP:AD	0:3:3,0	0:31:31,0	0:3:3,0	0:23:23,0	0:24:24,0	.:.:.	0:2:2,0	0:6:6,0	0:2:2,0	0:27:27,0	0:2:2,0	0:3:3,0	0:6:6,0	0:2:2,0	0:19:19,0	0:7:7,0	0:13:13,0	0:3:3,0	0:15:15,0	0:5:5,0	0:5:5,0	0:5:5,0	0:21:21,0	0:5:5,0	0:1:1,0	0:7:7,0	0:10:10,0	0:4:4,0	0:7:7,0	0:4:4,0	0:4:4,0	0:6:6,0	0:7:7,0	0:4:4,0	0:7:7,0	0:4:4,0	0:7:7,0	0:6:6,0	0:5:5,0	0:9:9,0	0:6:6,0
302	reindeerY1320_contig31:1737	reindeerY1320_contig31	1737	C	T	RtY_526	CGCTCCCTCCCAAAGGAGCACACACTGGCA[C/T]GATAGAACACAAAATGTCAGCTGTGCTGAT	GT:DP:AD	.:.:.	0:19:19,0	0:3:3,0	0:22:22,0	0:26:26,0	0:4:4,0	0:1:1,0	0:1:1,0	0:4:4,0	0:21:21,0	0:3:3,0	0:3:3,0	0:7:7,0	0:6:6,0	0:19:19,0	0:7:7,0	0:5:5,0	0:11:11,0	0:4:4,0	0:2:2,0	0:4:4,0	0:3:3,0	0:27:27,0	0:5:5,0	0:13:13,0	0:2:2,0	0:5:5,0	0:7:7,0	0:3:3,0	0:11:11,0	0:8:8,0	0:6:6,0	0:5:5,0	0:5:5,0	0:9:9,0	0:10:10,0	0:6:6,0	0:5:5,0	0:7:7,0	0:5:5,0	0:6:6,0
303	reindeerY1320_contig460:799	reindeerY1320_contig460	799	G	T	RtY_527	TTAATCAAATCAGAATTTGAAGTACCTACA[G/T]CCATCATGGGACTGTAATGCAACATGTGGA	GT:DP:AD	0:27:27,0	0:18:18,0	0:1:1,0	0:20:20,0	0:16:16,0	0:4:4,0	0:2:2,0	0:5:5,0	.:.:.	0:21:21,0	0:4:4,0	0:3:3,0	0:2:2,0	0:2:2,0	0:14:14,0	0:3:3,0	0:7:7,0	0:7:7,0	0:8:8,0	0:4:4,0	0:6:6,0	0:4:4,0	0:16:16,0	0:6:6,0	0:3:3,0	0:1:1,0	0:3:3,0	0:3:3,0	0:2:2,0	.:.:.	0:8:8,0	.:.:.	0:4:4,0	0:3:3,0	0:5:5,0	0:5:5,0	0:6:6,0	0:2:2,0	0:6:6,0	0:15:15,0	0:11:11,0
304	reindeerY1320_contig76:2782	reindeerY1320_contig76	2782	T	C	RtY_528	TAAATCCTTTACATGACTTAAGGGCCCCTG[T/C]AAACTCAAGTGAGCACGAATATGCCCGACA	GT:DP:AD	0:1:1,0	0:17:17,0	0:4:4,0	0:23:23,0	0:19:19,0	.:.:.	0:1:1,0	.:.:.	0:3:3,0	0:26:25,1	0:1:1,0	0:4:4,0	0:4:4,0	0:4:4,0	0:18:18,0	0:7:7,0	0:7:7,0	0:2:2,0	0:11:11,0	0:7:7,0	0:8:8,0	0:8:8,0	0:25:25,0	0:6:6,0	0:5:5,0	0:4:4,0	.:.:.	0:6:6,0	0:6:6,0	0:4:4,0	0:6:6,0	0:4:4,0	0:11:11,0	0:10:10,0	0:4:4,0	0:3:3,0	0:10:10,0	0:8:8,0	0:3:3,0	0:3:3,0	0:4:4,0
305	reindeerY1320_contig213:1066	reindeerY1320_contig213	1066	T	C	RtY_001	TTAGGAGGAGTGGAGAGGACTTGTAGGCAT[T/C]AGAGGAAGGTCAGAAAATGGAGAGTGGGGA	GT:DP:AD	.:.:.	1:39:0,39	.:.:.	1:23:0,23	1:35:0,35	1:3:0,3	.:.:.	1:5:0,5	1:3:0,3	1:16:0,16	1:1:0,1	0:4:4,0	0:3:3,0	0:2:2,0	0:26:25,1	0:7:7,0	0:3:3,0	0:4:4,0	0:2:2,0	0:11:11,0	0:5:5,0	0:10:10,0	0:19:19,0	0:2:2,0	0:9:9,0	0:2:2,0	.:.:.	0:6:6,0	0:1:1,0	0:3:3,0	0:6:6,0	0:2:2,0	0:4:4,0	0:5:5,0	0:6:6,0	0:9:9,0	0:5:5,0	0:6:6,0	0:5:5,0	0:4:4,0	0:5:5,0
306	reindeerY1320_contig1:7876	reindeerY1320_contig1	7876	C	T	RtY_002	GGACCGGACATAATAGCACAGCAAGTGGTG[C/T]ACAGTGGCCACCCAGCTGAAGTAATCGGAT	GT:DP:AD	.:.:.	1:18:0,18	1:1:0,1	1:13:0,13	1:21:0,21	1:2:0,2	1:4:0,4	1:2:0,2	1:3:0,3	1:23:0,23	1:2:0,2	.:.:.	0:4:4,0	0:3:3,0	0:16:16,0	0:3:3,0	0:8:8,0	0:9:9,0	0:6:6,0	0:10:10,0	0:6:6,0	0:8:8,0	0:13:13,0	0:7:7,0	0:5:5,0	.:.:.	0:2:2,0	0:11:11,0	0:8:8,0	0:11:11,0	0:9:9,0	0:5:5,0	0:9:9,0	0:9:9,0	0:7:7,0	0:7:7,0	0:6:6,0	0:7:7,0	0:6:6,0	0:4:4,0	0:1:1,0
307	reindeerY1320_contig120:994	reindeerY1320_contig120	994	A	T	RtY_003	AGGGCCTGGTCTCCAGAGATTAAGGGTCTT[A/T]TGTCCTGAGATTCCAGAGACTTGTTCCCTA	GT:DP:AD	.:.:.	1:20:0,20	1:3:0,3	1:14:0,14	1:25:0,25	.:.:.	1:3:0,3	1:1:0,1	1:2:0,2	1:12:0,12	1:4:0,4	0:2:2,0	0:2:2,0	0:5:5,0	0:27:27,0	0:2:2,0	0:4:4,0	0:7:7,0	0:7:7,0	0:3:3,0	.:.:.	0:8:8,0	0:23:23,0	0:8:8,0	0:9:9,0	0:3:3,0	0:5:5,0	0:10:10,0	0:5:5,0	0:1:1,0	0:9:9,0	0:6:6,0	0:12:12,0	0:2:2,0	0:2:2,0	0:7:7,0	0:7:7,0	0:2:2,0	0:12:12,0	0:7:7,0	0:5:5,0
308	reindeerY1320_contig285:740	reindeerY1320_contig285	740	A	G	RtY_004	GCTCCAGGAATCTTGTGCATTCCTGCACGA[A/G]CACTTGACTGCTCCTCCCCTATTACTGTAT	GT:DP:AD	.:.:.	1:27:0,27	1:4:0,4	1:24:0,24	1:21:0,21	1:1:0,1	1:3:0,3	1:1:0,1	1:3:0,3	1:20:1,19	1:2:0,2	0:3:3,0	0:3:3,0	0:2:2,0	0:23:23,0	0:7:7,0	0:7:7,0	0:6:6,0	0:8:8,0	0:7:7,0	0:1:1,0	0:5:5,0	0:24:24,0	0:6:6,0	0:2:2,0	0:5:5,0	0:5:5,0	0:6:6,0	0:4:4,0	0:1:1,0	0:8:8,0	0:5:5,0	0:8:8,0	0:5:5,0	0:3:3,0	0:2:2,0	0:6:6,0	0:7:7,0	0:10:10,0	0:13:13,0	0:8:8,0
309	reindeerY1320_contig31:674	reindeerY1320_contig31	674	G	T	RtY_005	TTGTAGTGACAGAGTCATCGGTGATTCTGC[G/T]CGAAGCAGGGTGAATGACATCTATTTGTCA	GT:DP:AD	.:.:.	1:20:0,20	1:6:0,6	1:14:0,14	1:20:0,20	.:.:.	1:3:0,3	1:2:0,2	.:.:.	1:27:0,27	.:.:.	0:3:3,0	0:5:5,0	0:5:5,0	0:29:29,0	0:8:8,0	0:12:12,0	0:10:10,0	0:7:7,0	0:7:7,0	0:5:5,0	0:5:5,0	0:26:24,0	0:3:3,0	0:10:10,0	0:3:3,0	0:3:3,0	0:9:9,0	0:3:3,0	0:8:8,0	0:9:9,0	0:6:6,0	0:7:7,0	0:11:11,0	0:6:6,0	0:3:3,0	0:6:6,0	0:13:13,0	0:10:10,0	0:7:7,0	0:14:14,0
310	reindeerY1320_contig31:1706	reindeerY1320_contig31	1706	A	G	RtY_006	GGGCTGCCCCGGATCTCCCCATCAGGCAGC[A/G]CGCTCCCTCCCAAAGGAGCACACACTGGCA	GT:DP:AD	.:.:.	1:20:0,20	1:1:0,1	1:16:0,16	1:23:0,23	1:4:0,4	.:.:.	1:1:0,1	1:3:0,3	1:25:0,24	1:2:0,2	0:3:3,0	0:5:5,0	0:4:4,0	0:20:20,0	0:9:9,0	0:2:2,0	0:7:7,0	0:3:3,0	0:3:3,0	0:3:3,0	0:5:5,0	0:28:28,0	0:4:4,0	0:13:13,0	0:1:1,0	0:7:7,0	0:7:7,0	0:4:4,0	0:10:10,0	0:5:5,0	0:8:8,0	0:4:4,0	0:2:2,0	0:7:7,0	0:8:8,0	0:8:8,0	0:9:9,0	0:6:6,0	0:4:4,0	0:4:4,0
311	reindeerY1320_contig31:2887	reindeerY1320_contig31	2887	A	C	RtY_007	AGACTTGACAAGGCATGATGTAGAAAGGTA[A/C]ACACCAAGTAAGTGGTTTTCCAAGTCTGCT	GT:DP:AD	.:.:.	1:14:0,14	1:1:0,1	1:24:0,24	1:25:0,25	1:4:0,4	1:1:0,1	1:5:0,5	1:4:0,4	1:20:0,20	1:3:0,3	0:4:4,0	0:6:6,0	0:1:1,0	0:18:18,0	0:2:2,0	0:7:7,0	0:8:8,0	0:3:3,0	0:8:8,0	0:4:4,0	0:3:3,0	0:20:20,0	0:3:3,0	0:15:15,0	0:2:2,0	0:9:9,0	0:5:3,0	0:7:7,0	0:5:5,0	0:7:7,0	0:12:12,0	0:11:11,0	0:4:4,0	0:6:6,0	0:4:4,0	0:14:14,0	0:5:5,0	0:6:6,0	0:8:8,0	0:3:3,0
312	reindeerY1320_contig4:7758	reindeerY1320_contig4	7758	A	G	RtY_008	ACAACACTGTTTCAGTCCCAGGCCTGCCAC[A/G]GCCTCTTGGGGCTCTTGGAGGTTCGGGCAT	GT:DP:AD	.:.:.	1:18:0,18	1:2:0,2	1:22:0,22	1:16:0,16	1:6:0,6	1:5:0,5	.:.:.	1:2:0,2	1:22:0,22	1:2:0,2	0:6:6,0	0:7:7,0	.:.:.	0:19:19,0	0:4:4,0	0:6:6,0	0:6:6,0	0:7:7,0	0:6:6,0	0:5:5,0	0:4:4,0	0:12:12,0	0:4:4,0	0:7:7,0	0:1:1,0	0:6:6,0	0:5:5,0	0:12:12,0	0:5:5,0	0:3:3,0	0:7:7,0	0:9:9,0	0:2:2,0	0:1:1,0	0:5:4,0	0:8:8,0	0:10:10,0	0:8:8,0	0:9:9,0	0:5:5,0
313	reindeerY1320_contig4:9706	reindeerY1320_contig4	9706	A	C	RtY_009	CCTGCCCACCATTCTACCTTCACCCCGCCC[A/C]AAAGACCTAGCGAGTCCCACCCAGTTATTG	GT:DP:AD	.:.:.	1:22:0,22	1:3:0,3	1:28:0,28	1:17:0,17	1:3:0,3	1:3:0,3	1:1:0,1	1:3:0,3	1:21:0,21	1:3:0,3	0:1:1,0	0:3:3,0	0:5:5,0	0:16:16,0	0:4:4,0	0:12:12,0	0:7:7,0	0:4:4,0	0:7:7,0	0:10:10,0	0:2:2,0	0:20:20,0	0:9:9,0	0:5:5,0	0:3:3,0	0:4:4,0	0:9:9,0	0:5:5,0	0:6:6,0	0:14:14,0	0:7:7,0	0:4:4,0	0:10:10,0	0:1:1,0	0:5:5,0	0:2:2,0	0:10:10,0	0:3:3,0	0:7:7,0	0:9:9,0
314	reindeerY1320_contig426:930	reindeerY1320_contig426	930	T	C	RtY_010	CCTGCTGAAGTGAGCTTTTATAGCTTAAGA[T/C]TACCTGATGTGTTATTTGTGTCTGTATTAT	GT:DP:AD	.:.:.	1:16:0,16	1:2:0,2	1:17:0,17	1:13:0,13	.:.:.	1:1:0,1	1:3:0,3	1:3:0,3	1:10:0,10	1:2:0,2	0:1:1,0	0:1:1,0	0:3:3,0	0:24:24,0	0:2:2,0	0:7:7,0	0:10:10,0	0:5:5,0	0:9:9,0	0:3:3,0	0:3:3,0	0:16:16,0	0:7:7,0	.:.:.	0:5:5,0	0:2:2,0	0:7:7,0	0:3:3,0	0:1:1,0	0:3:3,0	.:.:.	0:9:9,0	0:2:2,0	0:1:1,0	0:2:2,0	0:9:9,0	0:4:4,0	0:4:4,0	0:6:6,0	0:8:8,0
315	reindeerY1320_contig576:538	reindeerY1320_contig576	538	C	T	RtY_011	AACACATGTTATCAGAATGAAGGAAAAAAA[C/T]ACACAAGCATCTCAACTGATACAGAAAAAG	GT:DP:AD	.:.:.	1:19:0,19	1:2:0,2	1:21:0,21	1:15:0,15	1:2:0,2	.:.:.	1:2:0,2	1:2:0,2	1:16:0,16	1:1:0,1	0:3:3,0	0:3:3,0	0:1:1,0	0:17:17,0	0:1:1,0	0:3:3,0	0:13:13,0	0:2:2,0	0:2:2,0	0:5:5,0	0:5:5,0	0:21:21,0	0:5:5,0	0:1:1,0	0:2:2,0	0:5:5,0	0:2:2,0	0:1:1,0	0:1:1,0	0:1:1,0	0:2:2,0	0:10:10,0	0:2:2,0	0:1:1,0	0:3:3,0	0:7:7,0	0:8:8,0	0:7:7,0	0:9:9,0	0:7:7,0
316	reindeerY1320_contig76:543	reindeerY1320_contig76	543	G	T	RtY_012	ATCTGCTTCCATCTCTAGTTATTGATCAAC[G/T]ATTTATTGAGAAGCTAAATCAGTGACACAT	GT:DP:AD	.:.:.	1:21:0,21	1:1:0,1	1:20:0,20	1:16:0,16	1:3:0,3	.:.:.	1:3:0,3	1:8:0,8	1:17:0,17	1:1:0,1	0:2:2,0	0:6:6,0	0:3:3,0	0:28:28,0	0:4:4,0	0:9:9,0	0:8:8,0	0:5:5,0	0:8:8,0	0:14:14,0	0:5:5,0	0:18:18,0	0:7:7,0	0:1:1,0	0:2:1,1	0:6:6,0	0:6:6,0	0:4:4,0	0:2:2,0	0:5:5,0	0:3:3,0	0:9:9,0	0:4:4,0	0:7:7,0	0:5:5,0	0:5:5,0	0:9:9,0	0:3:3,0	0:9:9,0	0:6:6,0
317	reindeerY1320_contig443:421	reindeerY1320_contig443	421	G	T	RtY_013	GAAGGAAGGGAAGCACTGTGTGCTGTCTTT[G/T]CTCCTGTAGAGTCCACACCACCGCAGCCAA	GT:DP:AD	.:.:.	1:20:0,20	1:7:0,7	1:21:0,21	1:18:0,18	1:5:0,5	1:4:0,4	1:1:0,1	.:.:.	1:16:0,16	1:2:0,2	0:4:4,0	0:9:9,0	0:3:3,0	0:15:15,0	0:5:5,0	0:10:10,0	0:7:7,0	0:7:7,0	0:5:5,0	0:7:7,0	0:6:6,0	0:19:19,0	0:5:5,0	0:4:4,0	0:3:3,0	0:7:7,0	0:6:6,0	0:5:5,0	0:6:6,0	0:10:10,0	0:6:6,0	0:2:2,0	0:4:4,0	0:3:3,0	0:7:7,0	0:2:2,0	0:5:5,0	0:6:6,0	0:7:7,0	0:10:10,0
318	reindeerY1320_contig4:1968	reindeerY1320_contig4	1968	G	T	RtY_014	GCAGAACTGGAACATATGCACCTGCTACCT[G/T]CAGAATCTTCTAGTGTGAAACATCACTCTT	GT:DP:AD	.:.:.	1:21:0,21	1:1:0,1	1:21:0,21	1:19:0,19	1:6:0,6	1:1:0,1	1:7:0,7	1:4:0,4	1:19:0,19	1:3:0,3	0:8:8,0	0:12:12,0	0:2:2,0	0:29:29,0	0:5:5,0	0:8:8,0	0:8:8,0	0:7:7,0	0:10:10,0	0:3:3,0	0:3:3,0	0:23:23,0	0:5:5,0	0:9:9,0	0:5:5,0	0:8:8,0	0:7:7,0	0:10:10,0	0:3:3,0	0:6:6,0	0:12:12,0	0:9:9,0	0:5:5,0	0:2:2,0	0:10:10,0	0:6:6,0	0:4:4,0	0:1:1,0	0:5:5,0	0:10:10,0
319	reindeerY1320_contig791:324	reindeerY1320_contig791	324	A	G	RtY_015	ACTCTGAGCAGGGAATATTTTACAGTCATG[A/G]GTTCAACCCCCTAGTCTGGGAGCTAGACTA	GT:DP:AD	.:.:.	1:19:0,19	1:4:0,4	1:14:0,14	1:9:0,9	1:1:0,1	1:4:0,4	1:1:0,1	1:2:0,2	1:11:0,11	1:2:0,2	.:.:.	0:2:2,0	0:2:2,0	0:11:11,0	0:2:2,0	0:9:9,0	0:2:2,0	0:6:6,0	0:7:7,0	0:8:8,0	0:6:6,0	0:15:15,0	0:2:2,0	0:2:2,0	0:3:3,0	0:4:4,0	0:1:1,0	0:4:4,0	0:2:2,0	0:3:3,0	0:3:3,0	0:8:8,0	0:2:2,0	.:.:.	0:8:8,0	0:3:3,0	0:6:6,0	0:2:2,0	0:7:7,0	0:5:5,0
320	reindeerY1320_contig95:1729	reindeerY1320_contig95	1729	C	G	RtY_016	CCATGCCCAACATGATCACAGTTTATTGGC[C/G]TGAGGTCCAAGCCTGTGCTTATATGCATGA	GT:DP:AD	.:.:.	1:19:0,19	1:4:0,4	1:26:0,26	1:19:0,19	1:1:0,1	.:.:.	.:.:.	1:1:0,1	1:17:0,17	1:4:0,4	0:5:5,0	0:5:5,0	0:2:2,0	0:18:18,0	0:6:6,0	0:8:8,0	0:8:8,0	0:3:3,0	0:14:14,0	0:5:5,0	0:8:8,0	0:22:22,0	0:3:3,0	0:7:7,0	0:6:6,0	0:8:8,0	0:3:3,0	0:4:4,0	0:2:2,0	0:4:4,0	0:6:6,0	0:2:2,0	0:10:10,0	0:3:3,0	0:5:5,0	0:6:6,0	0:3:3,0	0:7:7,0	0:4:4,0	0:9:9,0
321	reindeerY1320_contig1002:226	reindeerY1320_contig1002	226	A	G	RtY_017	GTAGCCAGAAAAACTAGAGGTTGTTCATGC[A/G]AAAAATGCCTTGGACCTTTACTTTATAAAT	GT:DP:AD	0:1:1,0	1:9:0,9	1:3:0,3	1:14:0,14	1:16:0,16	1:1:0,1	1:3:0,3	1:1:0,1	1:4:0,4	1:12:0,12	1:1:0,1	0:2:2,0	0:2:2,0	0:4:4,0	0:18:18,0	0:4:4,0	0:10:10,0	0:7:7,0	0:9:9,0	0:4:4,0	0:4:4,0	0:6:6,0	0:12:12,0	0:1:1,0	0:3:3,0	0:2:2,0	0:8:8,0	0:3:3,0	0:2:2,0	0:1:1,0	0:5:5,0	0:5:5,0	0:2:2,0	0:5:5,0	0:2:2,0	0:3:3,0	0:8:8,0	0:6:6,0	0:1:1,0	0:3:3,0	0:8:8,0
322	reindeerY1320_contig142:208	reindeerY1320_contig142	208	A	T	RtY_018	TTCTTTTTAGTAGGCAAAAATACTGTAAGT[A/T]TTCTTACAATTAAAGATGAAAGTATCAATT	GT:DP:AD	0:14:14,0	1:22:0,22	1:4:0,4	1:14:0,14	1:18:0,18	1:3:0,3	.:.:.	1:1:0,1	1:1:0,1	1:20:0,20	1:4:0,4	0:1:1,0	0:7:7,0	0:3:3,0	0:15:15,0	0:5:5,0	0:5:5,0	0:6:6,0	0:1:1,0	0:5:5,0	.:.:.	0:5:5,0	0:14:14,0	0:2:2,0	0:4:4,0	0:4:4,0	0:4:4,0	0:2:2,0	0:1:1,0	.:.:.	0:2:2,0	.:.:.	0:5:5,0	0:7:7,0	.:.:.	0:4:4,0	0:5:5,0	0:4:4,0	0:5:5,0	0:5:5,0	0:9:9,0
323	reindeerY1320_contig151:1440	reindeerY1320_contig151	1440	G	T	RtY_019	AATGCCCAGGACTCTCTTGACTGCTAAACA[G/T]ATGGTTGCAATAAAAGGAGTGTACGTGTCC	GT:DP:AD	0:1:1,0	1:23:0,23	1:3:0,3	1:16:0,16	1:16:0,16	1:1:0,1	1:2:0,2	1:1:0,1	1:2:0,2	1:24:0,24	1:2:0,2	0:7:7,0	0:1:1,0	0:5:5,0	0:19:19,0	0:9:9,0	0:10:10,0	0:7:7,0	0:11:11,0	0:17:17,0	0:3:3,0	0:9:8,0	0:21:21,0	0:3:3,0	0:5:5,0	0:4:4,0	0:2:2,0	0:6:6,0	0:2:2,0	0:3:3,0	0:6:6,0	0:8:8,0	0:6:6,0	0:4:4,0	0:3:3,0	0:10:10,0	0:4:4,0	0:6:6,0	0:4:4,0	0:5:5,0	0:3:3,0
324	reindeerY1320_contig159:729	reindeerY1320_contig159	729	T	C	RtY_020	TTGACCACATGGTGTCTATCCATTCATCTG[T/C]GGGTGGAAAATTGGGTCACTTGCACATCTT	GT:DP:AD	0:3:3,0	1:22:0,22	.:.:.	1:22:0,22	1:21:0,21	1:4:0,4	1:1:0,1	.:.:.	1:2:0,2	1:21:0,21	1:3:0,3	0:4:4,0	0:3:3,0	0:3:3,0	0:22:22,0	0:3:3,0	0:5:5,0	0:6:6,0	0:4:4,0	0:3:3,0	0:1:1,0	0:3:3,0	0:19:19,0	0:7:7,0	0:3:3,0	0:2:2,0	0:6:6,0	0:6:6,0	0:9:9,0	0:1:1,0	0:4:4,0	0:1:1,0	0:6:6,0	0:6:6,0	0:4:4,0	0:4:4,0	0:8:8,0	0:7:7,0	0:7:7,0	0:9:9,0	0:11:11,0
325	reindeerY1320_contig195:1128	reindeerY1320_contig195	1128	A	G	RtY_021	GGCACCTTTTCTTGGCACCAGAGACAGTGG[A/G]CTTGGGGATGTCATCCTTGCTCAGGTTGCC	GT:DP:AD	0:2:2,0	1:26:0,26	1:5:0,5	1:22:0,22	1:18:0,18	1:3:0,3	1:2:0,2	1:6:0,6	.:.:.	1:22:0,22	.:.:.	0:6:6,0	.:.:.	0:2:2,0	0:12:12,0	0:4:4,0	0:6:6,0	0:3:3,0	0:5:5,0	0:9:9,0	0:6:6,0	0:4:4,0	0:23:23,0	0:5:5,0	0:5:5,0	0:4:4,0	0:10:10,0	0:4:4,0	0:6:6,0	0:4:4,0	0:9:9,0	0:5:5,0	0:7:7,0	0:3:3,0	0:6:6,0	0:7:7,0	0:3:3,0	0:7:7,0	0:2:2,0	0:5:5,0	0:2:2,0
326	reindeerY1320_contig265:1026	reindeerY1320_contig265	1026	C	G	RtY_022	GTTCCAATTGATTTCACCTCTCGACCTTCA[C/G]TCTTTAACTAAATAATGGAGTAGACTAGAG	GT:DP:AD	0:3:3,0	1:17:0,17	1:5:0,5	1:24:0,24	1:21:0,21	1:2:0,2	1:2:0,2	1:4:0,4	.:.:.	1:13:0,13	1:1:0,1	0:4:4,0	0:4:4,0	0:2:2,0	0:31:31,0	0:2:2,0	0:3:3,0	0:5:5,0	0:8:8,0	0:6:6,0	0:3:3,0	0:1:1,0	0:14:14,0	0:1:1,0	0:2:2,0	0:4:3,0	0:3:3,0	0:7:7,0	0:1:1,0	0:5:5,0	0:4:4,0	0:5:5,0	0:10:10,0	0:4:4,0	0:7:7,0	0:7:7,0	0:5:5,0	0:6:6,0	0:4:4,0	0:5:5,0	0:10:10,0
327	reindeerY1320_contig297:296	reindeerY1320_contig297	296	A	G	RtY_023	AAATCTGTATTCATTTCTATGCCAAACTCT[A/G]AACAGATAAAACAATTTAACACAGTGAAAT	GT:DP:AD	0:3:3,0	1:14:0,14	1:4:0,4	1:15:0,15	1:20:0,20	.:.:.	1:2:0,2	1:3:0,3	1:5:0,5	1:16:0,16	.:.:.	0:3:3,0	0:3:3,0	0:3:3,0	0:22:22,0	0:8:8,0	0:8:8,0	0:8:8,0	0:6:6,0	0:10:10,0	0:2:2,0	0:3:3,0	0:21:21,0	0:1:1,0	0:3:3,0	0:1:1,0	0:7:7,0	0:3:3,0	.:.:.	.:.:.	0:6:6,0	0:3:3,0	0:15:15,0	0:5:5,0	0:6:6,0	0:8:8,0	0:10:10,0	0:2:2,0	0:5:5,0	0:11:11,0	0:9:9,0
328	reindeerY1320_contig324:819	reindeerY1320_contig324	819	C	T	RtY_024	CCAAACTTTTGGGAAATAGCCAATATCTAT[C/T]ATAATATAAAACAAATTTTTAAAAAGTGAC	GT:DP:AD	0:6:6,0	1:20:0,20	1:4:0,4	1:21:0,21	1:21:0,21	1:3:0,3	1:3:0,3	1:2:0,2	1:2:0,2	1:14:0,14	.:.:.	1:2:1,1	0:3:3,0	0:4:4,0	0:9:9,0	0:4:4,0	0:6:6,0	0:8:8,0	0:2:2,0	0:5:5,0	0:2:2,0	0:7:7,0	0:13:13,0	0:3:3,0	0:8:8,0	.:.:.	0:8:8,0	0:4:4,0	0:1:1,0	.:.:.	0:2:2,0	0:3:3,0	0:9:9,0	0:5:5,0	0:4:4,0	0:6:6,0	0:8:8,0	0:7:7,0	0:11:11,0	0:6:6,0	0:7:7,0
329	reindeerY1320_contig337:245	reindeerY1320_contig337	245	C	T	RtY_025	AGTGATTCTCAGCCCACTGCCACACCCACC[C/T]CGGGAAACATCCAAGGAAAAAGATTCTCAC	GT:DP:AD	0:6:5,0	1:18:0,18	1:6:0,6	1:23:0,23	1:8:0,8	1:2:0,2	1:1:0,1	.:.:.	1:2:0,2	1:17:0,17	1:5:0,5	0:6:6,0	0:3:3,0	0:5:5,0	0:20:20,0	0:3:3,0	0:5:5,0	0:7:7,0	0:11:11,0	0:5:5,0	0:5:5,0	0:5:5,0	0:21:21,0	0:2:2,0	0:6:6,0	0:2:2,0	0:9:9,0	0:3:3,0	0:5:5,0	0:2:2,0	0:3:3,0	0:5:5,0	0:6:6,0	0:7:7,0	0:5:5,0	0:6:6,0	0:11:11,0	0:8:8,0	0:6:6,0	0:9:9,0	0:9:9,0
330	reindeerY1320_contig360:464	reindeerY1320_contig360	464	T	C	RtY_026	TTATAGGTATGTATGTGTAGGAGAAAATGG[T/C]ATACACTGAGTTTGGTGGCTCAGGCATGGA	GT:DP:AD	0:4:4,0	1:25:0,25	1:3:0,3	1:19:0,19	1:20:0,20	1:2:0,2	.:.:.	1:3:0,3	1:3:0,3	1:27:0,27	.:.:.	0:2:2,0	0:3:3,0	0:1:1,0	0:26:26,0	0:2:2,0	0:6:6,0	0:9:9,0	0:5:5,0	0:10:10,0	0:3:3,0	0:8:8,0	0:17:17,0	0:3:3,0	0:1:1,0	0:2:2,0	0:9:9,0	0:8:8,0	0:3:3,0	0:3:3,0	0:8:8,0	.:.:.	0:7:7,0	0:4:4,0	0:4:4,0	0:9:9,0	.:.:.	0:7:7,0	0:6:6,0	0:7:7,0	0:5:5,0
331	reindeerY1320_contig37:829	reindeerY1320_contig37	829	T	C	RtY_027	TGTTTACAGAAAGACAGTGGCCTGACCATG[T/C]CCCTACCTTTAGATCAGAGGGTCTGACAGT	GT:DP:AD	0:2:2,0	1:18:0,18	1:1:0,1	1:27:0,27	1:20:0,20	1:3:0,3	1:1:0,1	1:3:0,3	1:4:0,4	1:27:0,27	1:2:0,2	0:3:3,0	0:4:4,0	0:2:2,0	0:27:27,0	0:3:3,0	0:1:1,0	0:8:8,0	0:5:5,0	0:6:6,0	0:8:8,0	0:8:8,0	0:16:16,0	0:6:6,0	0:4:4,0	0:2:2,0	0:5:5,0	0:5:5,0	0:6:6,0	0:1:1,0	0:10:10,0	0:1:1,0	0:6:6,0	0:7:7,0	0:4:4,0	0:9:9,0	0:8:8,0	0:6:6,0	0:3:3,0	0:6:6,0	0:2:2,0
332	reindeerY1320_contig407:668	reindeerY1320_contig407	668	G	A	RtY_028	ATATAAGAGGAAGAAAGTTAAAAATAAGAA[G/A]GCAAAAGAACTGCTAGATAGTCTCAGCAAA	GT:DP:AD	0:19:19,0	1:21:0,21	1:1:0,1	1:16:0,16	1:23:0,23	1:3:0,3	.:.:.	1:4:0,4	1:3:0,3	1:13:0,13	1:4:0,4	0:4:4,0	0:2:2,0	0:3:3,0	0:21:21,0	0:4:4,0	0:8:8,0	0:7:7,0	0:5:5,0	0:5:5,0	0:3:3,0	0:8:8,0	0:20:20,0	0:4:4,0	0:2:2,0	0:2:2,0	0:5:5,0	0:1:1,0	0:3:3,0	.:.:.	0:3:3,0	0:1:1,0	0:8:8,0	0:2:2,0	0:3:3,0	0:2:2,0	0:5:5,0	0:10:10,0	0:11:11,0	0:5:5,0	0:11:11,0
333	reindeerY1320_contig530:282	reindeerY1320_contig530	282	A	T	RtY_029	TTAAGTATCAATATTAATACTTTAGAAAGT[A/T]CTTTTAAAAAACCTTTGAATAAGCTTTCTT	GT:DP:AD	0:7:7,0	1:15:0,15	.:.:.	1:21:0,21	1:10:0,10	1:6:0,6	1:1:0,1	1:4:0,4	1:5:0,5	1:14:0,14	1:2:0,2	0:4:4,0	0:3:3,0	0:1:1,0	0:16:16,0	0:4:4,0	0:3:3,0	0:7:7,0	0:2:2,0	0:2:2,0	0:5:5,0	0:10:10,0	0:15:15,0	0:2:2,0	0:3:3,0	0:3:3,0	0:8:8,0	0:2:2,0	0:3:3,0	0:1:1,0	0:3:3,0	.:.:.	0:8:8,0	0:1:1,0	0:6:6,0	0:2:2,0	0:4:4,0	0:5:5,0	0:8:8,0	0:5:5,0	0:4:4,0
334	reindeerY1320_contig689:284	reindeerY1320_contig689	284	C	A	RtY_030	GTATGGGTTGAAAGTAACCCCCTGGACTTG[C/A]GGAAAACCACCCTCTGGTGATAGTAGAGCT	GT:DP:AD	0:2:2,0	1:11:0,11	1:1:0,1	1:14:0,14	1:13:0,13	1:3:0,3	1:1:0,1	1:1:0,1	1:7:0,7	1:13:0,13	1:3:0,3	0:5:5,0	0:5:5,0	0:2:2,0	0:14:14,0	0:2:2,0	0:5:5,0	0:7:7,0	0:2:2,0	0:5:5,0	0:2:2,0	0:5:5,0	0:17:17,0	0:3:3,0	0:1:1,0	0:2:2,0	0:9:9,0	.:.:.	0:2:2,0	0:1:1,0	0:3:3,0	0:7:7,0	0:5:5,0	0:1:1,0	0:3:3,0	0:6:6,0	0:7:7,0	0:4:4,0	0:5:5,0	0:8:8,0	0:5:5,0
335	reindeerY1320_contig1176:154	reindeerY1320_contig1176	154	C	T	RtY_031	AGGGAGAAGTGTGATCGCAGGTTAAGCTGA[C/T]GTGTAGATTCGCATGTTTTGCCATATTTGA	GT:DP:AD	0:5:5,0	1:17:0,17	1:3:0,3	1:18:0,18	1:24:0,24	1:2:0,2	1:5:0,5	1:6:0,6	1:10:0,10	1:24:0,24	1:6:0,6	0:8:8,0	0:11:11,0	0:5:5,0	0:18:18,0	0:5:5,0	0:8:8,0	0:8:8,0	0:6:6,0	0:8:8,0	0:6:6,0	0:11:11,0	0:24:24,0	0:1:1,0	0:9:9,0	0:3:3,0	0:6:6,0	0:9:9,0	0:5:5,0	0:7:7,0	0:11:11,0	0:7:7,0	0:11:11,0	0:8:8,0	0:9:9,0	0:9:9,0	0:9:9,0	0:11:11,0	0:6:6,0	0:17:17,0	0:12:12,0
336	reindeerY1320_contig909:312	reindeerY1320_contig909	312	C	A	RtY_032	CACTAAGCCTTCAAAATTTAACTCAAGAGG[C/A]GCACTCCCATCTACTTCTCTCTCTGGCTGA	GT:DP:AD	0:1:0,0	1:16:0,16	1:7:0,7	1:23:0,23	1:14:0,14	1:1:0,1	1:3:0,3	.:.:.	1:1:0,1	1:19:0,19	.:.:.	0:4:4,0	0:5:5,0	0:2:2,0	0:10:10,0	0:6:6,0	0:7:7,0	0:5:5,0	0:8:8,0	0:3:3,0	0:5:5,0	0:6:6,0	0:16:16,0	0:4:4,0	0:1:1,0	0:1:1,0	0:8:8,0	0:3:3,0	0:3:3,0	0:1:1,0	0:2:2,0	0:2:2,0	0:5:5,0	0:1:1,0	0:4:4,0	0:6:6,0	0:6:6,0	0:8:8,0	0:6:6,0	0:3:3,0	0:5:5,0
337	reindeerY1320_contig17:5344	reindeerY1320_contig17	5344	A	G	RtY_033	TCTTTTAGGTTTGACTAAGATGGAAAGTTG[A/G]CACATGATTTTGGCATAATTTTTTGAGCTG	GT:DP:AD	0:6:6,0	1:24:0,24	1:4:0,4	1:23:0,23	1:15:0,15	1:4:0,4	1:3:0,3	1:2:0,2	1:3:0,3	1:21:0,21	1:2:0,2	0:4:4,0	0:9:9,0	0:1:1,0	0:19:19,0	0:1:1,0	0:11:11,0	0:3:3,0	0:1:1,0	0:5:5,0	0:2:2,0	0:2:2,0	0:17:17,0	0:7:7,0	0:4:4,0	0:4:4,0	0:5:5,0	0:5:5,0	0:6:6,0	0:5:5,0	0:7:7,0	0:4:4,0	0:4:4,0	0:5:5,0	0:9:9,0	0:5:5,0	0:5:5,0	0:10:10,0	0:5:5,0	0:5:5,0	0:7:7,0
338	reindeerY1320_contig1:9716	reindeerY1320_contig1	9716	A	C	RtY_034	TTCTGCATGTTAATGTGCACACATGTCCAC[A/C]TGTACACACTCACATCCATGAGAGGAGACA	GT:DP:AD	.:.:.	1:26:0,26	.:.:.	0:16:16,0	0:25:25,0	0:5:5,0	0:3:3,0	0:6:6,0	0:4:4,0	0:24:24,0	0:2:2,0	0:12:12,0	0:1:1,0	0:3:3,0	0:14:14,0	0:3:3,0	0:2:2,0	0:8:8,0	0:9:9,0	0:10:10,0	0:3:3,0	0:8:8,0	0:20:20,0	0:10:10,0	0:5:5,0	0:1:1,0	0:5:5,0	0:2:2,0	0:6:6,0	0:7:7,0	0:2:2,0	0:6:6,0	0:7:7,0	0:9:9,0	0:4:4,0	0:6:6,0	0:7:7,0	0:10:10,0	0:2:2,0	0:3:3,0	0:10:10,0
339	reindeerY1320_contig10:4224	reindeerY1320_contig10	4224	C	G	RtY_035	ATTGGTCAGAAGCAGAAGATCTGTCCAGAA[C/G]ACAAAAGCCCCATCATCTGGGGAATCCACT	GT:DP:AD	0:1:1,0	1:25:0,25	0:3:3,0	0:25:25,0	0:16:16,0	0:4:4,0	0:1:1,0	.:.:.	0:4:4,0	0:24:24,0	0:2:2,0	0:5:5,0	0:2:2,0	0:2:2,0	0:13:13,0	0:6:6,0	0:8:8,0	0:7:7,0	0:3:3,0	0:11:11,0	0:5:5,0	0:5:5,0	0:16:16,0	0:4:4,0	0:2:2,0	.:.:.	0:3:3,0	0:3:3,0	0:5:5,0	0:3:3,0	0:7:7,0	0:12:12,0	0:4:4,0	0:3:3,0	0:2:2,0	0:5:5,0	0:12:12,0	0:9:9,0	0:4:4,0	0:7:7,0	0:5:5,0
340	reindeerY1320_contig139:1473	reindeerY1320_contig139	1473	C	T	RtY_036	ATCCATTGAAGTATCTGGAGGACATCTTAT[C/T]CCACGCCCCTCCATGGACACATCTAGTGCA	GT:DP:AD	.:.:.	1:27:0,27	0:1:1,0	0:16:16,0	0:17:17,0	0:2:2,0	0:3:3,0	0:3:3,0	.:.:.	0:26:26,0	0:3:3,0	0:1:1,0	0:4:4,0	0:1:1,0	0:17:17,0	0:4:4,0	0:5:5,0	0:7:7,0	0:8:8,0	0:6:6,0	0:8:8,0	0:4:4,0	0:32:32,0	0:7:7,0	0:8:8,0	0:3:3,0	0:5:5,0	0:5:5,0	0:4:4,0	0:2:2,0	0:12:12,0	0:3:3,0	0:7:7,0	0:2:2,0	.:.:.	0:6:6,0	0:12:12,0	0:6:6,0	0:1:1,0	0:9:9,0	0:3:3,0
341	reindeerY1320_contig180:867	reindeerY1320_contig180	867	C	T	RtY_037	TACCTCCTGAGTGTGACACAGCCATAAAGT[C/T]CTGCCTCTTTGGCAGTTTGGGAAGTTTCAA	GT:DP:AD	0:13:13,0	1:28:0,28	0:3:3,0	0:12:12,0	0:18:18,0	0:2:2,0	0:3:3,0	0:2:2,0	0:3:3,0	0:21:21,0	0:2:2,0	0:3:3,0	0:5:5,0	0:2:2,0	0:24:24,0	0:10:10,0	0:6:6,0	0:9:9,0	0:5:5,0	0:10:10,0	0:7:7,0	0:3:3,0	0:23:23,0	0:2:2,0	0:1:1,0	0:4:4,0	0:7:7,0	0:6:6,0	0:7:7,0	0:5:5,0	0:6:6,0	0:4:4,0	0:7:7,0	0:3:3,0	0:7:7,0	0:6:6,0	0:5:5,0	0:3:3,0	0:6:6,0	0:5:5,0	0:6:6,0
342	reindeerY1320_contig188:741	reindeerY1320_contig188	741	C	A	RtY_038	AAAGATGGCCCATTTCTTGTGCCAAATGTC[C/A]TGACATGAATTCGTTCCTTTATCTGGGGTC	GT:DP:AD	0:3:3,0	1:22:0,22	.:.:.	0:19:19,0	0:32:32,0	.:.:.	0:9:9,0	.:.:.	0:1:1,0	0:15:15,0	0:1:1,0	0:10:10,0	0:3:3,0	0:2:2,0	0:17:17,0	0:5:5,0	0:5:5,0	0:7:7,0	0:7:7,0	0:7:7,0	0:8:8,0	0:10:10,0	0:25:25,0	0:7:7,0	0:3:3,0	0:1:1,0	0:5:5,0	0:5:5,0	0:2:2,0	0:5:5,0	0:4:4,0	0:7:7,0	0:3:3,0	0:4:4,0	0:5:5,0	0:8:8,0	0:5:5,0	0:5:5,0	0:2:2,0	0:4:4,0	0:7:7,0
343	reindeerY1320_contig19:5072	reindeerY1320_contig19	5072	A	T	RtY_039	GATAAAAGTGCTAGGTAGAAATCTTTCATG[A/T]AACTATTTTGGTCTGTTGATTTTGTTTGTG	GT:DP:AD	0:11:11,0	1:22:0,22	0:3:3,0	0:19:19,0	0:23:23,0	.:.:.	0:2:2,0	.:.:.	0:5:5,0	0:22:22,0	0:3:3,0	0:6:6,0	0:2:2,0	0:2:2,0	0:21:21,0	0:6:6,0	0:7:7,0	0:2:2,0	0:5:5,0	0:12:12,0	0:4:4,0	0:8:8,0	0:24:24,0	0:1:1,0	0:2:2,0	0:3:3,0	0:6:6,0	0:6:6,0	0:6:6,0	0:1:1,0	0:2:2,0	.:.:.	0:7:7,0	0:1:1,0	0:2:2,0	0:2:2,0	0:8:8,0	0:5:5,0	0:8:8,0	0:4:4,0	0:9:9,0
344	reindeerY1320_contig21:3421	reindeerY1320_contig21	3421	C	T	RtY_040	GCGCAATCTATCCCCTTGTCCCATAGAAAA[C/T]GCCCAACACGAGCCACCCTATTGGCATCTT	GT:DP:AD	.:.:.	1:23:0,23	0:4:4,0	0:34:34,0	0:21:21,0	.:.:.	0:4:4,0	0:2:2,0	0:4:4,0	0:21:21,0	0:3:3,0	0:4:4,0	0:5:5,0	.:.:.	0:21:21,0	0:9:9,0	0:9:9,0	0:6:6,0	0:9:9,0	0:14:14,0	0:3:3,0	0:6:6,0	0:15:15,0	0:3:3,0	0:2:2,0	0:2:2,0	0:7:7,0	0:3:3,0	0:3:3,0	0:2:2,0	0:7:7,0	0:5:5,0	0:8:8,0	0:8:8,0	0:9:9,0	0:3:3,0	0:11:11,0	0:7:7,0	0:4:4,0	0:7:7,0	0:10:10,0
345	reindeerY1320_contig30:4819	reindeerY1320_contig30	4819	C	T	RtY_041	TTGGTGTTTATTATTTAAAATCTTTCTTTT[C/T]ACATGTTCATAAATAAACTGTACTCTAACT	GT:DP:AD	0:6:6,0	1:19:0,19	.:.:.	0:21:21,0	0:9:9,0	0:4:4,0	.:.:.	0:3:3,0	0:4:4,0	0:13:13,0	0:1:1,0	0:5:5,0	0:1:1,0	0:3:3,0	0:21:21,0	0:3:3,0	0:6:6,0	0:2:2,0	0:3:3,0	0:11:11,0	0:3:3,0	0:9:9,0	0:6:6,0	0:4:4,0	0:3:3,0	0:4:4,0	0:4:4,0	0:1:1,0	0:2:2,0	.:.:.	0:7:7,0	.:.:.	0:4:4,0	0:4:4,0	0:1:1,0	0:1:1,0	0:9:9,0	0:5:5,0	0:6:6,0	0:7:7,0	0:4:4,0
346	reindeerY1320_contig31:1779	reindeerY1320_contig31	1779	G	A	RtY_042	AAATGTCAGCTGTGCTGATGTAGGCTGTCC[G/A]TGAGAAACCCCAGGCATTCTAACAGACACA	GT:DP:AD	.:.:.	1:23:0,23	0:4:4,0	0:22:22,0	0:24:24,0	0:3:3,0	0:1:1,0	0:1:1,0	0:2:2,0	0:25:25,0	0:4:4,0	0:2:2,0	0:6:6,0	0:8:8,0	0:21:21,0	0:8:8,0	0:7:7,0	0:8:8,0	0:5:5,0	0:2:2,0	0:2:2,0	0:3:3,0	0:15:15,0	0:6:6,0	0:12:12,0	0:1:1,0	0:8:8,0	0:7:7,0	0:1:1,0	0:10:10,0	0:7:7,0	0:8:8,0	0:5:5,0	0:7:7,0	0:9:9,0	0:13:13,0	0:8:8,0	0:8:8,0	0:7:6,1	0:5:5,0	0:8:8,0
347	reindeerY1320_contig333:1044	reindeerY1320_contig333	1044	T	C	RtY_043	ATTTAATACGTATCACCAGGAAATTAAAGC[T/C]CAGGAAGAAAAAAACACGTGGCCCGAAAGA	GT:DP:AD	0:14:14,0	1:31:0,31	0:4:4,0	0:19:19,0	0:38:38,0	0:4:4,0	0:2:2,0	0:2:2,0	.:.:.	0:19:19,0	0:7:7,0	0:4:4,0	0:3:3,0	.:.:.	0:19:19,0	0:8:8,0	0:2:2,0	0:2:2,0	0:10:10,0	0:8:8,0	0:9:9,0	0:4:4,0	0:13:13,0	0:4:4,0	0:1:1,0	0:1:1,0	0:10:10,0	0:1:1,0	0:4:4,0	0:1:1,0	0:5:5,0	0:2:2,0	0:7:7,0	0:7:7,0	0:7:7,0	0:5:5,0	0:7:7,0	0:4:4,0	0:4:4,0	0:7:7,0	0:6:6,0
348	reindeerY1320_contig34:4134	reindeerY1320_contig34	4134	G	C	RtY_044	TGAGACTGCCTTGCTTATAATGATGGTGCT[G/C]CAACCGGTAAATGACACGGATACTTACTCT	GT:DP:AD	0:1:1,0	1:20:0,20	0:3:3,0	0:23:23,0	0:27:27,0	0:3:3,0	0:3:3,0	0:4:4,0	.:.:.	0:12:12,0	0:3:3,0	0:3:3,0	0:3:3,0	0:3:3,0	0:23:23,0	0:6:6,0	0:6:6,0	0:5:5,0	0:7:7,0	0:10:10,0	0:5:5,0	0:2:2,0	0:20:20,0	0:3:3,0	0:5:5,0	0:2:2,0	0:6:6,0	0:5:5,0	0:7:7,0	0:5:5,0	0:9:9,0	0:10:10,0	0:14:14,0	0:3:3,0	0:6:6,0	0:5:5,0	0:6:6,0	0:7:7,0	0:7:7,0	0:8:8,0	0:9:9,0
349	reindeerY1320_contig363:530	reindeerY1320_contig363	530	C	A	RtY_045	TTTGATTATTCCCACAAAAAAATGAAGATT[C/A]CTTTAAGGTAAAGGTTATTCTTTACAGATA	GT:DP:AD	0:4:4,0	1:20:0,20	.:.:.	0:22:22,0	0:21:21,0	.:.:.	0:2:2,0	0:1:1,0	0:3:3,0	0:11:11,0	0:2:2,0	0:5:5,0	0:5:5,0	0:1:1,0	0:20:20,0	0:3:3,0	0:2:2,0	0:7:7,0	0:3:3,0	0:3:3,0	0:6:6,0	0:8:8,0	0:18:18,0	0:4:4,0	0:3:3,0	0:6:6,0	0:4:4,0	0:4:4,0	0:2:2,0	.:.:.	0:6:6,0	0:1:1,0	0:8:8,0	0:1:1,0	.:.:.	0:4:4,0	0:9:9,0	0:5:4,1	0:4:4,0	0:5:5,0	0:9:9,0
350	reindeerY1320_contig392:1042	reindeerY1320_contig392	1042	T	A	RtY_046	AAGGATCAATCACTGGTTGGGGAGGTAGAA[T/A]TCCAAATGCCGCCTTCTGTGGCCAAAAGTA	GT:DP:AD	0:12:12,0	1:30:0,30	0:1:1,0	0:17:17,0	0:16:15,0	0:2:2,0	0:5:5,0	0:2:2,0	.:.:.	0:9:9,0	0:3:3,0	0:1:1,0	0:3:3,0	0:4:4,0	0:19:19,0	0:3:3,0	0:2:2,0	0:3:3,0	0:6:6,0	0:3:3,0	0:2:2,0	0:10:10,0	0:21:21,0	0:1:1,0	0:7:7,0	0:2:2,0	0:7:7,0	0:10:10,0	0:3:3,0	0:1:1,0	0:3:3,0	0:5:5,0	0:5:5,0	0:2:2,0	0:1:1,0	0:4:4,0	0:6:6,0	0:6:6,0	0:5:5,0	0:4:4,0	0:4:4,0
351	reindeerY1320_contig414:681	reindeerY1320_contig414	681	G	C	RtY_047	CCAGGTAAAAGATTCAAGAACAAAGAAACA[G/C]TTGAATTTGAGAACTGTTTTTTACCTTTAA	GT:DP:AD	0:11:11,0	1:22:0,22	.:.:.	0:21:21,0	0:24:24,0	0:3:3,0	0:1:1,0	0:3:3,0	0:5:5,0	0:21:21,0	0:5:5,0	0:5:5,0	0:8:8,0	0:4:4,0	0:26:26,0	0:2:2,0	0:5:5,0	0:7:7,0	0:2:2,0	0:3:3,0	0:2:2,0	0:6:6,0	0:18:18,0	0:3:3,0	0:5:5,0	0:2:2,0	0:7:7,0	0:2:2,0	0:1:1,0	0:1:1,0	0:3:3,0	0:1:1,0	0:7:7,0	0:2:2,0	0:4:4,0	0:1:1,0	0:4:4,0	0:8:8,0	0:9:9,0	0:4:4,0	0:6:6,0
352	reindeerY1320_contig43:3531	reindeerY1320_contig43	3531	G	A	RtY_048	AGTAGCCCCCTAAGTCTTGTCTCTTCCATT[G/A]TTCTCCCAAATCTCCTTTCCTGAGTCTAAT	GT:DP:AD	0:1:1,0	1:29:0,29	.:.:.	0:14:14,0	0:13:13,0	0:2:2,0	.:.:.	0:1:1,0	0:4:4,0	0:16:16,0	0:3:3,0	0:4:4,0	0:3:3,0	0:4:4,0	0:16:16,0	0:4:4,0	0:5:5,0	0:11:11,0	0:6:6,0	0:7:7,0	0:7:7,0	0:1:1,0	0:18:18,0	0:2:2,0	0:5:5,0	0:4:4,0	0:6:6,0	0:10:10,0	0:9:9,0	0:6:6,0	0:8:8,0	0:2:2,0	0:5:5,0	0:4:4,0	0:2:2,0	0:12:12,0	0:7:7,0	0:2:2,0	0:5:5,0	0:7:7,0	0:10:10,0
353	reindeerY1320_contig431:899	reindeerY1320_contig431	899	G	T	RtY_049	GTTGTCAGGGAAACGCCTTGGGCGCACACA[G/T]CCCCCAGCCCCCGCCTCCGCCCCTGCTCCC	GT:DP:AD	.:.:.	1:12:0,12	0:2:2,0	0:28:28,0	0:15:15,0	.:.:.	0:5:5,0	0:1:1,0	.:.:.	0:21:21,0	0:2:2,0	0:3:3,0	0:7:7,0	0:2:2,0	0:17:17,0	0:6:6,0	0:10:10,0	0:6:6,0	0:7:7,0	0:8:8,0	0:2:2,0	0:10:10,0	0:21:21,0	0:4:4,0	0:4:4,0	0:5:5,0	0:11:11,0	0:5:5,0	0:3:3,0	0:10:10,0	0:7:7,0	0:8:8,0	0:8:8,0	0:4:4,0	0:3:3,0	0:10:10,0	0:3:3,0	0:5:5,0	0:4:4,0	0:6:6,0	0:6:6,0
354	reindeerY1320_contig528:474	reindeerY1320_contig528	474	A	G	RtY_050	AAAAAGGGCATCAAGTGGAAGATTAACTAC[A/G]TCACAATACATTTATAAGATGGAGCATTAA	GT:DP:AD	0:20:20,0	1:16:0,16	0:3:3,0	0:18:18,0	0:19:19,0	0:2:2,0	0:1:1,0	0:2:2,0	0:6:6,0	0:13:13,0	0:4:4,0	0:7:7,0	0:1:1,0	0:1:1,0	0:28:28,0	0:3:3,0	0:4:4,0	0:4:4,0	0:5:5,0	0:4:4,0	0:2:2,0	0:2:2,0	0:22:22,0	.:.:.	0:6:6,0	0:2:2,0	0:14:14,0	0:6:6,0	0:5:5,0	0:2:2,0	0:5:5,0	.:.:.	0:6:6,0	0:1:1,0	0:4:4,0	0:5:5,0	0:9:9,0	0:7:7,0	0:6:6,0	0:7:7,0	0:5:5,0
355	reindeerY1320_contig552:421	reindeerY1320_contig552	421	T	C	RtY_051	GAAGGGAAACTATATTTTCTTTTTTTTTTT[T/C]ATCTTCAGTACATTCACTAAGAATGTTGTA	GT:DP:AD	.:.:.	1:19:0,19	0:5:5,0	0:16:16,0	0:20:20,0	0:1:1,0	0:1:1,0	.:.:.	0:3:3,0	0:13:12,1	0:1:1,0	0:1:1,0	0:2:2,0	0:2:2,0	0:23:23,0	.:.:.	0:5:5,0	0:4:4,0	0:5:5,0	0:6:6,0	0:1:1,0	0:5:5,0	0:19:19,0	0:2:2,0	0:2:2,0	.:.:.	0:9:9,0	0:9:9,0	0:3:3,0	0:1:1,0	0:2:2,0	0:3:3,0	0:10:10,0	0:4:4,0	0:3:3,0	0:4:4,0	0:5:5,0	0:12:12,0	.:.:.	0:3:3,0	0:2:2,0
356	reindeerY1320_contig72:3207	reindeerY1320_contig72	3207	A	T	RtY_052	AAAGTTCTTGGGCCCCTCTGGTTTTGTGTC[A/T]TAGTTGATCATGTCATAAAGTAGCCTACTT	GT:DP:AD	0:58:57,0	1:12:0,12	0:1:1,0	0:17:17,0	0:12:12,0	0:3:3,0	0:4:4,0	.:.:.	0:4:4,0	0:21:21,0	0:5:5,0	0:2:2,0	0:2:2,0	.:.:.	0:22:22,0	0:3:3,0	0:6:6,0	0:4:4,0	0:2:2,0	0:3:3,0	0:11:11,0	0:5:5,0	0:11:11,0	0:4:4,0	0:2:2,0	0:5:5,0	0:5:5,0	0:2:2,0	0:2:2,0	0:4:4,0	0:4:4,0	.:.:.	0:8:8,0	0:4:4,0	0:5:5,0	0:5:5,0	0:4:4,0	0:6:6,0	0:5:5,0	0:4:4,0	0:3:3,0
357	reindeerY1320_contig86:1981	reindeerY1320_contig86	1981	T	G	RtY_053	AATGACTGAAAGTTTAAAAACTTAATGTTT[T/G]ATAGTTTGGGAAACTCACCAGAAAGGTTTA	GT:DP:AD	0:3:3,0	1:25:0,25	0:3:3,0	0:16:16,0	0:26:26,0	0:5:5,0	0:1:1,0	.:.:.	0:7:7,0	0:17:17,0	.:.:.	0:6:6,0	0:2:2,0	0:1:1,0	0:19:19,0	0:4:4,0	0:8:8,0	0:10:10,0	0:5:5,0	0:7:7,0	0:6:6,0	0:7:7,0	0:22:22,0	0:5:5,0	0:1:1,0	0:3:3,0	0:4:4,0	0:3:3,0	0:4:4,0	0:1:1,0	0:4:4,0	0:5:5,0	0:7:7,0	0:4:4,0	0:1:1,0	0:5:5,0	0:2:2,0	0:12:12,0	0:8:8,0	0:7:7,0	0:11:11,0
358	reindeerY1320_contig223:857	reindeerY1320_contig223	857	A	G	RtY_054	CTGATGCTAACTTCACTCCAATTATTCAAT[A/G]AAATAATTTTTAAAGATTTGAACTTATGTT	GT:DP:AD	.:.:.	1:14:0,14	0:2:2,0	0:19:19,0	0:24:24,0	0:3:3,0	0:5:5,0	0:2:2,0	0:7:7,0	0:18:18,0	0:2:2,0	0:3:3,0	0:2:2,0	.:.:.	0:26:26,0	0:3:3,0	0:10:10,0	0:2:2,0	0:7:7,0	0:5:5,0	0:4:4,0	0:9:9,0	0:20:20,0	.:.:.	0:1:1,0	0:3:3,0	0:5:5,0	0:3:3,0	0:1:1,0	.:.:.	0:2:2,0	0:1:1,0	0:8:8,0	0:1:1,0	0:5:5,0	0:4:4,0	0:4:4,0	0:8:8,0	0:7:7,0	0:6:6,0	0:6:6,0
359	reindeerY1320_contig27:5006	reindeerY1320_contig27	5006	C	T	RtY_055	CCGCCTCTTAGGACGATGAGGAGGAGTGGA[C/T]GACGAGGAAGAGGAGGTGGGGCAGAATCAG	GT:DP:AD	.:.:.	1:20:0,20	0:3:3,0	0:21:21,0	0:19:19,0	0:1:1,0	0:2:2,0	0:2:2,0	0:3:3,0	0:20:20,0	0:4:4,0	0:4:4,0	0:5:5,0	0:12:12,0	0:14:14,0	0:9:9,0	0:4:4,0	0:11:11,0	0:4:4,0	0:8:8,0	0:5:5,0	0:8:8,0	0:14:14,0	0:5:5,0	0:6:6,0	0:4:4,0	0:4:4,0	0:6:6,0	0:6:6,0	0:14:14,0	0:8:8,0	0:6:6,0	0:15:15,0	0:4:4,0	0:2:2,0	0:4:4,0	0:7:7,0	0:6:6,0	0:10:10,0	0:3:3,0	0:12:12,0
360	reindeerY1320_contig55:1310	reindeerY1320_contig55	1310	A	G	RtY_056	ATTTCTTTGGAGCTTGGACAAAGGTTGAAT[A/G]GTATGGATCGAGAATTCCAGGCAATCGAGC	GT:DP:AD	.:.:.	1:17:0,17	0:7:7,0	0:17:17,0	0:24:24,0	0:1:1,0	0:1:1,0	0:4:4,0	0:2:2,0	0:24:24,0	0:1:1,0	0:3:3,0	0:5:5,0	0:2:2,0	0:17:17,0	0:10:10,0	0:5:5,0	0:4:4,0	0:2:2,0	0:6:6,0	0:4:4,0	0:5:5,0	0:15:15,0	0:3:3,0	0:2:2,0	0:5:5,0	0:4:4,0	0:2:2,0	0:6:6,0	0:3:3,0	0:6:6,0	0:4:4,0	0:5:5,0	.:.:.	0:8:8,0	0:4:4,0	0:6:6,0	0:3:3,0	0:4:4,0	0:4:4,0	0:5:5,0
361	reindeerY1320_contig30:327	reindeerY1320_contig30	327	G	A	RtY_057	TAAGAAATGTGATAGTCATTTAACCCAACA[G/A]AGCTGAGAATGAATGTGGGGCATGGGTGTG	GT:DP:AD	0:5:5,0	1:14:0,14	0:1:1,0	0:20:20,0	0:13:13,0	.:.:.	0:5:5,0	0:5:5,0	0:5:5,0	0:27:27,0	0:3:3,0	0:5:5,0	.:.:.	0:3:3,0	0:17:17,0	0:4:4,0	0:4:4,0	0:8:8,0	0:5:5,0	0:5:5,0	0:3:3,0	0:8:8,0	0:18:18,0	0:6:6,0	0:6:6,0	0:4:4,0	0:5:5,0	0:5:5,0	0:3:3,0	0:3:3,0	0:9:9,0	0:3:3,0	0:8:8,0	0:4:4,0	0:3:3,0	0:2:2,0	0:4:4,0	0:5:5,0	0:13:13,0	0:10:10,0	0:5:5,0
362	reindeerY1320_contig109:994	reindeerY1320_contig109	994	G	A	RtY_151	TCTGTTCTGTCATTTGCAGGTGTCTATGGG[G/A]TTAGTCTGACATTCGGCAATCTATCTGTTG	GT:DP:AD	1:12:0,12	1:23:0,23	1:1:0,1	1:23:0,23	1:18:0,18	1:4:0,4	1:1:0,1	1:2:0,2	1:3:0,3	1:14:0,14	1:2:0,2	0:4:4,0	0:3:3,0	0:3:3,0	0:18:18,0	0:6:6,0	0:2:2,0	0:8:8,0	0:3:3,0	0:9:9,0	0:5:5,0	0:10:10,0	0:20:20,0	0:8:8,0	0:7:7,0	0:2:2,0	0:5:5,0	0:3:3,0	0:6:6,0	0:5:5,0	0:2:2,0	0:1:1,0	0:5:5,0	0:6:6,0	0:10:10,0	0:7:7,0	0:8:8,0	0:5:5,0	0:5:5,0	0:7:7,0	0:5:5,0
363	reindeerY1320_contig112:1415	reindeerY1320_contig112	1415	T	G	RtY_152	GTGTGTTTGCTTGGCCAATTGGAATAATTA[T/G]GGAGTCATATTGGGCTGTCATTCCTTGATT	GT:DP:AD	1:3:0,3	1:21:0,21	1:1:0,1	1:24:0,24	1:22:0,22	1:7:0,7	1:2:0,2	1:4:0,4	1:1:0,1	1:19:0,19	1:1:0,1	0:8:8,0	0:2:2,0	0:4:4,0	0:28:28,0	0:5:5,0	0:6:6,0	0:2:2,0	0:5:5,0	0:6:6,0	0:3:3,0	0:9:9,0	0:19:19,0	0:5:5,0	0:4:4,0	0:6:6,0	0:6:6,0	0:5:5,0	0:5:5,0	0:1:1,0	0:4:4,0	0:6:6,0	0:6:6,0	0:4:4,0	0:4:4,0	0:5:5,0	0:4:4,0	0:3:3,0	0:3:3,0	0:8:8,0	0:8:8,0
364	reindeerY1320_contig20:2619	reindeerY1320_contig20	2619	A	T	RtY_153	GTGACACAGAAGATGTGGCAGCAGGAAACA[A/T]AGCAGATCTGGGACCCTGAGGCTTCACAAA	GT:DP:AD	1:7:0,7	1:15:0,15	1:7:0,7	1:21:0,21	1:21:0,21	1:1:0,1	1:1:0,1	1:3:0,3	1:3:0,3	1:16:0,16	1:3:0,3	0:7:7,0	0:4:4,0	0:2:2,0	0:20:20,0	0:3:3,0	0:12:12,0	0:6:6,0	0:7:7,0	0:12:12,0	0:5:5,0	0:3:3,0	0:24:24,0	0:6:6,0	0:2:2,0	.:.:.	0:7:7,0	0:2:2,0	0:4:4,0	0:1:1,0	0:5:5,0	0:7:7,0	0:9:9,0	0:7:7,0	0:10:10,0	0:6:6,0	0:2:2,0	0:7:7,0	0:5:5,0	0:8:8,0	0:7:7,0
365	reindeerY1320_contig348:579	reindeerY1320_contig348	579	A	G	RtY_154	TAATTTGATGCAACTAGAGAATTCCAAACA[A/G]GATTTGCTGATGTCACCCAGGGTGTGAAAG	GT:DP:AD	1:2:0,2	1:27:0,27	1:2:0,2	1:24:0,24	1:22:0,22	1:2:0,2	1:2:0,2	1:1:0,1	1:1:0,1	1:17:0,17	1:3:0,3	0:10:10,0	0:6:6,0	0:5:5,0	0:20:20,0	0:2:2,0	0:6:6,0	0:8:8,0	0:5:5,0	0:3:3,0	0:7:7,0	0:11:11,0	0:29:29,0	0:7:7,0	0:7:7,0	0:3:3,0	0:7:7,0	0:4:4,0	0:4:4,0	0:1:1,0	0:6:6,0	0:3:3,0	0:7:7,0	0:10:10,0	0:5:5,0	0:4:4,0	0:3:3,0	0:8:8,0	0:5:5,0	0:5:5,0	0:7:7,0
366	reindeerY1320_contig441:505	reindeerY1320_contig441	505	A	G	RtY_155	TATGACTCCCTCCTAGTTTTTAAAAACCTC[A/G]TGCTTATTTTAATTACTTATTATTATTTTT	GT:DP:AD	1:8:0,8	1:11:0,11	1:4:0,4	1:13:0,13	1:21:0,21	1:3:0,3	1:1:0,1	1:1:0,1	1:1:0,1	1:11:0,11	1:4:0,4	0:5:5,0	0:3:3,0	0:2:2,0	0:22:22,0	0:2:2,0	0:7:7,0	0:10:10,0	0:5:5,0	0:5:5,0	0:4:4,0	0:4:4,0	0:19:19,0	0:7:7,0	0:3:3,0	.:.:.	0:4:4,0	0:9:9,0	0:1:1,0	0:2:2,0	0:4:4,0	0:1:1,0	0:3:3,0	0:3:3,0	0:2:2,0	.:.:.	0:4:4,0	0:3:3,0	0:4:4,0	0:7:7,0	0:12:12,0
367	reindeerY1320_contig511:449	reindeerY1320_contig511	449	C	A	RtY_156	ACACAGCTGGCAGAAAGGAGTCCCTACAGC[C/A]GATCAGACCCTCTGACAACCTGCCAAGCCT	GT:DP:AD	1:1:0,1	1:8:0,8	1:4:0,4	1:17:0,17	1:14:0,14	.:.:.	1:6:0,6	1:3:0,3	1:2:0,2	1:24:0,24	1:1:0,1	0:6:6,0	0:9:9,0	0:1:1,0	0:21:21,0	0:1:1,0	0:8:8,0	0:4:4,0	0:4:4,0	0:8:8,0	0:2:2,0	0:5:5,0	0:15:15,0	0:3:3,0	0:5:5,0	0:1:1,0	0:6:6,0	0:4:4,0	0:6:6,0	0:9:9,0	0:14:14,0	0:6:6,0	0:10:10,0	0:3:3,0	0:2:2,0	0:5:5,0	0:8:8,0	0:7:7,0	0:4:4,0	0:5:5,0	0:4:4,0
368	reindeerY1320_contig34:3755	reindeerY1320_contig34	3755	C	T	RtY_157	GGAAGAGTCCACTGTTGAGTTTTCTCACGG[C/T]TAAAGTGGTTTCACAGAGCAGAGTCACAGA	GT:DP:AD	1:6:0,6	1:25:0,25	1:2:0,2	1:19:0,19	1:22:0,22	1:2:0,2	1:2:0,2	1:3:0,3	1:1:0,1	1:23:0,23	1:4:0,4	0:6:6,0	0:1:1,0	0:1:1,0	0:20:20,0	0:7:7,0	0:7:7,0	0:4:4,0	0:2:2,0	0:3:3,0	0:3:3,0	0:2:2,0	0:25:25,0	0:11:11,0	0:7:7,0	0:6:6,0	0:7:7,0	0:3:3,0	0:8:8,0	0:5:5,0	0:8:8,0	0:3:3,0	0:7:7,0	0:5:5,0	0:4:4,0	0:1:1,0	0:7:7,0	0:5:5,0	0:7:7,0	0:7:7,0	0:9:9,0
369	reindeerY1320_contig713:192	reindeerY1320_contig713	192	A	G	RtY_158	CATTCTGACCAAGAATATGTATACTGGTAA[A/G]AAGGCTTAATAGTAGGCTGAAAATTCTTGG	GT:DP:AD	1:5:0,5	1:22:0,22	1:1:0,1	1:17:0,17	1:11:0,11	1:2:0,2	1:3:0,3	1:2:0,2	1:2:0,2	1:17:0,17	1:2:0,2	0:4:4,0	0:2:2,0	0:3:3,0	0:19:19,0	0:3:3,0	0:9:9,0	0:3:3,0	0:4:4,0	0:4:4,0	0:6:6,0	0:4:4,0	0:15:15,0	0:3:3,0	0:5:5,0	0:1:1,0	0:5:5,0	.:.:.	0:2:2,0	0:1:1,0	0:3:3,0	0:1:1,0	0:6:6,0	0:2:2,0	0:6:6,0	0:5:5,0	0:10:10,0	0:3:3,0	0:7:7,0	0:10:10,0	0:7:7,0
370	reindeerY1320_contig86:2093	reindeerY1320_contig86	2093	T	G	RtY_159	AGGGCTCTAGCTGCTTTAGGCCCTTGGAAT[T/G]CTGTATATTGTCCTTGCCTGGAGTTAGTAG	GT:DP:AD	1:4:0,4	1:19:0,19	1:4:0,4	1:20:0,20	1:19:0,19	.:.:.	1:4:0,4	1:2:0,2	1:7:0,7	1:15:0,15	1:2:0,2	0:8:8,0	0:8:8,0	0:1:1,0	0:21:21,0	0:3:3,0	0:7:7,0	0:8:8,0	0:7:7,0	0:8:8,0	0:7:7,0	0:7:7,0	0:24:24,0	0:4:4,0	0:3:3,0	0:4:4,0	0:6:6,0	0:5:5,0	0:3:3,0	.:.:.	0:5:5,0	0:5:5,0	0:8:8,0	0:9:9,0	0:1:1,0	0:6:6,0	0:5:5,0	0:12:12,0	0:9:9,0	0:4:4,0	0:8:8,0
371	reindeerY1320_contig3:5356	reindeerY1320_contig3	5356	T	G	RtY_160	TCAGGCTCAGTTCCCAGCAGTAAATCCCTG[T/G]ACACAATCCCAGTTACTACTGATAAATATT	GT:DP:AD	1:1:0,1	0:40:23,17	1:3:0,3	1:25:0,25	1:31:0,31	1:1:0,1	1:4:0,4	1:3:0,3	1:6:0,6	1:27:0,27	1:1:0,1	0:5:5,0	0:7:7,0	0:2:2,0	0:19:19,0	0:9:9,0	0:8:8,0	0:6:6,0	0:6:6,0	0:10:10,0	0:1:1,0	0:4:4,0	0:28:27,0	0:2:2,0	0:11:11,0	0:3:3,0	0:7:7,0	0:1:1,0	0:2:2,0	0:1:1,0	0:6:6,0	0:2:2,0	0:13:13,0	0:7:7,0	0:5:5,0	0:5:5,0	0:6:6,0	0:3:3,0	0:2:2,0	0:7:7,0	0:2:2,0
372	reindeerY1320_contig9:775	reindeerY1320_contig9	775	G	A	RtY_161	TTAAGGTTGTGGTTAATGTTAAATTGATCA[G/A]TGTTAGGAGAGAATCAGCTAGTTTGTGATT	GT:DP:AD	1:5:0,5	1:23:0,23	1:1:0,1	1:25:0,25	1:18:0,18	1:4:0,4	.:.:.	1:1:0,1	1:2:0,2	1:16:0,16	1:1:0,1	0:6:6,0	0:5:5,0	0:2:2,0	0:20:20,0	0:2:2,0	0:7:7,0	0:10:10,0	0:5:5,0	0:8:8,0	0:5:5,0	0:4:4,0	0:25:25,0	0:3:3,0	0:1:1,0	0:6:6,0	0:4:4,0	0:5:5,0	0:3:3,0	.:.:.	0:4:4,0	.:.:.	0:5:5,0	0:3:3,0	0:3:3,0	0:2:2,0	0:6:6,0	0:6:6,0	0:4:4,0	0:9:9,0	0:10:10,0
373	reindeerY1320_contig1:10569	reindeerY1320_contig1	10569	G	A	RtY_162	AGCTCATGCCTCTCTTAGGCAGAAAGCACC[G/A]TTTCTACCTCAAGTGCACCCAGTGGGCTTG	GT:DP:AD	.:.:.	0:15:15,0	0:1:1,0	0:23:23,0	0:18:18,0	.:.:.	0:3:3,0	0:2:2,0	0:2:2,0	0:31:31,0	0:4:4,0	1:7:0,7	1:1:0,1	0:5:5,0	0:23:23,0	0:9:9,0	0:6:6,0	0:7:7,0	0:6:6,0	0:9:9,0	0:9:9,0	0:6:6,0	0:20:20,0	0:7:7,0	0:7:7,0	0:3:3,0	0:4:4,0	0:7:7,0	0:8:8,0	0:6:6,0	0:6:6,0	0:4:4,0	0:8:8,0	0:6:6,0	0:2:2,0	0:8:8,0	0:8:8,0	0:8:8,0	0:2:2,0	0:3:3,0	0:8:8,0
374	reindeerY1320_contig1:18084	reindeerY1320_contig1	18084	A	T	RtY_163	CGTCCTCCCACATTCCTGCCTCACAGACAC[A/T]TGCCGCCAGAGGGACACACACATACACTCC	GT:DP:AD	.:.:.	0:15:15,0	0:3:3,0	0:26:26,0	0:23:23,0	0:2:2,0	.:.:.	.:.:.	0:5:5,0	0:18:18,0	.:.:.	1:3:0,3	1:5:0,5	0:5:5,0	0:20:20,0	0:7:7,0	0:3:3,0	0:6:6,0	0:5:5,0	0:7:7,0	0:3:3,0	0:6:6,0	0:19:19,0	0:5:5,0	0:1:1,0	0:2:2,0	0:1:1,0	0:4:4,0	0:5:5,0	0:4:4,0	0:7:7,0	0:9:9,0	0:1:1,0	0:10:10,0	0:7:7,0	0:10:10,0	0:5:5,0	0:5:5,0	0:9:9,0	0:2:2,0	0:5:5,0
375	reindeerY1320_contig107:1815	reindeerY1320_contig107	1815	G	A	RtY_164	GTCCCAGAATTATAGAGCTTGATTGAAAAC[G/A]TTTAATTTGGAATTACCTCTTATCCCCTTC	GT:DP:AD	0:6:6,0	0:17:17,0	0:3:3,0	0:18:18,0	0:18:18,0	0:4:4,0	0:3:3,0	0:5:5,0	0:1:1,0	0:14:14,0	0:1:1,0	1:3:0,3	1:4:0,4	.:.:.	0:26:26,0	0:7:7,0	0:9:9,0	0:9:9,0	0:13:13,0	0:4:4,0	0:4:4,0	0:4:4,0	0:20:20,0	0:2:2,0	0:4:4,0	0:3:3,0	0:6:6,0	0:6:6,0	0:5:5,0	0:3:3,0	0:7:7,0	0:2:2,0	0:4:4,0	0:7:7,0	0:6:6,0	0:7:7,0	0:7:7,0	0:2:2,0	0:10:10,0	0:7:7,0	0:7:7,0
376	reindeerY1320_contig12:3802	reindeerY1320_contig12	3802	T	C	RtY_165	TTAGGTCAGCAATGCAACAACAGTGACAGC[T/C]GGAATCTCTGGTTTGAACGGAACTTCATTT	GT:DP:AD	0:10:10,0	0:18:18,0	0:1:1,0	0:20:20,0	0:18:18,0	0:3:3,0	0:3:3,0	.:.:.	0:5:5,0	0:15:15,0	0:2:2,0	1:5:0,5	1:5:0,5	0:4:4,0	0:17:17,0	0:7:7,0	0:6:6,0	0:2:2,0	0:7:7,0	0:8:8,0	0:3:3,0	0:4:4,0	0:16:16,0	0:5:5,0	0:3:3,0	0:2:2,0	0:8:8,0	0:4:4,0	0:6:6,0	0:2:2,0	0:8:8,0	0:5:5,0	0:11:11,0	0:8:8,0	0:2:2,0	0:6:6,0	0:8:8,0	0:6:6,0	0:11:11,0	0:4:4,0	0:4:4,0
377	reindeerY1320_contig16:420	reindeerY1320_contig16	420	A	T	RtY_166	TAATAATTTCCTTTCCCCTCAGCTTCTGAT[A/T]CTCTTCTAGTCTACTTTCTAACTCTATGAA	GT:DP:AD	0:14:14,0	0:25:25,0	0:3:3,0	0:18:18,0	0:19:19,0	0:5:5,0	0:3:3,0	0:4:4,0	0:4:4,0	0:20:20,0	0:1:1,0	1:6:0,6	1:1:0,1	0:2:2,0	0:18:18,0	0:2:2,0	0:9:9,0	0:11:11,0	0:6:6,0	0:11:11,0	0:2:2,0	0:6:6,0	0:25:25,0	0:2:2,0	0:5:5,0	0:2:2,0	0:8:8,0	0:5:5,0	0:4:4,0	0:1:1,0	0:6:6,0	.:.:.	0:5:5,0	0:1:1,0	0:2:2,0	0:6:6,0	0:4:4,0	0:6:6,0	0:6:6,0	0:12:12,0	0:8:8,0
378	reindeerY1320_contig16:1692	reindeerY1320_contig16	1692	A	G	RtY_167	ATAATTTTAGATGTACAAAATATATAAAGG[A/G]AAGGCATTTATATAGTTGACTTTTTAAATA	GT:DP:AD	0:7:7,0	0:20:20,0	0:1:1,0	0:26:26,0	0:25:25,0	0:2:2,0	0:1:1,0	0:2:2,0	0:9:9,0	0:14:13,1	.:.:.	1:1:0,1	1:8:1,7	.:.:.	0:24:24,0	0:3:3,0	0:6:6,0	0:4:4,0	0:6:6,0	0:8:8,0	0:5:5,0	0:4:4,0	0:24:24,0	0:4:4,0	0:1:1,0	0:3:3,0	0:3:3,0	0:2:2,0	0:1:1,0	.:.:.	0:3:3,0	.:.:.	0:6:6,0	0:4:4,0	0:1:1,0	0:4:4,0	0:10:10,0	0:4:4,0	0:7:7,0	0:5:5,0	0:7:7,0
379	reindeerY1320_contig164:1096	reindeerY1320_contig164	1096	C	T	RtY_168	AAAACATGGAGTTTAAGTGTACCTGAATGA[C/T]GGATTATGTGTGGACATGTGCAGTGGGCAG	GT:DP:AD	0:3:3,0	0:19:19,0	0:5:5,0	0:20:20,0	0:16:16,0	0:3:3,0	.:.:.	.:.:.	0:5:5,0	0:28:28,0	0:1:1,0	1:4:0,4	1:2:0,2	0:2:2,0	0:21:21,0	0:6:6,0	0:6:6,0	0:2:2,0	0:2:2,0	0:10:10,0	0:5:5,0	0:5:5,0	0:26:26,0	0:2:2,0	0:4:4,0	0:3:3,0	0:2:2,0	0:5:5,0	0:3:3,0	0:2:2,0	0:9:9,0	0:2:2,0	0:2:2,0	0:4:4,0	0:5:5,0	0:1:1,0	0:10:10,0	0:10:10,0	0:2:2,0	0:6:6,0	0:3:3,0
380	reindeerY1320_contig17:1074	reindeerY1320_contig17	1074	G	A	RtY_169	TCAGTGATGCGTGGTGGGGATCAACCCTTT[G/A]AGAGGCATGATCTGTGGGCCCATAGTGAGT	GT:DP:AD	.:.:.	0:28:28,0	.:.:.	0:25:25,0	0:13:13,0	.:.:.	0:3:3,0	.:.:.	0:2:2,0	0:23:23,0	0:3:3,0	1:6:0,6	1:1:0,1	0:3:3,0	0:14:14,0	0:4:4,0	0:9:9,0	0:4:4,0	0:7:7,0	0:3:3,0	0:6:6,0	0:5:5,0	0:29:29,0	0:5:5,0	0:6:6,0	0:10:10,0	0:7:7,0	0:4:4,0	0:5:5,0	0:3:3,0	0:8:8,0	0:9:9,0	0:5:5,0	0:2:2,0	0:7:7,0	0:8:8,0	0:3:3,0	0:11:11,0	0:4:4,0	0:10:10,0	0:8:8,0
381	reindeerY1320_contig193:1774	reindeerY1320_contig193	1774	G	T	RtY_170	GTTTGACCTCAAGCAGTTTACATCTTATCT[G/T]CTCTATGCAACATAATCTGAGGGAGAAAAT	GT:DP:AD	0:2:2,0	0:16:16,0	0:6:6,0	0:20:20,0	0:16:16,0	.:.:.	.:.:.	0:1:1,0	0:2:2,0	0:20:20,0	0:9:9,0	1:5:0,5	1:4:0,4	0:2:2,0	0:13:13,0	0:3:3,0	0:8:8,0	0:6:6,0	0:6:6,0	0:4:4,0	0:3:3,0	0:6:6,0	0:23:23,0	0:2:2,0	0:2:2,0	0:4:4,0	0:5:5,0	0:9:9,0	0:1:1,0	0:4:4,0	0:6:6,0	0:2:2,0	0:1:1,0	0:5:5,0	0:2:2,0	0:6:6,0	0:6:6,0	0:5:5,0	0:6:6,0	0:7:7,0	0:5:5,0
382	reindeerY1320_contig245:1304	reindeerY1320_contig245	1304	C	A	RtY_171	CTCAAATCCATCCATGATGACTTGGCTGTG[C/A]AAATGAGAATAACTTCACTTTCGTCATACA	GT:DP:AD	.:.:.	0:16:16,0	0:1:1,0	0:24:24,0	0:14:14,0	0:3:3,0	0:1:1,0	0:2:1,0	0:1:1,0	0:16:16,0	0:2:2,0	1:5:0,5	1:1:0,1	0:3:3,0	0:25:25,0	0:9:9,0	0:14:14,0	0:7:7,0	0:7:7,0	0:5:5,0	0:10:10,0	0:11:11,0	0:18:18,0	0:4:4,0	0:9:9,0	0:3:3,0	0:8:8,0	0:6:6,0	0:4:4,0	0:3:3,0	0:5:5,0	0:4:4,0	0:11:11,0	0:2:2,0	0:5:5,0	0:7:7,0	0:7:7,0	0:6:6,0	0:8:8,0	0:4:4,0	0:6:6,0
383	reindeerY1320_contig259:836	reindeerY1320_contig259	836	G	C	RtY_172	AATTTTATTTAGGTTTGTGTGTTTTTGTTG[G/C]TTTTGTTTTGTTTGTGTTTATGTTTGTTTT	GT:DP:AD	0:12:12,0	0:34:34,0	.:.:.	0:21:21,0	0:19:19,0	.:.:.	0:2:2,0	0:3:3,0	0:2:2,0	0:26:26,0	0:3:3,0	1:2:0,2	1:1:0,1	0:2:2,0	0:19:19,0	0:5:5,0	0:8:8,0	0:11:11,0	0:7:7,0	0:2:2,0	0:10:10,0	0:7:7,0	0:12:12,0	0:7:7,0	0:3:3,0	0:3:3,0	0:10:10,0	0:2:2,0	0:2:2,0	0:2:2,0	0:5:5,0	0:4:4,0	0:6:6,0	0:3:3,0	0:6:6,0	0:4:4,0	0:9:9,0	0:10:10,0	0:9:9,0	0:3:3,0	0:8:8,0
384	reindeerY1320_contig27:3947	reindeerY1320_contig27	3947	C	G	RtY_173	GGCTTGAATTTGCAGAGGCCAATTCAATGC[C/G]AGCGCCTGGGGTAGGACCAGATGCAATAGC	GT:DP:AD	.:.:.	0:20:20,0	0:2:2,0	0:24:24,0	0:16:16,0	0:2:2,0	0:5:5,0	0:3:3,0	0:3:3,0	0:20:20,0	0:3:3,0	1:3:0,3	1:2:0,2	0:7:7,0	0:18:18,0	0:8:8,0	0:5:5,0	0:7:7,0	0:14:14,0	0:5:5,0	0:3:3,0	0:1:1,0	0:17:17,0	0:6:6,0	0:9:9,0	.:.:.	0:2:2,0	0:12:12,0	0:3:3,0	0:12:12,0	0:7:7,0	0:3:3,0	0:8:8,0	0:5:5,0	0:10:10,0	0:5:5,0	0:3:3,0	0:6:6,0	0:6:6,0	0:2:2,0	0:12:12,0
385	reindeerY1320_contig303:1233	reindeerY1320_contig303	1233	C	A	RtY_174	CTTAGACTGTCTTCCAGTCCCTGCCACCCG[C/A]TGCCTTGCGGTGTAACAACCTCAGAGCTTT	GT:DP:AD	0:2:2,0	0:20:20,0	0:4:4,0	0:22:22,0	0:24:24,0	0:3:3,0	.:.:.	0:2:2,0	0:2:2,0	0:21:21,0	0:1:1,0	1:3:0,3	1:3:0,3	0:1:1,0	0:21:21,0	0:7:7,0	0:6:6,0	0:10:10,0	0:2:2,0	0:8:8,0	0:6:6,0	0:8:8,0	0:16:16,0	0:5:5,0	0:5:5,0	0:3:3,0	0:8:8,0	0:3:3,0	0:7:7,0	0:2:2,0	0:10:10,0	0:9:9,0	0:5:5,0	0:7:7,0	0:5:5,0	0:9:9,0	0:9:9,0	0:12:12,0	0:12:12,0	0:7:7,0	.:.:.
386	reindeerY1320_contig304:876	reindeerY1320_contig304	876	C	T	RtY_175	AAACAGCCATATCACCTTACCCATAATGTA[C/T]ACATTTTAGAAAGTTTTGTATGACCTAGAT	GT:DP:AD	0:2:2,0	0:18:18,0	0:4:4,0	0:17:17,0	0:13:13,0	0:1:1,0	0:6:6,0	.:.:.	0:1:1,0	0:26:26,0	0:4:4,0	1:3:0,3	1:5:0,5	0:2:2,0	0:27:27,0	0:6:6,0	0:8:8,0	0:6:6,0	0:5:5,0	0:12:12,0	0:3:3,0	0:5:5,0	0:22:22,0	0:5:5,0	0:8:8,0	0:5:5,0	0:8:8,0	0:3:3,0	0:1:1,0	0:1:1,0	0:3:3,0	0:2:2,0	0:7:7,0	0:5:5,0	0:3:3,0	0:6:6,0	0:3:3,0	0:8:8,0	0:7:7,0	0:5:5,0	0:10:10,0
387	reindeerY1320_contig335:353	reindeerY1320_contig335	353	T	G	RtY_176	CCAGAGTTACTGCCCTACTTGGGTGGACTG[T/G]CTACAGCTTCTCTTCACCGTGTTCAATACC	GT:DP:AD	0:2:2,0	0:20:20,0	0:1:1,0	0:21:21,0	0:28:28,0	0:2:2,0	0:3:3,0	0:5:5,0	0:3:3,0	0:22:22,0	0:1:1,0	1:4:0,4	1:7:0,7	.:.:.	0:19:19,0	0:11:11,0	0:11:11,0	0:5:5,0	0:5:5,0	0:6:6,0	0:3:3,0	0:11:11,0	0:17:17,0	0:2:2,0	0:2:2,0	0:5:5,0	0:5:5,0	0:5:5,0	0:8:8,0	0:2:2,0	0:7:7,0	0:4:4,0	0:4:4,0	0:4:4,0	0:9:9,0	0:5:5,0	0:13:13,0	0:8:8,0	0:4:4,0	0:9:9,0	0:13:13,0
388	reindeerY1320_contig99:2426	reindeerY1320_contig99	2426	G	C	RtY_177	CTTCCTCCCCTGCCTCCTTCCTGAAGAGGA[G/C]TCCTTCTCACCTGGCATGCCTCTTGGGGCC	GT:DP:AD	.:.:.	0:46:46,0	0:5:5,0	0:12:12,0	0:43:43,0	0:2:2,0	0:2:2,0	0:3:3,0	0:2:2,0	0:26:26,0	0:1:1,0	1:6:0,6	1:3:0,3	0:5:5,0	0:26:26,0	0:18:18,0	0:4:4,0	0:8:8,0	0:5:5,0	0:6:6,0	0:5:5,0	0:5:5,0	0:23:23,0	0:6:6,0	0:7:7,0	0:6:6,0	0:6:6,0	0:8:8,0	0:3:3,0	0:6:6,0	0:13:13,0	0:6:6,0	0:7:7,0	0:3:3,0	0:8:7,0	0:10:10,0	0:2:2,0	0:5:5,0	0:3:3,0	0:8:8,0	0:2:2,0
389	reindeerY1320_contig554:418	reindeerY1320_contig554	418	G	T	RtY_178	ATCCCTCTTAATCTTGACCTTGACTACCTT[G/T]CTGAAATAGAGTTTGCTGGGTTACTCCACT	GT:DP:AD	0:8:8,0	0:15:15,0	0:4:4,0	0:21:21,0	0:28:28,0	.:.:.	.:.:.	0:1:1,0	0:2:2,0	0:15:15,0	0:5:5,0	1:6:0,6	1:3:0,3	0:1:1,0	0:18:18,0	0:1:1,0	0:4:4,0	0:3:3,0	0:2:2,0	0:8:8,0	0:2:2,0	0:5:5,0	0:14:14,0	0:4:4,0	0:7:7,0	0:8:8,0	0:4:4,0	0:4:4,0	0:2:2,0	0:1:1,0	0:9:9,0	0:1:1,0	0:9:9,0	0:4:4,0	0:2:2,0	0:4:4,0	0:8:8,0	0:10:10,0	0:5:5,0	0:5:5,0	0:5:5,0
390	reindeerY1320_contig66:3007	reindeerY1320_contig66	3007	G	A	RtY_179	GAACCAGCGTACTTCGTGAAGGGCCATTGG[G/A]TAGCATTTATTGAAAGCCTTCAAATGCACA	GT:DP:AD	.:.:.	0:26:26,0	0:2:2,0	0:27:27,0	0:31:31,0	.:.:.	0:2:2,0	0:2:2,0	0:9:9,0	0:29:29,0	0:2:2,0	1:5:0,5	1:2:0,2	0:3:3,0	0:17:17,0	0:8:8,0	0:4:4,0	0:6:6,0	0:6:6,0	0:5:5,0	0:1:1,0	0:6:6,0	0:19:19,0	0:10:10,0	0:8:8,0	.:.:.	0:4:4,0	0:4:4,0	0:4:4,0	0:1:1,0	0:4:4,0	0:7:7,0	0:8:8,0	0:5:5,0	0:8:8,0	0:11:11,0	0:10:10,0	0:8:8,0	0:3:3,0	0:4:4,0	0:7:7,0
391	reindeerY1320_contig173:1874	reindeerY1320_contig173	1874	T	C	RtY_180	CATAGTTTTCCAAGGAATCCCATATCCTTT[T/C]AGTGAAAAATAACATTAGAAATCAAAATCA	GT:DP:AD	.:.:.	0:18:18,0	0:5:5,0	0:18:18,0	0:18:18,0	0:1:1,0	0:4:4,0	0:3:3,0	0:1:1,0	0:27:27,0	0:3:3,0	1:2:0,2	1:4:0,4	0:4:4,0	0:21:21,0	.:.:.	0:3:3,0	0:8:8,0	0:9:9,0	0:4:4,0	0:3:3,0	0:4:4,0	0:17:17,0	0:1:1,0	0:3:3,0	0:5:5,0	0:9:9,0	0:2:2,0	0:2:2,0	0:1:1,0	0:1:1,0	.:.:.	0:11:11,0	0:1:1,0	0:2:2,0	0:4:4,0	0:9:9,0	0:5:5,0	0:6:6,0	0:2:2,0	0:5:5,0
392	reindeerY1320_contig180:1426	reindeerY1320_contig180	1426	C	A	RtY_181	GTTGCATTTCACATCTACCTACATTTCTTC[C/A]TTCTTGAAACATCTTAGTTTTTCCTGGAAA	GT:DP:AD	0:40:40,0	0:36:36,0	0:4:4,0	0:29:29,0	0:27:27,0	.:.:.	0:1:1,0	0:1:1,0	.:.:.	0:34:34,0	0:2:2,0	1:3:1,2	1:7:0,7	0:4:4,0	0:25:25,0	0:3:3,0	0:7:7,0	0:7:7,0	0:4:4,0	0:5:5,0	0:6:6,0	0:9:9,0	0:23:23,0	0:4:4,0	0:1:1,0	0:4:4,0	0:5:5,0	0:5:5,0	0:3:3,0	.:.:.	0:11:11,0	0:4:4,0	0:4:4,0	0:2:2,0	0:6:6,0	0:3:3,0	0:7:7,0	0:7:7,0	0:7:7,0	0:5:5,0	0:4:4,0
393	reindeerY1320_contig3:9036	reindeerY1320_contig3	9036	A	C	RtY_182	TACGGATTCAGGCTGAATATTCAACACCAA[A/C]ATATTGGACAGAGACAAAGGTCATTTACAT	GT:DP:AD	0:8:8,0	0:42:42,0	0:4:4,0	0:22:22,0	0:34:34,0	0:1:1,0	0:2:2,0	0:1:1,0	0:7:7,0	0:26:26,0	0:2:2,0	1:3:0,3	1:1:0,1	.:.:.	0:18:18,0	0:9:9,0	0:6:6,0	0:6:6,0	0:3:3,0	0:5:5,0	0:7:7,0	0:7:7,0	0:17:17,0	0:3:3,0	0:8:8,0	0:1:1,0	0:3:3,0	0:2:2,0	0:2:2,0	0:2:2,0	0:7:7,0	0:3:3,0	0:5:5,0	0:4:4,0	0:4:4,0	0:6:6,0	0:14:14,0	0:8:8,0	0:5:5,0	0:10:10,0	0:6:6,0
394	reindeerY1320_contig339:663	reindeerY1320_contig339	663	G	A	RtY_183	TACTGAGTGCTAGATTTATTACAGTGCACC[G/A]CTTCCATTATGTAAGTGTCATCATTTTGTC	GT:DP:AD	0:2:2,0	0:20:20,0	.:.:.	0:26:26,0	0:22:22,0	0:4:4,0	0:6:6,0	0:4:4,0	0:1:1,0	0:14:14,0	0:4:4,0	1:7:0,7	1:8:0,8	0:1:1,0	0:21:21,0	0:3:3,0	0:5:5,0	0:3:3,0	0:7:7,0	0:3:3,0	0:5:5,0	0:4:4,0	0:16:16,0	0:5:5,0	0:1:1,0	0:5:5,0	0:5:5,0	0:3:3,0	0:4:4,0	0:2:2,0	0:2:2,0	0:1:1,0	0:6:6,0	0:4:4,0	0:1:1,0	0:8:8,0	0:6:6,0	0:5:5,0	0:5:5,0	0:8:8,0	0:8:8,0
395	reindeerY1320_contig3:4096	reindeerY1320_contig3	4096	T	A	RtY_184	AGTAAATCCCAGGACACAACATGAAACTGA[T/A]GTAATCACACGGAGGAATCAGACTGAATCT	GT:DP:AD	0:3:3,0	0:43:43,0	0:3:3,0	0:20:20,0	0:36:36,0	0:3:3,0	.:.:.	0:8:8,0	0:2:2,0	0:24:24,0	.:.:.	1:6:1,5	1:1:0,1	.:.:.	0:22:22,0	0:15:15,0	0:7:7,0	0:5:5,0	0:2:2,0	0:3:3,0	0:1:1,0	0:4:4,0	0:17:17,0	0:3:3,0	0:7:7,0	0:2:2,0	0:2:2,0	0:8:8,0	0:1:1,0	0:2:2,0	0:7:7,0	0:4:4,0	0:5:5,0	0:1:1,0	0:14:14,0	0:13:13,0	0:5:5,0	0:9:9,0	0:3:3,0	0:7:7,0	0:9:9,0
396	reindeerY1320_contig693:173	reindeerY1320_contig693	173	C	A	RtY_185	TGTGTCAGCAACTATGTCGTTGGTAGAATG[C/A]TTTTGTAAGAATGGAACACTTAAACTTGTG	GT:DP:AD	0:41:41,0	0:18:18,0	0:2:2,0	0:10:10,0	0:16:16,0	0:2:2,0	0:4:4,0	0:2:2,0	.:.:.	0:13:13,0	0:3:3,0	1:5:0,5	1:2:0,2	0:3:3,0	0:15:15,0	0:6:6,0	0:4:4,0	0:4:4,0	0:4:4,0	0:4:4,0	0:2:2,0	0:7:7,0	0:14:14,0	0:4:4,0	0:2:2,0	0:3:3,0	0:12:12,0	0:6:6,0	0:3:3,0	0:2:2,0	0:4:4,0	.:.:.	0:3:3,0	0:6:6,0	0:3:3,0	0:6:6,0	0:4:4,0	0:8:8,0	0:7:7,0	0:4:4,0	0:3:3,0
397	reindeerY1320_contig317:443	reindeerY1320_contig317	443	A	T	RtY_186	GTTTACTCTTGATATATTCTCAGTATTTTT[A/T]AAAAATTAGTTTAAAATTTCATACTAGTGA	GT:DP:AD	1:2:0,2	0:22:22,0	0:4:4,0	0:29:29,0	0:12:12,0	0:1:1,0	0:2:2,0	0:4:4,0	0:2:2,0	0:22:22,0	0:3:3,0	1:3:0,3	1:5:0,5	0:9:9,0	0:22:22,0	0:4:4,0	0:7:7,0	0:10:10,0	0:9:9,0	0:9:9,0	0:11:11,0	0:4:4,0	0:17:17,0	0:1:1,0	0:5:5,0	0:7:7,0	0:4:4,0	0:2:2,0	0:2:2,0	0:1:1,0	0:4:4,0	.:.:.	0:1:1,0	0:5:5,0	0:4:4,0	.:.:.	0:5:5,0	0:3:3,0	0:4:4,0	0:3:3,0	0:6:6,0
398	reindeerY1320_contig93:519	reindeerY1320_contig93	519	G	A	RtY_187	GGTGTGCCTCACACCATTAAACAAACTAAA[G/A]TGTTTCTAGGGAGTTTACAGTATTGTCCCT	GT:DP:AD	1:5:0,5	0:24:24,0	0:4:4,0	0:22:22,0	0:21:21,0	0:1:1,0	0:2:2,0	0:8:8,0	0:4:4,0	0:21:21,0	0:1:1,0	1:9:0,9	1:4:0,4	0:2:2,0	0:12:12,0	0:3:3,0	0:4:4,0	0:8:8,0	0:7:7,0	0:2:2,0	0:3:3,0	0:9:9,0	0:18:18,0	0:1:1,0	0:4:4,0	0:6:6,0	0:4:4,0	0:5:5,0	0:3:3,0	0:2:2,0	0:5:5,0	0:1:1,0	0:11:11,0	0:2:2,0	0:4:4,0	0:5:5,0	0:4:4,0	0:3:3,0	0:7:7,0	0:9:9,0	0:3:3,0
399	reindeerY1320_contig88:1380	reindeerY1320_contig88	1380	C	G	RtY_188	CATCATTAAGACTATGTACTACAAAGAGGC[C/G]ATGCTGTAACACCTGGTGAGGGGAGCTATA	GT:DP:AD	.:.:.	0:29:29,0	0:3:3,0	0:16:16,0	0:19:19,0	0:4:4,0	0:3:3,0	0:3:3,0	0:6:6,0	0:26:26,0	0:1:1,0	1:5:0,5	1:2:0,2	0:1:1,0	0:13:13,0	0:8:8,0	0:7:7,0	0:4:4,0	0:4:4,0	0:6:6,0	0:6:6,0	0:2:2,0	0:27:27,0	0:3:3,0	0:4:4,0	0:2:2,0	0:8:8,0	0:2:2,0	0:2:2,0	0:4:4,0	0:7:7,0	0:6:6,0	0:7:7,0	0:4:4,0	0:6:6,0	0:8:8,0	0:8:8,0	0:9:9,0	0:2:2,0	0:5:5,0	0:7:7,0
400	reindeerY1320_contig1:15202	reindeerY1320_contig1	15202	C	T	RtY_189	ACGTTGCACCACTCAGCTTCAGGGAGGGCA[C/T]GGCTATTGCTTCTGGCACTACCCCAGGCAC	GT:DP:AD	.:.:.	0:21:21,0	0:3:3,0	0:19:19,0	0:20:20,0	0:1:1,0	0:1:1,0	0:1:1,0	0:7:7,0	0:23:23,0	.:.:.	1:6:0,6	0:3:3,0	0:3:3,0	0:19:19,0	0:10:10,0	0:11:11,0	0:5:5,0	0:2:2,0	0:11:11,0	0:6:6,0	0:6:6,0	0:22:22,0	0:5:5,0	0:2:2,0	0:2:2,0	0:3:3,0	0:5:5,0	0:3:3,0	0:8:8,0	0:5:5,0	0:10:10,0	0:13:13,0	0:4:4,0	0:7:7,0	0:12:12,0	0:10:10,0	0:5:5,0	0:6:6,0	0:7:7,0	0:6:6,0
401	reindeerY1320_contig1151:154	reindeerY1320_contig1151	154	G	C	RtY_190	GTATACATTCATTCACTTCTCTGTTTTCTG[G/C]TTGGAGCATTTAGTCAATTTACAAACAATG	GT:DP:AD	0:2:2,0	0:15:15,0	0:2:2,0	0:14:14,0	0:7:7,0	.:.:.	.:.:.	.:.:.	0:3:3,0	0:11:11,0	0:2:2,0	1:3:0,3	0:1:1,0	.:.:.	0:18:18,0	0:3:3,0	0:3:3,0	0:5:5,0	0:3:3,0	0:10:10,0	0:2:2,0	0:3:3,0	0:5:5,0	0:2:2,0	0:1:1,0	0:8:8,0	.:.:.	0:2:2,0	0:2:2,0	0:1:1,0	0:1:1,0	0:2:2,0	0:2:2,0	.:.:.	.:.:.	0:4:4,0	0:4:4,0	0:6:6,0	0:6:6,0	0:5:5,0	0:4:4,0
402	reindeerY1320_contig31:3035	reindeerY1320_contig31	3035	G	A	RtY_191	CAAGGTTATGGGAGACTGTGGAACACAGGC[G/A]CAAGTCATTCAGCTGTCCACGGCGAGCACT	GT:DP:AD	.:.:.	0:23:23,0	0:1:1,0	0:20:20,0	0:27:27,0	0:3:3,0	0:2:2,0	0:3:3,0	0:4:4,0	0:17:17,0	.:.:.	1:3:0,3	0:6:6,0	0:3:3,0	0:19:19,0	0:7:7,0	0:8:8,0	0:10:10,0	0:5:5,0	0:3:3,0	0:6:6,0	0:7:7,0	0:27:27,0	0:4:4,0	0:14:14,0	0:5:5,0	0:17:17,0	0:5:5,0	0:8:8,0	0:1:1,0	0:8:8,0	0:6:6,0	0:9:9,0	0:4:4,0	0:6:6,0	0:2:2,0	0:5:5,0	0:2:2,0	0:8:8,0	0:7:7,0	0:7:7,0
403	reindeerY1320_contig366:1093	reindeerY1320_contig366	1093	G	T	RtY_192	CAAGATGCATAGCAGCTAGGGGAGCTTGAG[G/T]CTTCACAGAAGTAAAGGTGGCAGGTCACCC	GT:DP:AD	0:3:3,0	0:25:25,0	.:.:.	0:14:14,0	0:14:14,0	0:5:5,0	0:2:2,0	0:4:4,0	0:2:2,0	0:18:18,0	.:.:.	1:4:0,4	0:3:3,0	.:.:.	0:24:24,0	0:7:7,0	0:5:5,0	0:8:8,0	0:2:2,0	0:4:4,0	0:3:3,0	0:7:7,0	0:16:16,0	0:6:6,0	0:6:6,0	0:4:4,0	0:6:6,0	0:4:4,0	0:5:5,0	0:2:2,0	0:5:5,0	0:3:3,0	0:8:8,0	0:3:3,0	0:4:4,0	0:6:6,0	0:10:10,0	0:4:4,0	0:3:3,0	0:6:6,0	0:7:7,0
404	reindeerY1320_contig418:763	reindeerY1320_contig418	763	A	T	RtY_193	ATCCTAGACTTCCAGTGTCTGGAACTGAAA[A/T]TTTCTGTTGTTTATAAGCCAGTTTGCAGTA	GT:DP:AD	.:.:.	0:10:10,0	0:5:5,0	0:22:22,0	0:27:27,0	.:.:.	0:3:3,0	0:2:2,0	0:4:4,0	0:23:23,0	.:.:.	1:6:0,6	0:2:2,0	0:2:2,0	0:16:16,0	0:3:3,0	0:6:6,0	0:4:4,0	0:8:8,0	0:4:4,0	0:4:4,0	0:8:8,0	0:25:25,0	0:1:1,0	0:3:3,0	0:6:6,0	0:7:7,0	0:3:3,0	0:4:4,0	0:3:3,0	0:4:4,0	0:3:3,0	0:7:7,0	0:4:4,0	0:8:8,0	0:3:3,0	0:9:9,0	0:5:5,0	0:3:3,0	0:5:5,0	0:13:13,0
405	reindeerY1320_contig1096:176	reindeerY1320_contig1096	176	A	G	RtY_194	ACCTCTGTAAATGTGGACAAGCATAAATAT[A/G]CTAACTCTGTGAAGTCTACTAAATGTAGAA	GT:DP:AD	0:2:2,0	0:8:8,0	.:.:.	0:8:8,0	0:10:10,0	0:2:2,0	.:.:.	0:3:3,0	0:5:5,0	0:11:11,0	.:.:.	1:5:0,5	0:5:5,0	0:1:1,0	0:9:9,0	0:4:4,0	0:3:3,0	0:7:7,0	0:4:4,0	0:4:4,0	0:4:4,0	0:5:5,0	0:12:12,0	0:2:2,0	0:1:1,0	0:4:4,0	0:10:10,0	0:5:5,0	0:2:2,0	.:.:.	0:3:3,0	0:1:1,0	0:1:1,0	0:2:2,0	0:5:5,0	0:3:3,0	0:7:7,0	0:5:5,0	0:7:7,0	0:6:6,0	0:2:2,0
406	reindeerY1320_contig109:909	reindeerY1320_contig109	909	C	A	RtY_195	TAGTGTAGTCTTTGGAGTGGGAGAGACTGG[C/A]AACTATGTTCTTGAGTCTGTAGCTGAGTTT	GT:DP:AD	0:26:26,0	0:19:19,0	0:2:2,0	0:23:23,0	0:28:28,0	0:4:4,0	0:2:2,0	.:.:.	0:3:3,0	0:23:23,0	0:2:2,0	0:5:5,0	1:2:0,2	0:2:2,0	0:19:19,0	0:6:6,0	0:5:5,0	0:10:10,0	0:4:4,0	0:9:9,0	0:8:8,0	0:6:6,0	0:21:21,0	0:10:10,0	0:9:9,0	0:3:3,0	0:6:6,0	0:2:2,0	0:3:3,0	0:4:4,0	0:8:8,0	0:1:1,0	0:9:9,0	0:4:4,0	0:10:10,0	0:5:5,0	0:6:6,0	0:6:6,0	0:4:4,0	0:8:8,0	0:3:3,0
407	reindeerY1320_contig20:2293	reindeerY1320_contig20	2293	T	C	RtY_196	AGAAGAAGGTGCAGCATGAGGGTCTTGAGG[T/C]TTCACAGAAATAGAGGTGACAGGATAAACA	GT:DP:AD	0:2:2,0	0:13:13,0	.:.:.	0:14:14,0	0:9:9,0	0:5:5,0	0:2:2,0	0:6:6,0	.:.:.	0:23:23,0	0:1:1,0	0:6:6,0	1:7:0,7	0:5:5,0	0:14:14,0	0:6:6,0	0:10:10,0	0:2:2,0	0:8:8,0	0:8:8,0	0:4:4,0	0:12:12,0	0:11:11,0	0:5:5,0	0:4:4,0	0:2:2,0	0:7:7,0	0:4:4,0	0:7:7,0	0:3:3,0	0:7:7,0	0:11:11,0	0:4:4,0	0:5:5,0	0:3:3,0	0:8:8,0	0:4:4,0	0:7:7,0	0:2:2,0	0:1:1,0	0:6:6,0
408	reindeerY1320_contig262:931	reindeerY1320_contig262	931	G	A	RtY_197	AGATTCAGGTCTGTGCTTTATCAGGTTCAA[G/A]CCTAATGAAGTCTTCCTCATGGGGGAGGTT	GT:DP:AD	.:.:.	0:27:27,0	0:5:5,0	0:26:26,0	0:8:8,0	0:1:1,0	0:2:2,0	0:5:5,0	0:1:1,0	0:22:22,0	0:1:1,0	0:6:6,0	1:5:0,5	0:2:2,0	0:21:21,0	0:4:4,0	0:11:11,0	0:8:8,0	0:10:10,0	0:5:5,0	0:5:5,0	0:3:3,0	0:21:21,0	0:5:5,0	0:3:3,0	.:.:.	0:8:8,0	0:5:5,0	0:4:4,0	0:2:2,0	0:9:9,0	0:11:11,0	0:8:8,0	0:3:3,0	0:6:6,0	0:5:5,0	0:5:5,0	0:8:8,0	0:5:5,0	0:2:2,0	0:8:8,0
409	reindeerY1320_contig59:1306	reindeerY1320_contig59	1306	G	A	RtY_198	ATAAAGAGACACTACTTAAAGTGCTTTCAT[G/A]CGTGGAGTCCTCAAAATGTGTGGGAGACTA	GT:DP:AD	0:73:73,0	0:12:12,0	0:5:5,0	0:16:16,0	0:18:18,0	.:.:.	0:2:2,0	0:8:8,0	.:.:.	0:19:19,0	.:.:.	0:3:3,0	1:5:0,5	0:1:1,0	0:23:23,0	0:7:7,0	0:11:11,0	0:11:11,0	0:6:6,0	0:5:5,0	0:6:6,0	0:6:6,0	0:18:18,0	0:4:4,0	0:2:2,0	0:2:2,0	0:6:6,0	0:5:5,0	0:3:3,0	0:5:5,0	0:4:4,0	0:4:4,0	0:7:7,0	0:7:7,0	0:7:7,0	0:5:5,0	0:5:5,0	0:4:4,0	0:2:2,0	0:4:4,0	0:3:3,0
410	reindeerY1320_contig890:363	reindeerY1320_contig890	363	G	T	RtY_199	TGTTTAATATATGCAGGATGAGAAAGTTTG[G/T]CATTTTGGTCCAGAAATATCTGATGACTCC	GT:DP:AD	0:6:6,0	0:22:22,0	0:1:1,0	0:20:19,1	0:20:20,0	.:.:.	0:9:9,0	0:2:2,0	0:1:1,0	0:17:17,0	0:2:2,0	0:4:4,0	1:3:0,3	.:.:.	0:17:17,0	.:.:.	0:10:10,0	0:7:7,0	0:2:2,0	0:4:4,0	0:7:7,0	0:1:1,0	0:15:15,0	0:2:2,0	0:1:1,0	0:1:1,0	0:7:7,0	0:5:5,0	0:1:1,0	0:2:2,0	0:2:2,0	0:2:2,0	0:6:6,0	0:4:4,0	0:2:2,0	0:2:2,0	0:13:13,0	0:6:6,0	0:4:4,0	0:11:11,0	0:6:6,0
411	reindeerY1320_contig135:1350	reindeerY1320_contig135	1350	T	C	RtY_200	GGAGTGCTAGTAGACCCTACGCTTCAGTTA[T/C]ATTGTAATCCCAAGTGGTTAAGCAGTGCAT	GT:DP:AD	0:8:5,3	1:17:0,17	1:3:0,3	1:28:0,28	1:18:0,18	1:2:0,2	.:.:.	1:3:0,3	1:2:0,2	1:20:0,20	1:1:0,1	1:9:0,9	1:4:0,4	0:2:2,0	0:22:22,0	0:3:3,0	0:4:4,0	0:6:6,0	0:4:4,0	0:3:3,0	0:6:6,0	0:4:4,0	0:17:17,0	.:.:.	0:4:4,0	0:2:2,0	.:.:.	0:3:3,0	0:6:6,0	0:2:2,0	0:8:8,0	0:4:4,0	0:12:12,0	0:6:6,0	0:7:7,0	0:6:6,0	0:10:10,0	0:2:2,0	0:5:5,0	0:4:4,0	0:8:8,0
412	reindeerY1320_contig11:249	reindeerY1320_contig11	249	T	C	RtY_201	TCAAACTCTCTTTTCCTGAGTATGTAGGGA[T/C]TCATCTCCAGGGTCTATCTCCTGAGTCTCC	GT:DP:AD	1:1:0,1	1:28:0,28	1:1:0,1	1:21:0,21	1:20:0,20	1:2:0,2	1:2:0,2	1:3:0,3	1:3:0,3	1:23:0,23	1:4:0,4	1:3:0,3	1:1:0,1	.:.:.	0:17:17,0	0:4:4,0	0:2:2,0	0:4:4,0	0:7:7,0	0:6:6,0	0:5:5,0	0:5:5,0	0:19:19,0	0:4:4,0	0:5:5,0	0:3:3,0	0:2:2,0	0:3:3,0	0:1:1,0	0:3:3,0	0:11:11,0	0:4:4,0	0:7:7,0	0:5:5,0	0:6:6,0	0:4:4,0	0:7:7,0	0:5:5,0	0:2:2,0	0:4:4,0	0:6:6,0
413	reindeerY1320_contig280:1149	reindeerY1320_contig280	1149	A	G	RtY_202	ACAGTTCAGCTGCAGGGGATACAGTTTCCA[A/G]CCTTGGTCAAGGAACTGGGATCCCATATGC	GT:DP:AD	1:2:0,2	1:24:0,24	1:5:0,5	1:17:0,17	1:14:0,14	1:3:0,3	1:2:0,2	1:3:0,3	1:6:0,6	1:14:0,14	.:.:.	1:2:0,2	1:6:0,6	.:.:.	0:24:24,0	0:5:5,0	0:13:13,0	0:8:8,0	0:6:6,0	0:9:9,0	0:8:8,0	0:3:3,0	0:23:23,0	.:.:.	0:2:2,0	0:5:5,0	0:8:8,0	0:4:4,0	0:5:5,0	0:3:3,0	0:13:13,0	0:4:4,0	0:4:4,0	0:4:4,0	0:3:3,0	0:8:8,0	0:17:17,0	0:7:7,0	0:7:7,0	0:4:4,0	0:7:7,0
414	reindeerY1320_contig120:2371	reindeerY1320_contig120	2371	A	G	RtY_227	CTCCATAATCCCATCCCCTGAGGCTCCAGG[A/G]TCTCATTTCCTGATTCTCTAGTGTCTCATC	GT:DP:AD	1:1:0,1	1:17:0,17	1:3:0,3	1:22:0,22	1:12:0,12	1:4:0,4	1:2:0,2	1:5:0,5	1:3:0,3	1:23:0,23	.:.:.	1:6:0,6	1:3:0,3	1:1:0,1	0:21:21,0	0:6:6,0	0:8:8,0	0:2:2,0	0:3:3,0	0:8:8,0	0:1:1,0	0:2:2,0	0:13:13,0	0:8:8,0	0:1:1,0	0:2:2,0	0:7:7,0	0:4:4,0	0:3:3,0	.:.:.	0:8:8,0	0:6:6,0	0:7:7,0	0:2:2,0	0:6:6,0	0:3:3,0	0:9:9,0	0:3:3,0	0:1:1,0	0:7:7,0	0:7:7,0
415	reindeerY1320_contig163:394	reindeerY1320_contig163	394	A	G	RtY_228	CCTGTGTCCCCCAGTAGGCCAGTGGTGACA[A/G]CCTTGGCAGAAGATGCTAGGCTGCTCATTA	GT:DP:AD	.:.:.	1:22:0,22	.:.:.	1:33:0,33	1:18:0,18	1:1:0,1	1:7:0,7	.:.:.	1:1:0,1	1:19:0,19	1:1:0,1	1:4:0,4	1:2:0,2	1:3:0,3	0:23:23,0	0:10:10,0	0:8:8,0	0:6:6,0	0:3:3,0	0:7:7,0	0:4:4,0	0:5:5,0	0:20:20,0	0:6:6,0	0:4:4,0	0:2:2,0	0:4:4,0	0:5:5,0	0:2:2,0	0:4:4,0	0:9:9,0	0:11:11,0	0:9:9,0	0:4:4,0	0:9:9,0	0:2:2,0	0:8:8,0	0:5:5,0	0:2:2,0	0:12:12,0	0:9:9,0
416	reindeerY1320_contig3:6621	reindeerY1320_contig3	6621	C	T	RtY_229	TAAATGCTTTAAGAGAGACTGTGTCTTTCA[C/T]AGTCCCACAGTGGATACAGGCTGAAGGTCC	GT:DP:AD	.:.:.	1:47:0,47	1:5:0,5	1:18:0,18	1:36:0,36	.:.:.	1:2:0,2	1:5:0,5	.:.:.	1:20:0,20	1:4:0,4	1:4:0,4	1:1:0,1	1:3:0,3	0:18:17,1	0:10:10,0	0:9:9,0	0:7:7,0	0:6:5,1	0:7:7,0	0:3:3,0	0:5:5,0	0:20:20,0	0:7:7,0	0:13:13,0	0:3:3,0	0:4:4,0	0:2:2,0	0:5:5,0	0:4:4,0	0:14:14,0	0:3:3,0	0:5:5,0	0:6:6,0	0:1:1,0	0:5:5,0	0:7:7,0	0:7:7,0	0:8:8,0	0:10:10,0	0:6:6,0
417	reindeerY1320_contig31:2640	reindeerY1320_contig31	2640	C	A	RtY_230	TGTATTGGAAGAGACCCTGTAGATGCATAC[C/A]CCTTCTTCATGACATTGTGTTAGTCCCAGG	GT:DP:AD	.:.:.	1:16:0,16	1:6:0,6	1:17:0,17	1:24:0,24	1:1:0,1	1:2:0,2	1:5:0,5	1:2:0,2	1:15:0,15	1:4:0,4	1:4:0,4	1:11:0,11	1:3:0,3	0:17:17,0	0:8:8,0	0:5:5,0	0:10:10,0	0:8:8,0	0:8:8,0	0:2:2,0	0:6:6,0	0:17:17,0	0:4:4,0	0:8:8,0	.:.:.	0:8:8,0	0:3:3,0	0:4:4,0	0:7:7,0	0:5:5,0	0:9:9,0	0:1:1,0	0:6:6,0	0:9:9,0	0:6:6,0	0:10:10,0	.:.:.	0:6:6,0	0:5:5,0	0:6:6,0
418	reindeerY1320_contig38:3648	reindeerY1320_contig38	3648	T	C	RtY_231	AGCTCCCAGGGATTGACGGTCCCATAGGAC[T/C]GAGTGTGCTCTTTGGATTTCGGAGCGAGAA	GT:DP:AD	.:.:.	1:13:0,13	1:1:0,1	1:20:0,20	1:23:0,23	1:3:0,3	1:2:0,2	1:2:0,2	1:2:0,2	1:21:0,21	1:3:0,3	1:6:0,6	1:6:0,6	1:2:0,2	0:21:21,0	0:14:14,0	0:5:5,0	0:9:9,0	0:11:11,0	0:5:5,0	0:8:8,0	0:7:7,0	0:25:25,0	0:6:6,0	0:7:7,0	0:4:4,0	0:9:9,0	0:7:7,0	0:6:5,0	0:8:8,0	0:5:5,0	0:7:7,0	0:8:8,0	0:2:2,0	0:7:7,0	0:6:6,0	0:6:6,0	0:6:6,0	0:7:7,0	0:11:11,0	0:7:7,0
419	reindeerY1320_contig76:2797	reindeerY1320_contig76	2797	A	G	RtY_232	ACTTAAGGGCCCCTGTAAACTCAAGTGAGC[A/G]CGAATATGCCCGACATCAAAGTTTTTATTT	GT:DP:AD	0:1:0,0	1:19:0,19	1:5:0,5	1:22:0,22	1:22:0,22	.:.:.	1:2:0,2	.:.:.	1:3:0,3	1:24:0,24	1:2:0,2	1:4:0,4	1:5:0,5	1:4:0,4	0:18:18,0	0:7:7,0	0:5:5,0	0:3:3,0	0:12:12,0	0:7:7,0	0:9:9,0	0:9:9,0	0:22:22,0	0:6:6,0	0:5:5,0	0:6:6,0	.:.:.	0:6:6,0	0:5:5,0	0:5:5,0	0:8:8,0	0:3:3,0	0:11:11,0	0:8:8,0	0:4:4,0	0:3:3,0	0:9:9,0	0:6:6,0	0:2:2,0	0:3:3,0	0:4:4,0
420	reindeerY1320_contig130:2115	reindeerY1320_contig130	2115	A	G	RtY_233	AAGACAGATTTTGAAACATGAGAAATATGG[A/G]ATTTTCTGTTATCAGATATGAAAATGTTGG	GT:DP:AD	.:.:.	0:21:21,0	0:5:5,0	0:14:14,0	0:15:15,0	0:1:1,0	.:.:.	0:4:4,0	0:3:3,0	0:24:24,0	0:2:2,0	0:1:1,0	0:5:5,0	0:1:1,0	1:20:0,20	1:3:0,3	1:5:0,5	1:6:0,6	1:3:0,3	1:6:0,6	0:5:5,0	0:4:4,0	0:17:17,0	.:.:.	0:3:3,0	0:4:4,0	0:3:3,0	0:1:1,0	0:2:2,0	.:.:.	.:.:.	.:.:.	0:3:3,0	0:5:5,0	0:3:3,0	0:4:4,0	0:6:6,0	0:8:8,0	0:7:7,0	0:5:5,0	0:5:5,0
421	reindeerY1320_contig154:1866	reindeerY1320_contig154	1866	A	T	RtY_234	TTATAGAAGAGTGTCACCCATAGCAGTGAC[A/T]TCAGAACTCCAGTTGCAGTGATCTCTTCCT	GT:DP:AD	0:86:86,0	0:25:25,0	.:.:.	0:20:20,0	0:21:21,0	0:3:3,0	0:2:2,0	.:.:.	0:6:6,0	0:20:20,0	0:1:1,0	0:2:2,0	0:7:7,0	0:2:2,0	1:25:0,25	1:9:0,9	1:5:0,5	1:6:1,5	1:6:0,6	1:11:0,11	0:10:10,0	0:14:14,0	0:31:31,0	0:7:7,0	0:6:6,0	0:7:7,0	0:5:5,0	0:1:1,0	0:5:5,0	0:4:4,0	0:2:2,0	0:4:4,0	0:8:8,0	0:4:4,0	0:5:5,0	0:7:7,0	0:6:6,0	0:8:8,0	0:4:4,0	0:13:13,0	0:5:5,0
422	reindeerY1320_contig343:928	reindeerY1320_contig343	928	C	T	RtY_235	ATTCATGCATGTAATACTACTACACGGTTG[C/T]ATAATCAATTTTTGCTCATCCAAAGTGTTA	GT:DP:AD	0:13:13,0	0:22:22,0	0:6:6,0	0:20:20,0	0:27:27,0	.:.:.	0:3:3,0	0:5:5,0	0:3:3,0	0:19:19,0	0:1:1,0	0:3:3,0	0:4:4,0	0:2:2,0	1:22:0,22	1:9:0,9	1:5:0,5	1:5:0,5	1:7:0,7	1:7:0,7	0:2:2,0	0:5:5,0	0:25:25,0	0:2:2,0	0:2:2,0	0:2:2,0	0:5:5,0	0:3:3,0	0:6:6,0	0:1:1,0	0:2:2,0	0:1:1,0	0:7:7,0	0:5:5,0	0:7:7,0	0:3:3,0	0:4:4,0	0:5:5,0	0:7:7,0	0:6:6,0	0:9:9,0
423	reindeerY1320_contig360:390	reindeerY1320_contig360	390	T	C	RtY_236	TTACTAATATTAATAAGTATAGTTACTAAG[T/C]TGTAATAACACTCTTACTGTGCTTATTTTA	GT:DP:AD	0:3:3,0	0:21:21,0	0:3:3,0	0:20:20,0	0:17:17,0	0:2:2,0	.:.:.	0:5:5,0	0:3:3,0	0:18:18,0	.:.:.	0:2:2,0	0:2:2,0	.:.:.	1:26:0,26	1:2:0,2	1:6:0,6	1:13:0,13	1:6:0,6	1:4:0,4	0:2:2,0	0:4:4,0	0:18:18,0	0:2:2,0	.:.:.	0:4:4,0	0:8:8,0	0:7:7,0	0:2:2,0	0:2:2,0	0:5:5,0	0:2:2,0	0:6:6,0	0:1:1,0	0:3:3,0	0:4:4,0	0:1:1,0	0:5:5,0	0:6:6,0	0:10:10,0	0:5:5,0
424	reindeerY1320_contig1:2768	reindeerY1320_contig1	2768	G	A	RtY_258	CTGCTCACACTCACAGGTGTACTGGCAGGC[G/A]CTTCTGCGCACACATGTGCACACATGTCCA	GT:DP:AD	0:1:1,0	0:19:19,0	0:4:4,0	0:20:20,0	0:21:21,0	0:2:2,0	0:2:2,0	0:1:1,0	0:7:7,0	0:13:13,0	0:7:7,0	0:7:7,0	0:6:6,0	0:4:4,0	0:23:23,0	1:9:0,9	1:4:0,4	1:6:0,6	1:5:0,5	1:10:0,10	0:8:8,0	0:2:2,0	0:13:13,0	0:4:4,0	0:5:5,0	0:1:1,0	0:6:6,0	0:2:2,0	0:7:7,0	0:5:5,0	0:14:14,0	0:11:11,0	0:4:4,0	0:3:3,0	0:5:5,0	0:8:8,0	0:6:6,0	0:7:7,0	0:7:7,0	0:6:6,0	0:7:7,0
425	reindeerY1320_contig128:1163	reindeerY1320_contig128	1163	A	G	RtY_259	TGTGGCGCACATTGGCACCATATGAGAGAA[A/G]TAACTGACTAAGGTAGACTCTCGGCATGAA	GT:DP:AD	0:30:30,0	0:20:20,0	0:2:2,0	0:14:14,0	0:20:20,0	0:4:4,0	.:.:.	0:2:2,0	0:1:1,0	0:19:19,0	0:4:4,0	0:8:8,0	0:6:6,0	0:2:2,0	0:14:14,0	1:3:0,3	1:5:0,5	1:8:0,8	1:4:0,4	1:5:0,5	0:9:9,0	0:9:9,0	0:30:30,0	0:2:2,0	0:4:4,0	0:4:4,0	0:3:3,0	0:4:4,0	0:4:4,0	0:6:6,0	0:3:3,0	0:5:5,0	0:9:9,0	0:4:4,0	0:7:7,0	0:7:7,0	0:5:5,0	0:2:2,0	0:4:4,0	0:7:7,0	0:7:7,0
426	reindeerY1320_contig132:774	reindeerY1320_contig132	774	G	A	RtY_260	GTGTTTAACTTATTTTCTGCTGTGAAACAT[G/A]TATTTTTGATAGGTTAATGTAAACACTTTG	GT:DP:AD	0:12:12,0	0:25:25,0	0:3:3,0	0:12:12,0	0:18:18,0	0:2:2,0	0:2:2,0	0:6:6,0	.:.:.	0:12:12,0	0:4:4,0	0:4:4,0	0:3:3,0	.:.:.	0:22:22,0	1:1:0,1	1:3:0,3	1:5:0,5	1:6:0,6	1:4:0,4	0:5:5,0	0:5:5,0	0:15:15,0	0:2:2,0	0:5:5,0	0:3:3,0	0:6:6,0	0:3:3,0	0:3:3,0	.:.:.	0:5:5,0	.:.:.	0:11:11,0	0:6:6,0	0:4:4,0	0:5:5,0	0:8:8,0	0:4:4,0	0:3:3,0	0:9:9,0	0:4:4,0
427	reindeerY1320_contig158:165	reindeerY1320_contig158	165	G	C	RtY_261	GTTTCAGCTGATCAAGGCAATTATGGTACT[G/C]GTACTGATTTTTATAGAAAATGGTGTTGTT	GT:DP:AD	.:.:.	0:12:12,0	0:1:1,0	0:17:17,0	0:17:17,0	.:.:.	0:1:1,0	0:2:2,0	0:3:3,0	0:13:13,0	0:3:3,0	0:4:4,0	0:2:2,0	0:1:1,0	0:18:18,0	1:3:0,3	1:5:0,5	1:5:0,5	1:6:0,6	1:7:0,7	0:1:1,0	0:5:5,0	0:5:5,0	0:4:4,0	0:4:4,0	0:2:2,0	0:3:3,0	0:4:4,0	0:1:1,0	.:.:.	0:3:3,0	0:1:1,0	0:8:8,0	0:7:7,0	0:2:2,0	0:1:1,0	0:2:2,0	0:9:9,0	0:4:4,0	0:8:8,0	0:6:5,1
428	reindeerY1320_contig199:747	reindeerY1320_contig199	747	A	G	RtY_262	GATTTTGCTACAAGTAATATGGAATCTTCT[A/G]TTTCATATAAAAATATGATTTTCATGCTTG	GT:DP:AD	0:13:13,0	0:22:22,0	0:1:1,0	0:26:26,0	0:27:27,0	0:4:4,0	0:5:5,0	0:2:2,0	0:1:1,0	0:25:25,0	0:1:1,0	0:1:1,0	0:4:4,0	0:4:4,0	0:14:14,0	1:4:0,4	1:8:0,8	1:4:0,4	1:5:0,5	1:3:0,3	0:4:4,0	0:7:7,0	0:20:20,0	0:1:1,0	0:3:3,0	0:3:3,0	0:6:6,0	0:6:6,0	0:3:3,0	.:.:.	0:3:3,0	0:1:1,0	0:7:7,0	.:.:.	0:4:4,0	0:3:3,0	0:2:2,0	0:3:3,0	0:8:8,0	0:14:14,0	0:5:5,0
429	reindeerY1320_contig343:217	reindeerY1320_contig343	217	G	T	RtY_263	CCACTAAGAAAAACTACTCCTAAGTAAACG[G/T]ATATAAATTTGTCATCACTTAAAATTTTAT	GT:DP:AD	0:11:11,0	0:15:15,0	0:2:2,0	0:20:20,0	0:9:9,0	0:4:4,0	0:3:3,0	0:1:1,0	0:6:6,0	0:15:15,0	.:.:.	0:7:7,0	0:2:2,0	.:.:.	0:16:16,0	1:4:0,4	1:6:0,6	1:11:0,11	1:7:0,7	1:5:0,5	0:5:5,0	0:4:4,0	0:13:13,0	0:5:5,0	.:.:.	0:4:4,0	0:3:3,0	0:2:2,0	0:3:3,0	0:2:2,0	0:6:6,0	.:.:.	0:7:7,0	0:4:4,0	0:3:3,0	0:3:3,0	0:5:5,0	0:9:9,0	0:10:10,0	0:5:5,0	0:3:3,0
430	reindeerY1320_contig36:1632	reindeerY1320_contig36	1632	C	T	RtY_264	TCACACAGGTAGAAGGTAACGGGCTGAAAC[C/T]GAAGTCTTGGGGCTTAATGTTTCCAAGTCT	GT:DP:AD	0:17:17,0	0:22:22,0	.:.:.	0:28:28,0	0:16:16,0	0:1:1,0	0:1:1,0	0:6:6,0	0:4:4,0	0:32:32,0	0:5:5,0	0:2:2,0	0:2:2,0	.:.:.	0:14:14,0	1:9:0,9	1:9:0,9	1:5:0,5	1:4:0,4	1:10:0,10	0:2:2,0	0:5:5,0	0:20:20,0	.:.:.	0:2:2,0	0:1:1,0	0:5:5,0	0:6:6,0	0:1:1,0	0:8:8,0	0:5:5,0	0:6:6,0	0:15:15,0	0:6:6,0	0:5:5,0	0:6:6,0	0:4:4,0	0:7:7,0	0:10:10,0	0:7:7,0	0:8:8,0
431	reindeerY1320_contig825:150	reindeerY1320_contig825	150	G	T	RtY_265	AAGAGCAAACTGTCTGAGGCCCCAGACCTA[G/T]AACTTCCCTATGTAACCAAAGAGTTCAACC	GT:DP:AD	0:3:3,0	0:16:16,0	.:.:.	0:22:22,0	0:10:10,0	0:2:2,0	0:3:3,0	0:3:3,0	0:5:5,0	0:14:14,0	0:3:3,0	0:3:3,0	0:6:6,0	0:1:1,0	0:13:13,0	1:5:0,5	1:6:0,6	1:8:0,8	1:2:0,2	1:9:0,9	0:4:4,0	0:4:4,0	0:9:9,0	0:6:6,0	0:7:7,0	0:3:3,0	0:3:3,0	0:4:4,0	0:2:2,0	0:3:3,0	0:6:6,0	0:7:7,0	0:7:7,0	0:8:8,0	0:8:8,0	0:8:8,0	0:4:4,0	0:6:6,0	0:5:5,0	0:6:6,0	0:4:4,0
432	reindeerY1320_contig84:1015	reindeerY1320_contig84	1015	A	C	RtY_266	CCTGGCTGAGGGGGTGCGGGCGTCACGGCC[A/C]CTTGGGGTTCGCCCAGTGACACGATTACAA	GT:DP:AD	0:3:3,0	0:18:18,0	0:2:2,0	0:24:24,0	0:25:25,0	0:1:1,0	0:3:3,0	0:2:2,0	0:9:9,0	0:18:18,0	.:.:.	0:12:12,0	0:3:3,0	.:.:.	0:26:26,0	1:4:0,4	1:4:0,4	1:4:0,4	1:2:0,2	1:7:0,7	0:5:5,0	0:7:7,0	0:21:21,0	0:6:6,0	0:2:2,0	.:.:.	0:10:10,0	0:6:6,0	0:4:4,0	0:6:6,0	0:9:9,0	0:8:8,0	0:2:2,0	0:3:3,0	0:11:11,0	0:6:6,0	0:17:17,0	0:3:3,0	0:7:7,0	0:8:8,0	0:8:8,0
433	reindeerY1320_contig1192:169	reindeerY1320_contig1192	169	C	T	RtY_267	CTGTGCAGTAGGCCTTTGTAACTTATCCAT[C/T]CTGTATGTAATAGTTGCTATGTGCAAACCC	GT:DP:AD	.:.:.	0:10:10,0	0:5:5,0	0:11:11,0	0:9:9,0	0:2:2,0	0:3:3,0	0:5:5,0	0:4:4,0	0:13:13,0	0:2:2,0	0:4:4,0	0:6:6,0	0:1:1,0	0:6:6,0	1:4:0,4	1:8:0,8	1:11:0,11	1:5:0,5	1:3:0,3	0:2:2,0	0:1:1,0	0:8:8,0	0:5:5,0	0:5:5,0	0:1:1,0	0:5:5,0	0:2:2,0	0:5:5,0	0:4:4,0	0:5:5,0	0:2:2,0	0:2:2,0	0:6:6,0	0:2:2,0	0:1:1,0	.:.:.	0:5:5,0	0:6:6,0	0:4:4,0	0:1:1,0
434	reindeerY1320_contig848:400	reindeerY1320_contig848	400	C	T	RtY_268	GATATGGTGTCACAAACTTCCTGTCCCTAT[C/T]CACTTAACAGTGACATTAACTCTAACCAGT	GT:DP:AD	0:6:6,0	0:13:13,0	.:.:.	0:10:10,0	0:23:23,0	0:3:3,0	0:3:3,0	.:.:.	0:3:3,0	0:20:20,0	0:1:1,0	0:2:2,0	0:1:1,0	0:1:1,0	0:26:26,0	1:9:0,9	1:11:0,11	1:5:0,5	1:9:1,8	1:7:0,7	0:5:5,0	0:14:14,0	0:24:24,0	0:3:3,0	0:2:2,0	0:6:6,0	0:4:4,0	0:5:5,0	0:5:5,0	0:3:3,0	0:4:4,0	0:2:2,0	0:6:6,0	0:2:2,0	0:6:6,0	0:4:4,0	0:10:10,0	0:7:7,0	0:2:2,0	0:5:5,0	0:7:7,0
435	reindeerY1320_contig76:783	reindeerY1320_contig76	783	C	G	RtY_269	CAGAGCAAGGAAGAGTAACATTAGCAGCAA[C/G]CATAAGATATGGAGGGTGTTGCAAAACCAC	GT:DP:AD	.:.:.	0:22:22,0	0:3:3,0	0:22:22,0	0:24:24,0	0:3:3,0	0:3:3,0	0:2:2,0	0:3:3,0	0:21:21,0	0:4:4,0	0:5:5,0	0:4:4,0	0:3:3,0	0:22:22,0	1:8:0,8	1:7:0,7	1:11:0,11	1:9:0,9	1:11:0,11	0:14:14,0	0:8:8,0	0:21:21,0	0:5:5,0	0:5:5,0	0:6:6,0	0:5:5,0	0:6:6,0	0:5:5,0	0:1:1,0	0:6:6,0	0:2:2,0	0:8:8,0	0:3:3,0	0:5:5,0	0:8:8,0	0:8:8,0	0:7:7,0	0:7:7,0	0:13:13,0	0:2:2,0
436	reindeerY1320_contig1:14916	reindeerY1320_contig1	14916	G	A	RtY_270	ACCGGGTGGGGCTCACTAGCTCTTTGGGGC[G/A]GGGTGAGAGTGGAATGTTCGGCAGGCGGGT	GT:DP:AD	.:.:.	0:17:17,0	0:1:1,0	0:22:22,0	0:19:19,0	0:6:6,0	0:5:5,0	0:1:1,0	.:.:.	0:21:21,0	0:2:2,0	0:7:7,0	0:6:6,0	.:.:.	0:14:13,0	1:10:0,10	0:7:7,0	0:5:5,0	0:6:6,0	0:7:7,0	0:3:3,0	0:4:4,0	0:14:14,0	0:4:4,0	0:5:5,0	0:4:4,0	0:5:5,0	0:7:7,0	0:5:5,0	0:13:13,0	0:3:3,0	0:10:10,0	0:12:12,0	0:3:3,0	0:5:5,0	0:9:9,0	0:5:5,0	0:6:5,1	0:7:7,0	0:8:8,0	0:5:5,0
437	reindeerY1320_contig141:279	reindeerY1320_contig141	279	C	A	RtY_271	ATTAAACTCATGAAAAATATATCCCCTGAA[C/A]AAAACAGAATAATACCAAAAATGAAAAATA	GT:DP:AD	.:.:.	0:20:20,0	0:4:4,0	0:22:22,0	0:18:18,0	0:3:3,0	.:.:.	0:4:4,0	0:4:4,0	0:17:17,0	0:1:1,0	0:5:5,0	0:7:7,0	0:2:2,0	0:17:17,0	1:5:0,5	0:8:8,0	0:8:8,0	0:4:4,0	0:6:6,0	0:7:7,0	0:6:6,0	0:27:27,0	0:2:2,0	.:.:.	0:3:3,0	0:2:2,0	0:4:4,0	0:1:1,0	0:1:1,0	0:2:2,0	0:1:1,0	0:3:3,0	.:.:.	0:4:4,0	0:3:3,0	0:1:1,0	0:7:7,0	0:7:7,0	0:4:4,0	0:7:7,0
438	reindeerY1320_contig185:1181	reindeerY1320_contig185	1181	G	A	RtY_272	TATTTTCAAATCACACTTTTAAAGAGCAAG[G/A]ATAGTATCTAAAATTGAACACACACACACA	GT:DP:AD	0:8:8,0	0:43:43,0	0:2:2,0	0:19:19,0	0:25:25,0	0:1:1,0	0:3:3,0	0:2:2,0	.:.:.	0:24:24,0	0:2:2,0	0:2:2,0	0:5:5,0	0:1:1,0	0:24:24,0	1:4:0,4	0:9:9,0	0:9:9,0	0:1:1,0	0:2:2,0	0:12:12,0	0:12:12,0	0:20:20,0	0:4:4,0	0:2:2,0	0:6:6,0	0:4:4,0	0:3:3,0	0:3:3,0	0:4:4,0	0:5:5,0	0:2:2,0	0:9:9,0	0:5:5,0	0:5:5,0	0:6:6,0	0:7:7,0	0:13:13,0	0:6:6,0	0:3:3,0	0:2:2,0
439	reindeerY1320_contig95:586	reindeerY1320_contig95	586	G	A	RtY_273	TCATAAGATGACCCTCTACAAGTATGCCCA[G/A]GTCATTTATGTGATAAACATTTCTTCAGCA	GT:DP:AD	0:1:1,0	0:20:20,0	.:.:.	0:17:17,0	0:18:18,0	0:2:2,0	0:5:5,0	.:.:.	0:7:7,0	0:24:24,0	0:2:2,0	0:4:4,0	0:5:5,0	0:6:6,0	0:21:21,0	1:3:0,3	0:8:8,0	0:7:7,0	0:6:6,0	0:11:11,0	0:1:1,0	0:5:5,0	0:16:16,0	0:4:4,0	0:3:3,0	0:4:4,0	0:13:13,0	0:4:4,0	0:3:3,0	0:2:2,0	0:5:5,0	0:1:1,0	0:3:3,0	0:1:1,0	0:5:5,0	0:2:2,0	0:4:4,0	0:3:3,0	0:6:6,0	0:5:5,0	0:7:7,0
440	reindeerY1320_contig86:2408	reindeerY1320_contig86	2408	T	A	RtY_274	GAATTTAACACCAGTTAACCCCTGCATGGC[T/A]TCCTCATGGGCACTGTATTTTCTCGATAGA	GT:DP:AD	0:3:3,0	0:18:18,0	0:1:1,0	0:15:15,0	0:21:21,0	0:3:3,0	0:1:1,0	0:5:5,0	.:.:.	0:16:16,0	.:.:.	0:5:5,0	0:4:4,0	0:3:3,0	0:24:24,0	1:5:0,5	0:1:1,0	0:2:2,0	0:6:6,0	0:5:5,0	0:7:7,0	0:4:4,0	0:15:15,0	0:5:5,0	0:1:1,0	0:5:5,0	0:7:7,0	0:4:4,0	0:2:2,0	0:1:1,0	0:4:4,0	0:3:3,0	0:9:9,0	0:5:5,0	0:7:7,0	0:6:6,0	0:10:10,0	0:5:5,0	0:5:5,0	0:1:1,0	0:7:7,0
441	reindeerY1320_contig4:5710	reindeerY1320_contig4	5710	C	T	RtY_275	TGCATGTAGCAGGTAACGTGCTGAGACTGG[C/T]GGCCTGGGGACATGGTGTGTCTGTGAGTGA	GT:DP:AD	.:.:.	0:17:17,0	0:2:2,0	0:25:25,0	0:18:18,0	0:4:4,0	0:3:3,0	0:2:2,0	0:2:2,0	0:17:17,0	0:2:2,0	0:8:8,0	0:2:2,0	0:2:2,0	0:20:20,0	0:9:9,0	1:8:0,8	1:9:0,9	1:1:0,1	1:16:0,16	0:1:1,0	0:6:6,0	0:22:22,0	0:3:3,0	0:5:5,0	0:2:2,0	0:7:7,0	0:8:8,0	0:5:5,0	0:9:9,0	0:10:10,0	0:7:7,0	0:10:10,0	0:5:5,0	0:9:9,0	0:4:4,0	0:3:3,0	0:5:5,0	0:7:7,0	0:10:10,0	0:4:4,0
442	reindeerY1320_contig461:160	reindeerY1320_contig461	160	A	G	RtY_276	AATATACCCATAATACAGTTAATTTTCTGT[A/G]TATTTTACCCATCCTGTCAGGTGTGACACA	GT:DP:AD	0:6:6,0	0:18:18,0	0:2:2,0	0:14:14,0	0:17:17,0	0:1:1,0	0:6:6,0	.:.:.	0:2:2,0	0:17:17,0	0:4:4,0	0:3:3,0	0:3:3,0	0:3:3,0	0:12:12,0	0:6:6,0	1:3:0,3	1:10:0,10	1:4:0,4	1:10:1,9	0:6:6,0	0:4:4,0	0:16:16,0	.:.:.	0:1:1,0	0:4:4,0	0:1:1,0	0:3:3,0	0:4:4,0	0:4:4,0	0:2:2,0	.:.:.	0:10:10,0	0:7:7,0	0:3:3,0	.:.:.	0:6:6,0	0:4:4,0	0:7:7,0	0:7:7,0	0:5:5,0
443	reindeerY1320_contig56:2320	reindeerY1320_contig56	2320	A	T	RtY_277	ATCTGTGCTCATAGTTTCCTACCTGGAAAT[A/T]AACTTCCTTATGATTCCCAAGTGAGAATCT	GT:DP:AD	0:80:80,0	0:21:21,0	0:3:3,0	0:13:13,0	0:19:19,0	0:2:2,0	0:1:1,0	.:.:.	0:1:1,0	0:14:14,0	0:5:5,0	0:2:2,0	0:1:1,0	0:3:3,0	0:18:18,0	0:1:1,0	1:9:0,9	1:7:0,7	1:9:1,8	1:10:1,9	0:2:2,0	0:5:5,0	0:20:20,0	0:1:1,0	0:2:2,0	.:.:.	0:8:8,0	0:3:3,0	0:7:7,0	0:1:1,0	0:1:1,0	.:.:.	0:9:9,0	.:.:.	0:4:4,0	0:4:4,0	0:7:7,0	0:3:3,0	0:3:3,0	0:7:7,0	0:3:3,0
444	reindeerY1320_contig587:217	reindeerY1320_contig587	217	C	T	RtY_278	GACAGTGTTGGAAGTGCTCACCTTGGACTG[C/T]TGGGTGACATACACCTGTGTTCTGTATTCT	GT:DP:AD	.:.:.	0:30:30,0	0:5:5,0	0:23:23,0	0:13:13,0	0:2:2,0	.:.:.	.:.:.	0:3:3,0	0:12:12,0	.:.:.	0:7:7,0	0:2:2,0	0:1:1,0	0:7:7,0	0:6:6,0	1:6:0,6	1:5:0,5	1:3:0,3	1:4:0,4	0:3:3,0	0:6:6,0	0:16:16,0	0:8:8,0	0:4:4,0	0:8:8,0	0:4:4,0	0:7:7,0	0:2:2,0	0:4:4,0	0:8:8,0	0:1:1,0	0:11:10,0	0:4:4,0	0:1:1,0	0:5:5,0	0:5:5,0	0:2:2,0	0:6:6,0	0:5:5,0	0:5:5,0
445	reindeerY1320_contig188:499	reindeerY1320_contig188	499	G	A	RtY_279	TCCATCTGAGTAGTTTCAGCCTTCCTGGCA[G/A]TGTGAAAAATTGAGGAAAGAGCAGGTGTGG	GT:DP:AD	0:4:4,0	0:20:20,0	0:1:1,0	0:18:18,0	0:19:19,0	.:.:.	0:3:3,0	0:3:3,0	0:2:2,0	0:11:11,0	.:.:.	0:3:3,0	0:5:5,0	0:5:5,0	0:29:29,0	0:6:6,0	1:11:0,11	0:2:2,0	0:9:9,0	0:10:10,0	0:6:6,0	0:7:7,0	0:17:17,0	0:7:7,0	0:7:7,0	0:2:2,0	0:3:3,0	0:8:8,0	0:6:6,0	0:4:4,0	0:4:4,0	0:3:3,0	0:4:4,0	0:4:4,0	0:3:3,0	0:4:4,0	0:15:15,0	0:9:9,0	0:9:9,0	0:4:4,0	0:7:7,0
446	reindeerY1320_contig195:258	reindeerY1320_contig195	258	C	G	RtY_280	TCCTCAGGGGTTCTAAGGAGTTCTTATCCT[C/G]AGGTGTGTCATTCTTCTTGGCCACAGCATC	GT:DP:AD	.:.:.	0:15:15,0	0:5:5,0	0:18:18,0	0:13:13,0	0:3:3,0	.:.:.	0:4:4,0	0:2:2,0	0:17:17,0	0:3:3,0	0:8:8,0	0:3:3,0	0:2:2,0	0:17:17,0	0:6:6,0	1:6:0,6	0:3:3,0	0:5:5,0	0:8:8,0	0:4:4,0	0:4:4,0	0:21:21,0	0:5:5,0	0:9:9,0	.:.:.	0:3:3,0	0:8:8,0	0:7:7,0	0:2:2,0	0:3:3,0	0:5:5,0	0:6:6,0	0:3:3,0	0:6:6,0	0:6:6,0	0:7:7,0	0:5:5,0	0:1:1,0	0:4:4,0	0:6:6,0
447	reindeerY1320_contig334:332	reindeerY1320_contig334	332	C	A	RtY_281	CAGTAGGGTGTTGGAACCTGTAATCCAGCC[C/A]AATATGGGCCAGAAGGTTGAAGACAAATCT	GT:DP:AD	0:5:5,0	0:25:25,0	0:3:3,0	0:15:15,0	0:20:20,0	.:.:.	.:.:.	0:2:2,0	0:3:3,0	0:14:14,0	.:.:.	0:8:8,0	.:.:.	0:4:4,0	0:21:21,0	0:3:3,0	1:7:0,7	0:6:6,0	0:5:5,0	0:7:7,0	0:8:8,0	0:7:7,0	0:18:18,0	0:3:3,0	0:6:6,0	0:6:6,0	0:3:3,0	.:.:.	0:6:6,0	0:3:3,0	0:2:2,0	0:8:8,0	0:11:11,0	0:2:2,0	0:8:8,0	0:5:5,0	0:10:10,0	0:3:3,0	0:5:5,0	0:8:8,0	0:7:7,0
448	reindeerY1320_contig552:181	reindeerY1320_contig552	181	G	C	RtY_282	ACTTTCCAAAGAAAAGTACTCCTTGATCTT[G/C]ACTCTTTCTTGTCTCTCATCATGAGATTCC	GT:DP:AD	.:.:.	0:17:17,0	0:2:2,0	0:20:20,0	0:15:15,0	0:3:3,0	0:2:2,0	.:.:.	0:4:4,0	0:12:12,0	0:8:8,0	0:1:1,0	0:4:4,0	0:2:2,0	0:17:17,0	0:6:6,0	1:4:0,4	0:5:5,0	0:5:5,0	0:6:6,0	0:8:8,0	0:4:4,0	0:16:16,0	0:3:3,0	0:5:5,0	0:3:3,0	0:6:6,0	0:3:3,0	0:6:6,0	0:1:1,0	0:4:4,0	0:3:3,0	0:7:7,0	0:4:4,0	0:3:3,0	0:1:1,0	0:7:7,0	0:5:5,0	.:.:.	0:9:9,0	0:5:5,0
449	reindeerY1320_contig84:1158	reindeerY1320_contig84	1158	C	T	RtY_283	CCGCTAATCCGGTGATGTGACTCTGGTAGC[C/T]GAACTCCGTACCCGCGTGTCCGCTTCCTTT	GT:DP:AD	0:3:3,0	0:15:15,0	0:3:3,0	0:26:26,0	0:19:19,0	0:1:1,0	0:3:3,0	0:1:1,0	0:3:3,0	0:20:20,0	0:1:1,0	0:6:6,0	0:4:4,0	0:4:4,0	0:17:17,0	0:7:7,0	1:4:0,4	0:16:16,0	0:3:3,0	0:8:8,0	0:5:5,0	0:3:3,0	0:15:15,0	0:3:3,0	0:9:9,0	0:2:2,0	0:7:7,0	0:7:7,0	0:5:5,0	0:6:6,0	0:9:9,0	0:8:8,0	0:4:4,0	0:5:5,0	0:6:6,0	0:6:6,0	0:8:8,0	0:9:9,0	0:8:8,0	0:5:5,0	0:7:7,0
450	reindeerY1320_contig14:2625	reindeerY1320_contig14	2625	C	G	RtY_284	AATGCATCCATAGTAACATAGATACTCAGA[C/G]AGGTCCCTGTTCTAAGCTGTGAGCACAGGA	GT:DP:AD	.:.:.	0:26:26,0	.:.:.	0:18:18,0	0:30:30,0	0:3:3,0	0:1:1,0	0:2:2,0	0:7:7,0	0:22:22,0	0:3:3,0	0:7:7,0	0:1:1,0	0:3:3,0	0:27:27,0	0:3:3,0	0:6:6,0	1:6:0,6	0:4:4,0	0:4:4,0	0:6:6,0	0:2:2,0	0:23:23,0	0:2:2,0	0:4:4,0	0:3:3,0	0:4:4,0	0:6:6,0	0:2:2,0	0:7:7,0	0:6:6,0	0:10:10,0	0:10:10,0	0:7:7,0	0:6:6,0	0:7:7,0	0:6:6,0	0:6:6,0	0:8:8,0	0:6:6,0	0:1:1,0
451	reindeerY1320_contig51:2576	reindeerY1320_contig51	2576	T	C	RtY_285	CTTACAGTGTGGTATTTCTAGATATGAGAT[T/C]GCCATTACCAAGGTTTGTTGTGTTTGTTGT	GT:DP:AD	0:7:7,0	0:13:13,0	0:6:6,0	0:20:20,0	0:27:27,0	0:1:1,0	.:.:.	0:4:4,0	0:5:5,0	0:21:21,0	.:.:.	0:3:3,0	.:.:.	0:2:2,0	0:18:18,0	0:3:3,0	0:6:6,0	1:4:0,4	0:14:14,0	0:4:4,0	.:.:.	0:2:2,0	0:20:20,0	.:.:.	0:4:4,0	0:2:2,0	0:3:3,0	0:5:5,0	0:2:2,0	0:1:1,0	0:7:7,0	.:.:.	0:3:3,0	0:5:5,0	0:3:3,0	0:7:7,0	0:7:7,0	0:8:8,0	0:4:4,0	0:14:14,0	0:6:6,0
452	reindeerY1320_contig317:1035	reindeerY1320_contig317	1035	T	C	RtY_286	TGTTTTTAATCTTTTTTGTCCCCCTAATGA[T/C]GGAATAATTACATGAAATTAGGAAATTCTG	GT:DP:AD	0:17:16,0	0:23:23,0	0:3:3,0	0:19:19,0	0:18:18,0	.:.:.	0:1:1,0	0:4:4,0	0:2:2,0	0:29:29,0	0:3:3,0	0:2:2,0	0:4:4,0	0:1:1,0	0:21:21,0	0:8:8,0	0:8:8,0	0:8:8,0	1:6:0,6	1:5:0,5	0:4:4,0	0:4:4,0	0:18:18,0	0:3:3,0	0:4:4,0	0:2:2,0	0:4:4,0	0:2:2,0	0:3:3,0	0:1:1,0	0:3:3,0	0:1:1,0	0:6:6,0	.:.:.	0:5:5,0	0:4:4,0	0:9:9,0	0:11:11,0	0:5:5,0	0:7:7,0	0:5:5,0
453	reindeerY1320_contig33:560	reindeerY1320_contig33	560	A	G	RtY_287	GGGAAAATTTAATAAGAAAAATGTTTAAGA[A/G]TCCTGTGTTTTTCAGTCTTTTTCTTGATAG	GT:DP:AD	0:11:11,0	0:29:29,0	0:2:2,0	0:20:20,0	0:20:20,0	0:4:4,0	0:1:1,0	0:4:4,0	0:4:4,0	0:27:27,0	0:1:1,0	0:2:2,0	0:5:5,0	0:1:1,0	0:21:21,0	0:6:6,0	0:8:8,0	0:7:7,0	1:3:0,3	1:11:0,11	0:3:3,0	0:4:4,0	0:22:22,0	0:5:5,0	0:5:5,0	0:2:2,0	0:5:5,0	0:1:1,0	0:3:3,0	0:1:1,0	0:2:2,0	0:1:1,0	0:5:5,0	0:3:3,0	.:.:.	0:5:5,0	0:3:3,0	0:10:10,0	0:4:4,0	0:13:13,0	0:5:5,0
454	reindeerY1320_contig375:750	reindeerY1320_contig375	750	A	G	RtY_288	AGATTTCAGCAAATAGGAATATACAAAGCA[A/G]TATAAAAATTAATTGCATTTCTACATGCTA	GT:DP:AD	0:4:4,0	0:19:19,0	.:.:.	0:18:18,0	0:20:20,0	.:.:.	0:2:2,0	0:3:3,0	0:1:1,0	0:15:15,0	.:.:.	0:3:3,0	0:1:1,0	0:7:7,0	0:14:14,0	0:2:2,0	0:4:4,0	0:4:4,0	1:7:0,7	1:5:0,5	0:5:5,0	0:4:4,0	0:15:15,0	0:5:5,0	0:3:3,0	0:5:5,0	0:3:3,0	0:2:2,0	0:2:2,0	0:1:1,0	0:3:3,0	0:2:2,0	0:8:8,0	0:4:4,0	0:5:5,0	0:3:3,0	0:8:8,0	0:8:8,0	0:7:7,0	0:6:6,0	0:7:7,0
455	reindeerY1320_contig39:2813	reindeerY1320_contig39	2813	T	G	RtY_289	GGACCATTATCAAGAAGAAGAGGATGATAC[T/G]GAAGGAGCCTAAAATTAAAAGTAAGGTATG	GT:DP:AD	0:21:21,0	0:29:29,0	0:3:3,0	0:13:13,0	0:23:23,0	.:.:.	0:3:3,0	0:4:4,0	0:3:3,0	0:20:20,0	0:4:4,0	0:3:3,0	.:.:.	.:.:.	0:16:16,0	0:3:3,0	0:4:4,0	0:6:6,0	1:3:0,3	0:7:7,0	0:3:3,0	0:4:4,0	0:19:19,0	0:7:7,0	0:1:1,0	.:.:.	0:6:6,0	0:9:9,0	0:6:6,0	.:.:.	0:5:5,0	.:.:.	0:4:4,0	0:4:4,0	0:3:3,0	0:5:5,0	0:4:4,0	0:12:12,0	0:1:1,0	0:6:6,0	0:10:10,0
456	reindeerY1320_contig443:404	reindeerY1320_contig443	404	C	G	RtY_290	CTGTCACTTCCTGAAGAGAAGGAAGGGAAG[C/G]ACTGTGTGCTGTCTTTGCTCCTGTAGAGTC	GT:DP:AD	.:.:.	0:20:20,0	0:6:6,0	0:21:21,0	0:18:18,0	0:4:4,0	0:4:4,0	0:1:1,0	.:.:.	0:17:17,0	0:1:1,0	0:6:6,0	0:8:8,0	0:4:4,0	0:19:19,0	0:5:5,0	0:10:10,0	0:8:8,0	1:7:0,7	0:6:6,0	0:6:6,0	0:8:8,0	0:17:17,0	0:5:5,0	0:5:5,0	0:3:3,0	0:4:4,0	0:6:6,0	0:5:5,0	0:4:4,0	0:11:11,0	0:6:6,0	0:2:2,0	0:4:4,0	0:3:3,0	0:9:9,0	0:2:2,0	0:6:6,0	0:7:7,0	0:7:7,0	0:10:10,0
457	reindeerY1320_contig43:2703	reindeerY1320_contig43	2703	C	T	RtY_291	CCAGGTCTCATCACCTGATTCTCCAGAATT[C/T]AGTCTTCTGAGTCTTCAGAATCTAGTCTCC	GT:DP:AD	1:3:0,3	0:26:26,0	0:5:5,0	0:28:28,0	0:20:20,0	0:1:1,0	0:5:5,0	.:.:.	0:2:2,0	0:17:17,0	0:4:4,0	0:4:4,0	0:3:3,0	0:3:3,0	0:21:21,0	0:1:1,0	0:3:3,0	0:11:11,0	0:3:3,0	1:2:0,2	0:5:5,0	0:8:8,0	0:15:15,0	0:5:5,0	0:3:3,0	0:4:4,0	0:3:3,0	0:5:5,0	0:3:3,0	0:3:3,0	0:6:6,0	0:3:3,0	0:8:8,0	0:3:3,0	0:4:4,0	0:3:3,0	0:3:3,0	0:4:4,0	0:8:8,0	0:7:7,0	0:8:8,0
458	reindeerY1320_contig38:2325	reindeerY1320_contig38	2325	G	A	RtY_292	CAGGGTATCATCCAGAAGAGACCTGGCTAG[G/A]TGAGAAGAATACAGTGGAAACATGAATGTA	GT:DP:AD	.:.:.	0:23:23,0	0:2:2,0	0:17:17,0	0:19:19,0	.:.:.	0:4:4,0	0:6:6,0	0:3:3,0	0:18:18,0	.:.:.	0:6:6,0	0:1:1,0	.:.:.	0:20:20,0	0:5:5,0	0:8:8,0	0:4:4,0	0:8:8,0	1:6:0,6	0:7:7,0	0:7:7,0	0:22:22,0	0:4:4,0	0:5:5,0	0:2:2,0	0:3:3,0	0:3:3,0	0:10:10,0	0:2:2,0	0:11:11,0	0:3:3,0	0:4:4,0	0:3:3,0	0:6:6,0	0:9:9,0	0:4:4,0	0:9:9,0	0:5:5,0	0:9:9,0	0:2:2,0
459	reindeerY1320_contig384:222	reindeerY1320_contig384	222	G	A	RtY_293	AATGGAAGGCCATTGTCGTTGCATTGCTGG[G/A]CCTCTGTGAGGGGCATTTCTTCATTTAAAT	GT:DP:AD	0:3:3,0	0:21:21,0	0:1:1,0	0:13:13,0	0:14:14,0	0:2:2,0	0:6:6,0	.:.:.	0:2:2,0	0:18:18,0	0:3:3,0	0:4:4,0	0:3:3,0	.:.:.	0:15:15,0	0:7:7,0	0:8:8,0	0:6:6,0	0:4:4,0	1:6:0,6	0:6:6,0	0:4:4,0	0:15:15,0	0:5:5,0	0:3:3,0	0:4:4,0	0:8:8,0	0:2:2,0	0:2:2,0	0:2:2,0	0:6:6,0	0:4:4,0	0:4:4,0	0:5:5,0	0:4:4,0	0:2:2,0	0:2:2,0	0:11:11,0	0:2:2,0	0:2:2,0	0:4:4,0
460	reindeerY1320_contig249:934	reindeerY1320_contig249	934	T	A	RtY_294	AAGATTTGCAGGAAGATACCGAATAGCCAT[T/A]AACCAATAAACACATTTTCTACCCAACCTG	GT:DP:AD	1:38:0,38	1:16:0,16	1:4:0,4	1:24:0,24	1:39:0,39	1:3:0,3	1:3:0,3	1:3:0,3	1:1:0,1	1:17:0,17	1:4:0,4	1:7:0,7	1:4:0,4	.:.:.	1:18:0,18	1:4:0,4	1:9:0,9	1:7:0,7	1:5:0,5	1:3:0,3	0:9:9,0	0:11:11,0	0:20:20,0	0:7:7,0	0:3:3,0	0:3:3,0	0:9:9,0	0:3:3,0	0:4:4,0	0:2:2,0	0:6:6,0	0:3:3,0	0:4:4,0	0:5:5,0	0:3:3,0	0:3:3,0	0:9:9,0	0:4:4,0	0:2:2,0	0:5:5,0	0:12:12,0
461	reindeerY1320_contig375:1069	reindeerY1320_contig375	1069	C	T	RtY_295	ATGTTAAAAGATACATGAAACTGTTATAAG[C/T]TGTTTTATGACTGACTATGTCCACATATGT	GT:DP:AD	1:13:0,12	1:23:0,23	.:.:.	1:25:0,25	1:25:0,25	1:2:0,2	.:.:.	1:6:0,6	1:8:0,8	1:29:0,29	1:4:0,4	1:3:0,3	1:4:0,4	.:.:.	1:18:0,18	1:7:0,7	1:4:0,4	1:6:0,6	1:5:0,5	1:5:0,5	0:3:3,0	0:6:6,0	0:24:24,0	0:2:2,0	0:2:2,0	0:2:2,0	0:2:2,0	0:7:7,0	0:5:5,0	0:2:2,0	0:3:3,0	.:.:.	0:7:7,0	0:4:4,0	0:5:5,0	0:5:5,0	0:7:7,0	0:6:6,0	0:7:7,0	0:5:5,0	0:8:8,0
462	reindeerY1320_contig389:599	reindeerY1320_contig389	599	T	C	RtY_296	CTAGAAGCTAGACTTTACAAAAGACTATAT[T/C]AGTTAGTATAAGTATATTTAAAGAAGTAAA	GT:DP:AD	.:.:.	1:22:0,22	1:1:0,1	1:21:0,21	1:24:0,24	.:.:.	1:3:0,3	1:4:0,4	1:1:0,1	1:23:0,23	1:1:0,1	1:1:0,1	1:1:0,1	1:5:0,5	1:26:0,26	1:3:0,3	1:10:0,10	1:7:0,7	1:7:0,7	1:9:0,9	0:2:2,0	0:2:2,0	0:20:20,0	.:.:.	0:2:2,0	0:6:6,0	0:5:5,0	0:4:4,0	0:5:5,0	0:1:1,0	0:4:4,0	0:1:1,0	0:3:3,0	0:4:4,0	0:4:4,0	0:3:3,0	0:4:4,0	0:5:5,0	0:8:8,0	0:9:9,0	0:3:3,0
463	reindeerY1320_contig795:279	reindeerY1320_contig795	279	T	C	RtY_297	TGCAGAAATCTTTCTTATGATCCAAATTCT[T/C]CTTTCCTAGAGAATTTCCGTTCCCTGAAAT	GT:DP:AD	.:.:.	1:23:0,23	1:5:0,5	1:16:0,16	1:14:0,14	1:3:0,3	.:.:.	1:3:0,3	1:3:0,3	1:18:0,18	1:1:0,1	1:1:0,1	1:3:0,3	1:1:0,1	1:15:0,15	1:2:0,2	1:8:0,8	1:4:0,4	1:2:0,2	1:4:0,4	0:5:5,0	0:5:5,0	0:12:12,0	0:4:4,0	0:5:5,0	0:3:3,0	0:3:3,0	0:6:6,0	0:2:2,0	.:.:.	0:5:5,0	0:2:2,0	0:9:9,0	0:1:1,0	0:1:1,0	0:5:5,0	0:4:4,0	0:6:6,0	0:6:5,1	0:9:9,0	0:13:13,0
464	reindeerY1320_contig868:316	reindeerY1320_contig868	316	T	C	RtY_298	ATCCAACTGTAGGTTTAATCTCATAAAAAA[T/C]AGTAATTCATTGGTTTAGTATACTAACACT	GT:DP:AD	1:11:0,11	1:13:0,13	1:1:0,1	1:11:0,11	1:19:0,19	1:3:0,3	.:.:.	1:1:0,1	1:4:0,4	1:21:0,21	1:3:0,3	1:8:0,8	1:6:0,6	1:1:0,1	1:20:0,20	1:2:0,2	1:6:0,6	1:1:0,1	1:5:0,5	1:8:0,8	0:9:9,0	0:5:5,0	0:19:19,0	0:1:1,0	0:3:3,0	0:4:4,0	0:8:8,0	0:4:4,0	0:3:3,0	0:1:1,0	0:3:3,0	.:.:.	0:5:5,0	0:5:5,0	0:2:2,0	0:5:5,0	0:7:7,0	0:6:6,0	0:5:5,0	0:9:9,0	0:8:8,0
465	reindeerY1320_contig88:1732	reindeerY1320_contig88	1732	T	C	RtY_299	TATATCAACAAAGGATCACATACCAAAAGA[T/C]GGAAAATTTCTACCTGCCAAAGATATTTGG	GT:DP:AD	.:.:.	1:23:0,23	.:.:.	1:13:0,13	1:18:0,18	1:3:0,3	1:1:0,1	1:1:0,1	1:3:0,3	1:22:0,22	1:5:0,5	1:4:0,4	1:4:0,4	1:2:0,2	1:20:0,20	1:4:0,4	1:13:0,13	1:5:0,5	1:13:0,13	1:10:0,10	0:8:8,0	0:7:7,0	0:15:15,0	0:6:6,0	0:3:3,0	0:3:3,0	0:7:7,0	0:3:3,0	0:5:5,0	0:3:3,0	0:9:9,0	0:7:7,0	0:7:6,1	0:3:3,0	0:3:3,0	0:7:7,0	0:7:7,0	0:10:10,0	0:5:5,0	0:7:7,0	0:5:5,0
466	reindeerY1320_contig1020:315	reindeerY1320_contig1020	315	C	A	RtY_300	AGGTACCTAACCTTGCGAAGAAGGAAAAAA[C/A]CACCCCAAAGCTCTGCCTTGTCCACACAGG	GT:DP:AD	0:1:1,0	0:20:20,0	0:1:1,0	0:16:16,0	0:18:18,0	0:5:5,0	0:3:3,0	0:3:3,0	0:1:1,0	0:13:13,0	0:1:1,0	0:7:7,0	0:5:5,0	0:2:2,0	0:6:6,0	0:2:2,0	0:6:6,0	0:8:8,0	0:2:2,0	0:6:6,0	1:5:0,5	1:1:0,1	0:14:14,0	0:1:1,0	0:3:3,0	0:1:1,0	0:6:6,0	0:2:2,0	0:7:7,0	0:3:3,0	0:2:2,0	0:6:6,0	0:3:3,0	.:.:.	0:4:4,0	0:1:1,0	0:4:4,0	0:4:4,0	0:4:4,0	0:6:6,0	0:5:5,0
467	reindeerY1320_contig122:2323	reindeerY1320_contig122	2323	G	A	RtY_301	TTACCTAAATGGGAAGGCAATCCAAAAAAC[G/A]AAGAAATCTATTCATGCGTATAACTGAATC	GT:DP:AD	0:5:5,0	0:22:22,0	0:3:3,0	0:16:16,0	0:20:20,0	0:4:4,0	.:.:.	0:4:4,0	0:2:2,0	0:27:27,0	0:1:1,0	0:4:4,0	0:5:5,0	0:2:2,0	0:12:12,0	0:4:4,0	0:4:4,0	0:6:6,0	0:7:7,0	0:9:9,0	1:5:0,5	1:9:0,9	0:23:23,0	0:2:2,0	0:1:1,0	0:1:1,0	0:14:14,0	.:.:.	0:5:5,0	0:1:1,0	0:4:4,0	0:1:1,0	0:8:8,0	0:1:1,0	0:2:2,0	0:5:5,0	0:2:2,0	0:8:8,0	0:8:8,0	0:8:8,0	0:5:5,0
468	reindeerY1320_contig1248:137	reindeerY1320_contig1248	137	A	G	RtY_302	TTGGTTACAAAATTTTACATTACTCTATAT[A/G]TGACTAAACTTCCCAGTAGAACTTATAGAT	GT:DP:AD	0:1:1,0	0:10:10,0	0:4:4,0	0:9:9,0	0:6:6,0	0:2:2,0	0:2:2,0	0:1:1,0	.:.:.	0:14:14,0	0:5:5,0	0:1:1,0	0:4:4,0	0:2:2,0	0:15:15,0	0:5:5,0	0:6:6,0	0:5:5,0	0:7:7,0	0:1:1,0	1:3:0,3	1:4:0,4	0:15:15,0	0:2:2,0	0:2:2,0	.:.:.	0:6:6,0	0:2:2,0	0:7:7,0	0:1:1,0	.:.:.	.:.:.	0:8:8,0	0:2:2,0	0:2:2,0	.:.:.	0:5:5,0	0:4:4,0	.:.:.	0:5:5,0	0:5:5,0
469	reindeerY1320_contig163:990	reindeerY1320_contig163	990	G	T	RtY_303	TGGACTTTTTTCTGAAGAAGACTCAGCTCC[G/T]CCTAAAGAGCTCATGCCAGTCTCCTGACCT	GT:DP:AD	.:.:.	0:20:20,0	.:.:.	0:14:14,0	0:24:24,0	0:4:4,0	0:2:2,0	0:4:4,0	0:4:4,0	0:37:37,0	0:1:1,0	0:5:5,0	0:5:5,0	0:1:1,0	0:18:18,0	0:5:5,0	0:4:4,0	0:11:11,0	0:3:3,0	0:9:9,0	1:5:0,5	1:2:0,2	0:16:16,0	0:3:3,0	0:1:1,0	0:2:2,0	0:9:9,0	0:2:2,0	0:2:2,0	0:3:3,0	0:6:6,0	0:10:10,0	0:11:11,0	0:4:4,0	0:7:7,0	0:8:8,0	0:4:4,0	0:3:3,0	0:9:9,0	0:4:4,0	0:5:5,0
470	reindeerY1320_contig194:884	reindeerY1320_contig194	884	T	G	RtY_304	CAAGTATATTCAAAATTTTAATTATTTTGT[T/G]TCAAGTGGAGAAACAAAATAAGTCCTTAGC	GT:DP:AD	0:12:12,0	0:15:15,0	0:1:1,0	0:15:15,0	0:21:21,0	0:2:2,0	0:2:2,0	0:1:1,0	0:2:2,0	0:22:22,0	0:2:2,0	0:2:2,0	.:.:.	0:4:4,0	0:19:19,0	0:2:2,0	0:8:8,0	0:5:5,0	0:4:4,0	0:8:8,0	1:5:0,5	1:6:0,6	0:18:18,0	0:1:1,0	0:2:2,0	0:2:2,0	0:4:4,0	0:3:3,0	0:2:2,0	0:1:1,0	0:5:5,0	0:3:3,0	0:9:9,0	0:5:5,0	0:1:1,0	0:3:3,0	0:10:10,0	0:7:7,0	0:6:6,0	0:7:7,0	0:6:6,0
471	reindeerY1320_contig214:650	reindeerY1320_contig214	650	T	G	RtY_305	TGATTGTGTGAGAGGACACAGTTCCTTTTT[T/G]GGGGTAGGTGTTGGGGAGGAGGTAGAAATA	GT:DP:AD	.:.:.	0:20:20,0	0:2:2,0	0:24:23,1	0:20:20,0	0:2:2,0	0:1:1,0	0:4:4,0	0:3:3,0	0:20:20,0	0:5:5,0	0:4:4,0	0:5:5,0	0:2:2,0	0:23:23,0	0:6:6,0	0:12:12,0	0:5:5,0	0:7:7,0	0:7:7,0	1:4:0,4	1:10:0,10	0:19:19,0	0:6:6,0	0:3:3,0	0:3:3,0	0:3:3,0	0:4:4,0	0:3:3,0	0:2:2,0	0:11:11,0	0:4:4,0	0:9:9,0	0:2:2,0	0:5:5,0	0:2:2,0	0:5:5,0	0:10:10,0	0:7:7,0	0:6:6,0	0:7:7,0
472	reindeerY1320_contig214:1206	reindeerY1320_contig214	1206	T	A	RtY_306	GTGTCATAGTAGAAGTGAGTAGAATGGGGT[T/A]GTAAAACAGACAAGGGCCACCCTACTCAGA	GT:DP:AD	0:42:42,0	0:20:20,0	.:.:.	0:24:24,0	0:20:20,0	.:.:.	0:4:4,0	.:.:.	0:4:4,0	0:23:23,0	0:2:2,0	0:3:3,0	0:4:4,0	0:3:3,0	0:23:23,0	0:5:5,0	0:8:8,0	0:4:4,0	0:4:4,0	0:7:7,0	1:6:0,6	1:6:0,6	0:29:29,0	0:4:4,0	0:5:5,0	0:3:3,0	0:7:7,0	0:4:4,0	0:3:3,0	0:4:4,0	0:9:9,0	0:7:7,0	0:5:5,0	0:4:4,0	0:7:7,0	0:2:2,0	0:6:6,0	0:4:4,0	0:1:1,0	0:5:5,0	0:6:6,0
473	reindeerY1320_contig223:758	reindeerY1320_contig223	758	T	G	RtY_307	CTTGACCTTCTCTCCCAGCAATTCTAATTT[T/G]GGGAGTCAACTATTGTTTACTGTGATAAAT	GT:DP:AD	.:.:.	0:17:17,0	0:1:1,0	0:16:16,0	0:21:21,0	0:4:4,0	0:1:1,0	0:4:4,0	0:11:11,0	0:24:24,0	0:1:1,0	0:5:5,0	0:4:4,0	0:2:2,0	0:19:19,0	0:2:2,0	0:9:9,0	0:6:6,0	0:2:2,0	0:8:8,0	1:3:0,3	1:9:0,9	0:20:20,0	0:1:1,0	0:2:2,0	.:.:.	0:6:6,0	0:3:3,0	0:2:2,0	0:1:1,0	0:3:3,0	0:1:1,0	0:3:3,0	.:.:.	0:4:4,0	0:7:7,0	0:4:4,0	0:6:6,0	0:6:6,0	0:5:5,0	0:7:7,0
474	reindeerY1320_contig38:814	reindeerY1320_contig38	814	G	A	RtY_308	CATGGGAAGTACAGGATGCCTACTGATGCC[G/A]TCTACCACACTGTTTGGGCACAAGCGTCTT	GT:DP:AD	.:.:.	0:18:18,0	0:1:1,0	0:18:18,0	0:18:18,0	0:3:3,0	0:5:5,0	0:3:3,0	0:4:4,0	0:25:25,0	0:4:4,0	0:3:3,0	0:4:4,0	0:2:2,0	0:20:20,0	0:9:9,0	0:6:6,0	0:6:6,0	0:7:7,0	0:10:10,0	1:3:0,3	1:2:0,2	0:18:18,0	0:6:6,0	0:9:9,0	0:3:3,0	0:7:7,0	0:8:8,0	0:8:8,0	0:5:5,0	0:5:5,0	0:11:11,0	0:8:8,0	0:5:5,0	0:3:3,0	0:4:4,0	0:8:8,0	0:7:7,0	0:8:8,0	0:5:5,0	0:5:5,0
475	reindeerY1320_contig38:1745	reindeerY1320_contig38	1745	C	T	RtY_309	GTGAGTCTGTGAGGCAGGGAAGTGGGAGGA[C/T]GCAAGGATGGTGGGCTGGCTGCTTGTGATA	GT:DP:AD	.:.:.	0:21:21,0	0:6:6,0	0:30:30,0	0:24:24,0	0:4:4,0	.:.:.	.:.:.	0:3:3,0	0:15:15,0	0:1:1,0	0:9:9,0	0:6:6,0	0:1:1,0	0:26:26,0	0:3:3,0	0:10:10,0	0:5:5,0	0:4:4,0	0:13:13,0	1:3:0,3	1:9:0,9	0:20:20,0	0:9:9,0	0:3:3,0	0:3:3,0	0:5:5,0	0:5:5,0	0:6:6,0	0:10:10,0	0:8:8,0	0:11:11,0	0:6:6,0	0:4:4,0	0:7:7,0	0:5:5,0	0:13:13,0	0:9:9,0	0:6:6,0	0:7:7,0	0:5:5,0
476	reindeerY1320_contig384:1006	reindeerY1320_contig384	1006	C	A	RtY_310	TCCTCAGAGACACAGACACCTTAAGAATGG[C/A]CTAGAATCAGACTTCATGCTGAAAATTGGA	GT:DP:AD	0:4:4,0	0:15:15,0	0:5:5,0	0:24:24,0	0:18:18,0	0:6:6,0	0:1:1,0	0:3:3,0	0:4:4,0	0:24:24,0	.:.:.	0:4:4,0	0:2:2,0	0:1:1,0	0:22:22,0	0:4:4,0	0:4:4,0	0:6:6,0	0:6:6,0	0:8:8,0	1:10:0,10	1:5:0,5	0:20:20,0	0:7:7,0	0:5:5,0	0:5:5,0	0:5:5,0	0:11:11,0	0:7:7,0	0:1:1,0	.:.:.	0:1:1,0	0:7:7,0	0:5:5,0	0:5:5,0	0:5:5,0	0:7:7,0	0:2:2,0	0:6:6,0	0:1:1,0	0:6:6,0
477	reindeerY1320_contig41:3630	reindeerY1320_contig41	3630	C	A	RtY_311	GTTGAGAGAGGGTTGGTTGTCATGACCTCA[C/A]AACTTTGTGATATTACTAAAGAAATAGGCA	GT:DP:AD	0:5:5,0	0:22:22,0	0:3:3,0	0:23:23,0	0:18:18,0	0:3:3,0	0:1:1,0	0:4:4,0	0:4:4,0	0:24:24,0	0:1:1,0	0:1:1,0	0:7:7,0	.:.:.	0:15:15,0	0:5:5,0	0:3:3,0	0:11:11,0	0:8:8,0	0:6:6,0	1:5:0,5	1:5:0,5	0:18:18,0	0:4:4,0	0:5:5,0	0:6:6,0	0:4:4,0	0:5:5,0	0:1:1,0	0:3:3,0	0:8:8,0	0:2:2,0	0:6:6,0	0:1:1,0	0:6:6,0	0:2:2,0	0:9:9,0	0:7:7,0	0:6:6,0	0:4:4,0	0:14:14,0
478	reindeerY1320_contig44:1833	reindeerY1320_contig44	1833	G	C	RtY_312	TATGTTCTCAATGTGTTTTTTTCCTTTTTG[G/C]CAAAGTTTGGGTAACATAAAATGAACCTTT	GT:DP:AD	0:6:6,0	0:22:22,0	0:2:2,0	0:32:32,0	0:18:18,0	0:4:4,0	.:.:.	0:3:3,0	0:4:4,0	0:19:19,0	.:.:.	0:2:2,0	0:3:3,0	0:6:6,0	0:24:24,0	0:7:7,0	0:12:12,0	0:8:8,0	0:5:5,0	0:10:10,0	1:2:0,2	1:4:0,4	0:23:23,0	0:3:3,0	0:4:4,0	0:3:3,0	0:1:1,0	0:4:4,0	0:2:2,0	0:1:1,0	0:2:2,0	0:1:1,0	0:7:7,0	0:2:2,0	0:1:1,0	0:3:3,0	0:7:7,0	0:7:7,0	0:7:7,0	0:7:7,0	0:5:5,0
479	reindeerY1320_contig3:2295	reindeerY1320_contig3	2295	G	T	RtY_313	CAGAGCCAGTAATCAAAACATCCTACCACT[G/T]GATGCAGTCCAAAAAGGAAATACTCAAGCC	GT:DP:AD	0:8:8,0	0:38:38,0	0:4:4,0	0:23:23,0	0:42:42,0	0:2:2,0	.:.:.	0:10:10,0	0:5:5,0	0:14:14,0	0:1:1,0	0:3:3,0	0:3:3,0	0:3:3,0	0:22:22,0	0:15:15,0	0:4:4,0	0:7:7,0	0:4:4,0	0:4:4,0	1:3:0,3	1:6:0,6	0:15:15,0	0:2:2,0	0:5:5,0	0:2:2,0	0:8:8,0	0:1:1,0	0:2:2,0	0:1:1,0	0:6:6,0	0:4:4,0	0:4:4,0	0:6:6,0	0:5:5,0	0:6:6,0	0:9:9,0	0:8:8,0	0:5:5,0	0:3:3,0	0:6:6,0
480	reindeerY1320_contig478:864	reindeerY1320_contig478	864	A	G	RtY_314	AAGATTATCCTTTCAAGTGGAAATAAAAAA[A/G]GAGTAGAGATAGCTATACATTAGACAAAAC	GT:DP:AD	0:2:2,0	0:23:23,0	0:1:1,0	0:18:18,0	0:27:27,0	.:.:.	0:2:2,0	0:2:2,0	0:2:2,0	0:14:14,0	.:.:.	0:5:5,0	0:3:3,0	0:6:6,0	0:21:21,0	0:2:2,0	0:6:6,0	0:4:4,0	0:7:7,0	0:4:4,0	1:3:0,3	1:4:0,4	0:32:32,0	0:2:2,0	0:2:2,0	0:2:2,0	0:5:5,0	0:5:5,0	0:1:1,0	0:3:3,0	0:2:2,0	0:2:2,0	0:5:5,0	0:3:3,0	0:10:10,0	0:4:4,0	0:5:5,0	0:10:10,0	0:3:3,0	0:6:6,0	0:8:8,0
481	reindeerY1320_contig201:1645	reindeerY1320_contig201	1645	C	T	RtY_315	CTGTCTTCACCAAATGGCATAGGAATGTGT[C/T]TAGAGTAGTCTGGCCCTAACTAGGAAGGAA	GT:DP:AD	0:15:14,0	0:17:17,0	.:.:.	0:14:14,0	0:18:18,0	0:1:1,0	.:.:.	0:2:2,0	0:3:3,0	0:30:30,0	0:9:9,0	.:.:.	0:2:2,0	0:4:4,0	0:19:19,0	0:7:7,0	0:7:7,0	0:7:7,0	0:3:3,0	0:6:6,0	1:5:0,5	1:4:0,4	0:20:20,0	0:6:6,0	0:5:5,0	0:5:5,0	0:6:6,0	0:3:3,0	0:6:6,0	0:7:7,0	0:7:7,0	0:4:4,0	0:7:7,0	0:12:12,0	0:5:5,0	0:5:5,0	0:3:3,0	0:4:4,0	0:7:7,0	0:9:9,0	0:8:8,0
482	reindeerY1320_contig53:2628	reindeerY1320_contig53	2628	T	G	RtY_316	GACAGATTTTAGTGGAGAGGGATCGATTTT[T/G]GGAGAACACAGTGCTGAGTGAGATGTGTCA	GT:DP:AD	0:4:4,0	0:47:47,0	.:.:.	0:30:30,0	0:22:22,0	.:.:.	0:4:4,0	0:2:2,0	0:6:6,0	0:29:29,0	0:2:2,0	0:4:4,0	0:4:4,0	0:3:3,0	0:21:21,0	0:11:11,0	0:7:7,0	0:1:1,0	0:3:3,0	0:4:4,0	1:4:0,4	1:12:0,12	0:21:21,0	0:4:4,0	0:7:7,0	0:1:1,0	0:5:5,0	0:9:9,0	0:5:5,0	0:9:9,0	0:5:5,0	0:8:8,0	0:6:6,0	0:4:4,0	0:4:4,0	0:6:6,0	0:11:11,0	0:5:5,0	0:10:10,0	0:4:4,0	0:6:6,0
483	reindeerY1320_contig62:2570	reindeerY1320_contig62	2570	A	T	RtY_317	GCTCATTGGCAGTAACAAACATTAAAAAAA[A/T]TTTTTTCAACTCAGTGTTTGAAATTTTGTT	GT:DP:AD	0:6:6,0	0:22:22,0	0:7:7,0	0:23:23,0	0:16:16,0	0:2:2,0	0:2:2,0	0:4:4,0	0:4:4,0	0:11:11,0	0:2:2,0	.:.:.	0:3:3,0	0:7:7,0	0:13:13,0	0:7:7,0	0:5:5,0	0:6:6,0	0:4:4,0	0:5:5,0	1:5:0,5	1:5:0,5	0:22:22,0	0:3:3,0	0:3:3,0	0:2:2,0	0:9:9,0	0:3:3,0	0:4:4,0	.:.:.	0:3:3,0	.:.:.	0:7:7,0	0:1:1,0	0:3:3,0	0:2:2,0	0:11:11,0	0:6:6,0	0:6:6,0	0:3:3,0	0:3:3,0
484	reindeerY1320_contig250:1623	reindeerY1320_contig250	1623	T	C	RtY_318	AGGTGATAATATGATATGGGCTAAATGACA[T/C]ACTCTGTAATCTCTTTGCTTGTGCTGTTTA	GT:DP:AD	0:3:3,0	0:11:11,0	0:1:1,0	0:14:14,0	0:17:17,0	0:1:1,0	0:4:4,0	0:9:9,0	0:7:7,0	0:15:15,0	0:3:3,0	0:4:4,0	0:2:2,0	0:2:2,0	0:14:14,0	0:5:5,0	0:1:1,0	0:2:2,0	0:8:8,0	0:7:7,0	1:3:0,3	1:3:0,3	0:13:13,0	0:3:3,0	0:3:3,0	0:3:3,0	0:4:4,0	0:4:4,0	0:4:4,0	0:4:4,0	0:7:7,0	0:5:5,0	0:11:11,0	0:9:9,0	0:3:3,0	0:4:4,0	0:5:5,0	0:7:7,0	0:8:8,0	0:2:2,0	0:5:5,0
485	reindeerY1320_contig656:302	reindeerY1320_contig656	302	A	G	RtY_319	TGCGGCATCTCTGCCCAGTGAGGGCTGAAC[A/G]TGAAGGTGGTGCAACTGCCTGGTGGCACCA	GT:DP:AD	0:5:5,0	0:44:44,0	0:3:3,0	0:20:20,0	0:38:38,0	0:1:1,0	0:2:2,0	0:3:3,0	0:2:2,0	0:18:18,0	0:5:5,0	0:7:7,0	0:2:2,0	0:1:1,0	0:13:13,0	0:16:16,0	0:7:7,0	0:6:6,0	0:5:5,0	0:8:8,0	1:7:0,7	1:5:0,5	0:24:24,0	0:7:7,0	0:16:16,0	0:7:7,0	0:5:5,0	0:1:1,0	0:8:8,0	0:3:3,0	0:6:6,0	0:9:9,0	0:3:3,0	0:6:6,0	0:9:9,0	0:15:15,0	0:7:7,0	0:4:4,0	0:8:8,0	0:8:8,0	0:5:5,0
486	reindeerY1320_contig58:3468	reindeerY1320_contig58	3468	A	G	RtY_320	AAATCTTCTTTTTGAAATACTTGTTTTTGC[A/G]CTAAATATATATATAACCACAGAGTTTGAG	GT:DP:AD	0:24:24,0	0:14:14,0	.:.:.	0:15:15,0	0:11:11,0	0:4:4,0	0:3:3,0	0:2:2,0	0:3:3,0	0:14:14,0	0:1:1,0	0:7:7,0	0:5:5,0	0:2:2,0	0:21:21,0	0:2:2,0	0:3:3,0	0:6:6,0	0:4:4,0	0:8:8,0	1:3:0,3	1:2:0,2	0:18:18,0	0:4:4,0	0:1:1,0	0:7:7,0	0:5:5,0	0:4:4,0	0:3:3,0	0:1:1,0	0:3:3,0	.:.:.	0:5:5,0	.:.:.	0:4:4,0	0:4:4,0	0:5:5,0	0:12:12,0	0:10:10,0	0:2:2,0	0:7:7,0
487	reindeerY1320_contig286:1444	reindeerY1320_contig286	1444	T	C	RtY_352	ATTGATATTCTGGCCTCTGGTTTCAGTTCC[T/C]TGTTATAGTAGCATTAGGAATTCTGCCTCC	GT:DP:AD	.:.:.	1:18:0,18	1:3:0,3	1:16:0,16	1:12:0,12	1:4:0,4	1:3:0,3	1:3:0,3	1:1:0,1	1:20:0,20	1:1:0,1	1:1:0,1	1:4:0,4	1:2:0,2	1:12:0,12	1:7:1,6	1:4:0,4	1:5:0,5	1:9:0,9	1:3:0,3	1:4:0,4	1:6:0,6	1:18:0,18	.:.:.	0:2:2,0	0:3:3,0	0:1:1,0	0:2:2,0	0:3:3,0	0:2:2,0	0:6:6,0	.:.:.	0:11:11,0	0:4:4,0	0:5:5,0	0:2:2,0	0:6:6,0	0:5:5,0	0:7:7,0	0:4:4,0	0:10:10,0
488	reindeerY1320_contig33:4615	reindeerY1320_contig33	4615	T	G	RtY_353	AAGTTGCAAGAATTTTAGCCTTTTGTGTCT[T/G]CCCAAAAATGTATTGTGCATTTGTCCTCAC	GT:DP:AD	.:.:.	1:13:0,13	1:5:0,5	1:26:0,26	1:14:0,14	1:3:0,3	1:1:0,1	.:.:.	1:4:0,4	1:8:0,8	1:1:0,1	1:5:0,5	1:2:0,2	1:2:0,2	1:18:0,18	1:5:0,5	1:7:0,7	1:2:0,2	1:4:0,4	1:2:0,2	1:2:0,2	1:9:0,9	1:12:0,12	1:3:0,3	0:4:4,0	.:.:.	0:5:5,0	0:4:4,0	0:3:3,0	.:.:.	0:7:7,0	.:.:.	0:7:7,0	1:2:1,1	0:3:3,0	0:3:3,0	0:3:3,0	0:10:10,0	0:7:7,0	0:8:8,0	0:7:7,0
489	reindeerY1320_contig79:1790	reindeerY1320_contig79	1790	A	C	RtY_354	AGGTCCAGAGATGGACATGTTTCTGGGAAA[A/C]AATCATCTACTTGGCAAGGGCCACTCTAAG	GT:DP:AD	1:1:0,1	1:28:0,28	1:2:0,2	1:21:0,21	1:21:0,21	1:3:0,3	1:8:0,8	.:.:.	1:1:0,1	1:31:0,31	1:2:0,2	1:6:0,6	1:12:0,12	.:.:.	1:18:0,18	1:2:0,2	1:8:0,8	1:3:0,3	1:7:0,7	1:7:0,7	1:3:0,3	1:2:0,2	1:26:0,26	1:3:0,3	0:6:6,0	0:4:4,0	0:5:5,0	0:3:3,0	0:5:5,0	0:2:2,0	0:3:3,0	0:4:4,0	0:8:8,0	0:2:2,0	0:3:3,0	0:7:7,0	0:4:4,0	0:9:9,0	0:3:3,0	0:3:3,0	0:4:4,0
490	reindeerY1320_contig409:165	reindeerY1320_contig409	165	G	A	RtY_377	GCTCTGAAACACTTACCTCTTGGCCATGGA[G/A]AATAGTGGACAGGGTGTATGTTGGGGCATG	GT:DP:AD	.:.:.	0:21:21,0	0:6:6,0	0:16:16,0	0:14:14,0	0:4:4,0	.:.:.	0:2:2,0	0:1:1,0	0:10:10,0	0:2:2,0	0:7:7,0	0:1:1,0	0:2:2,0	0:16:16,0	0:2:2,0	0:2:2,0	0:9:9,0	0:6:6,0	0:4:4,0	0:5:5,0	0:7:7,0	0:22:22,0	0:2:2,0	0:7:7,0	0:1:1,0	1:7:0,7	1:3:0,3	1:3:0,3	0:5:5,0	0:6:6,0	0:4:4,0	0:4:4,0	0:5:5,0	0:2:2,0	0:8:8,0	0:7:7,0	0:11:11,0	0:2:2,0	0:5:5,0	0:7:7,0
491	reindeerY1320_contig43:1829	reindeerY1320_contig43	1829	T	C	RtY_378	TGGGATCTCATTCCCTGAGTGTCCACCGTC[T/C]CAACTCCCAAGTCTCCAGACTCTTCTCTCC	GT:DP:AD	0:2:2,0	0:20:20,0	0:1:1,0	0:20:20,0	0:19:19,0	0:2:2,0	0:4:4,0	0:5:5,0	0:1:1,0	0:29:29,0	0:2:2,0	0:3:3,0	0:1:1,0	.:.:.	0:28:28,0	0:6:6,0	0:3:3,0	0:6:6,0	0:5:5,0	0:9:9,0	0:2:2,0	0:3:3,0	0:22:22,0	0:5:5,0	0:5:5,0	0:5:5,0	1:7:0,7	1:4:0,4	1:1:0,1	0:3:3,0	0:4:4,0	0:8:8,0	0:3:3,0	0:3:3,0	0:7:7,0	0:6:6,0	0:4:4,0	0:8:8,0	0:5:5,0	0:5:5,0	0:7:7,0
492	reindeerY1320_contig115:544	reindeerY1320_contig115	544	G	A	RtY_379	ACTCTAGAAAAGGTGTATTTAATGGGGCAG[G/A]TAGGAGTGATGTTGAGTATATTCCTTATGT	GT:DP:AD	0:8:8,0	0:24:24,0	.:.:.	0:12:12,0	0:26:26,0	0:5:5,0	0:2:2,0	.:.:.	0:3:3,0	0:23:23,0	0:1:1,0	0:9:9,0	0:3:3,0	0:2:2,0	0:22:22,0	0:3:3,0	0:6:6,0	0:6:6,0	0:4:4,0	0:2:2,0	0:2:2,0	0:7:7,0	0:21:21,0	0:3:3,0	0:3:3,0	0:1:1,0	1:4:0,4	0:5:5,0	0:4:4,0	0:4:4,0	0:4:4,0	0:1:1,0	0:6:6,0	0:3:3,0	0:5:5,0	0:4:4,0	0:7:7,0	0:6:6,0	0:4:4,0	0:7:7,0	0:7:7,0
493	reindeerY1320_contig122:1890	reindeerY1320_contig122	1890	A	G	RtY_380	ATGTAGGAAAACATGTGCACAGATATAAAG[A/G]TGTGAAATATACTATAACCCATATATCATG	GT:DP:AD	0:1:1,0	0:13:13,0	.:.:.	0:22:22,0	0:28:28,0	0:5:5,0	0:2:2,0	0:1:1,0	.:.:.	0:23:23,0	.:.:.	0:2:2,0	.:.:.	0:9:9,0	0:12:12,0	0:4:4,0	0:5:5,0	0:5:5,0	0:5:5,0	0:2:2,0	0:2:2,0	0:5:5,0	0:22:22,0	0:2:2,0	0:2:2,0	0:5:5,0	1:2:0,2	0:5:5,0	0:2:2,0	0:1:1,0	0:3:3,0	.:.:.	0:5:5,0	0:2:2,0	0:3:3,0	0:3:3,0	0:9:9,0	0:6:6,0	0:8:8,0	0:3:3,0	0:4:4,0
494	reindeerY1320_contig254:1107	reindeerY1320_contig254	1107	C	A	RtY_381	TCTCTACATTTTACATTTAAACTCTGGGGA[C/A]GATTTCCTTATATGGAATATGAAATCTCAG	GT:DP:AD	0:8:8,0	0:18:18,0	0:4:4,0	0:21:21,0	0:25:25,0	.:.:.	0:2:2,0	0:2:2,0	0:2:2,0	0:17:17,0	0:4:4,0	0:1:1,0	.:.:.	0:1:1,0	0:22:22,0	0:4:4,0	0:7:7,0	0:8:8,0	0:9:9,0	0:5:5,0	0:7:7,0	0:4:4,0	0:22:22,0	.:.:.	.:.:.	0:2:2,0	1:8:0,8	0:3:3,0	0:3:3,0	.:.:.	0:4:4,0	.:.:.	0:7:7,0	0:1:1,0	0:2:2,0	0:4:4,0	0:7:7,0	0:9:9,0	0:4:4,0	0:5:5,0	0:5:5,0
495	reindeerY1320_contig264:320	reindeerY1320_contig264	320	C	T	RtY_382	GATTATCAAAATTTGCTAGAAGATATTAAG[C/T]GGATTAGGCCTTATTTAAAATTCACTACTC	GT:DP:AD	.:.:.	0:21:21,0	0:2:2,0	0:11:11,0	0:13:13,0	0:3:3,0	0:5:5,0	.:.:.	0:2:2,0	0:22:22,0	0:5:5,0	0:2:2,0	0:4:4,0	0:1:1,0	0:21:21,0	0:3:3,0	0:9:9,0	0:8:8,0	0:1:1,0	0:8:8,0	0:3:3,0	0:4:4,0	0:17:17,0	0:1:1,0	0:1:1,0	0:1:1,0	1:5:0,5	0:6:6,0	0:2:2,0	0:5:5,0	0:3:3,0	.:.:.	0:4:4,0	0:2:2,0	0:5:5,0	0:3:3,0	0:7:7,0	0:5:5,0	0:3:3,0	0:7:7,0	0:4:4,0
496	reindeerY1320_contig27:4624	reindeerY1320_contig27	4624	C	T	RtY_383	GCCCTGGTGGACGGAGACGAGGCTTGTGTT[C/T]GGCGGGACTGCTAGCTACTGGCAGAAGAAA	GT:DP:AD	.:.:.	0:18:18,0	0:4:4,0	0:22:22,0	0:18:18,0	0:5:5,0	0:2:2,0	0:1:1,0	0:1:1,0	0:21:21,0	.:.:.	0:2:2,0	.:.:.	0:4:4,0	0:19:19,0	0:12:12,0	0:6:6,0	0:8:8,0	0:3:3,0	0:4:4,0	0:8:8,0	.:.:.	0:24:24,0	0:6:6,0	0:11:11,0	0:2:2,0	1:4:0,4	0:4:4,0	0:2:2,0	0:13:13,0	0:10:10,0	0:9:9,0	0:6:6,0	0:5:5,0	0:5:5,0	0:8:8,0	0:5:5,0	0:6:6,0	0:6:6,0	0:8:8,0	0:5:5,0
497	reindeerY1320_contig352:624	reindeerY1320_contig352	624	C	G	RtY_384	ATGCTGGGCCACCCAGATCCCAATAAGCAG[C/G]CAGCTGCTCCACCCTGAGGAAGTTCTAGGA	GT:DP:AD	0:3:3,0	0:23:23,0	0:4:4,0	0:21:21,0	0:12:12,0	.:.:.	0:6:6,0	.:.:.	0:2:2,0	0:21:21,0	0:3:3,0	0:1:1,0	0:4:4,0	.:.:.	0:13:13,0	0:3:3,0	0:3:3,0	0:6:6,0	0:3:3,0	0:7:7,0	0:8:8,0	0:6:6,0	0:15:15,0	0:5:5,0	0:3:3,0	0:1:1,0	1:5:0,5	0:2:2,0	0:5:5,0	.:.:.	0:4:4,0	0:6:6,0	0:6:6,0	0:5:5,0	0:3:3,0	0:1:1,0	0:6:6,0	0:8:8,0	0:5:5,0	0:8:8,0	0:4:4,0
498	reindeerY1320_contig359:985	reindeerY1320_contig359	985	C	T	RtY_385	TACAGAAATCTCCAAGGAGGAATAATATCA[C/T]TGGTTAAGATGAGAATATTAATTATGACTA	GT:DP:AD	.:.:.	0:44:44,0	0:2:2,0	0:22:22,0	0:27:27,0	0:3:3,0	0:3:3,0	0:3:3,0	0:2:2,0	0:17:17,0	.:.:.	0:6:6,0	0:4:4,0	0:2:2,0	0:11:11,0	0:14:14,0	0:13:13,0	0:4:4,0	0:8:8,0	0:8:8,0	0:1:1,0	0:9:9,0	0:12:12,0	0:4:4,0	0:4:4,0	0:2:2,0	1:5:0,5	.:.:.	0:1:1,0	.:.:.	0:2:2,0	0:1:1,0	0:7:7,0	0:1:1,0	0:4:4,0	0:2:2,0	0:9:9,0	0:2:2,0	0:3:3,0	0:7:7,0	0:6:6,0
499	reindeerY1320_contig40:4123	reindeerY1320_contig40	4123	G	A	RtY_386	GTAGCTCCTGAGTCTGTGATCTTAAGCATC[G/A]TGCTCTAACAATATAGCTTGCAGTCTAGGG	GT:DP:AD	.:.:.	0:28:28,0	0:1:1,0	0:19:19,0	0:16:16,0	0:3:3,0	0:4:4,0	0:2:2,0	0:1:1,0	0:18:18,0	0:2:2,0	0:6:6,0	0:7:7,0	0:3:3,0	0:23:23,0	0:9:9,0	0:7:7,0	0:8:8,0	0:3:3,0	0:11:11,0	0:1:1,0	0:8:8,0	0:14:14,0	0:2:2,0	0:4:4,0	0:5:5,0	1:4:0,4	0:7:7,0	0:4:4,0	0:9:9,0	0:10:10,0	0:8:8,0	0:8:7,1	0:2:2,0	0:5:5,0	0:14:14,0	0:7:7,0	0:5:5,0	0:5:5,0	0:5:5,0	0:10:10,0
500	reindeerY1320_contig566:573	reindeerY1320_contig566	573	C	T	RtY_387	ATCCTCCTCCATGATTTTCTTTTTTCTTGA[C/T]GTTGCTTCTTCCACTGCTTGCTGTTCAATA	GT:DP:AD	0:16:9,7	0:14:14,0	0:3:3,0	0:24:24,0	0:11:11,0	.:.:.	0:1:1,0	.:.:.	0:2:2,0	0:18:18,0	.:.:.	0:6:6,0	0:1:1,0	0:9:9,0	0:10:10,0	0:6:6,0	0:6:6,0	0:4:4,0	0:2:2,0	0:11:11,0	0:8:8,0	0:5:5,0	0:18:18,0	0:3:3,0	0:2:2,0	.:.:.	1:8:0,8	0:3:3,0	0:8:8,0	0:2:2,0	0:7:7,0	0:4:4,0	0:3:3,0	0:6:6,0	0:4:4,0	0:3:3,0	0:6:6,0	0:4:4,0	0:4:4,0	0:2:2,0	0:4:4,0
501	reindeerY1320_contig65:2782	reindeerY1320_contig65	2782	C	T	RtY_388	GATGTAAAATTACTAAGAAAATGAAAAAAA[C/T]AGCAGATTGTATGTTTCTGTAAAAATGATT	GT:DP:AD	0:3:3,0	0:14:14,0	0:4:4,0	0:21:21,0	0:22:22,0	.:.:.	0:2:2,0	0:3:3,0	0:3:3,0	0:25:25,0	0:4:4,0	0:3:3,0	0:1:1,0	0:2:2,0	0:20:20,0	0:2:2,0	0:6:6,0	0:2:2,0	0:4:4,0	0:6:6,0	0:3:3,0	0:6:6,0	0:20:20,0	0:1:1,0	0:1:1,0	0:6:6,0	1:7:0,7	0:4:4,0	0:3:3,0	0:2:2,0	0:4:4,0	.:.:.	0:6:6,0	0:1:1,0	0:3:3,0	0:2:2,0	0:7:7,0	0:8:8,0	0:10:10,0	0:9:9,0	0:10:10,0
502	reindeerY1320_contig40:2804	reindeerY1320_contig40	2804	C	T	RtY_389	GCATGTATTTTGCAACTACTGAGCTCATGA[C/T]ATTGTGCATTATTTTCCAACTATATAGCTA	GT:DP:AD	.:.:.	0:23:23,0	0:3:3,0	0:25:25,0	0:30:30,0	.:.:.	0:4:4,0	0:3:3,0	0:8:8,0	0:21:21,0	0:5:5,0	0:12:12,0	0:4:4,0	0:1:1,0	0:36:36,0	0:8:8,0	0:5:5,0	0:10:10,0	0:5:5,0	0:3:3,0	0:3:3,0	0:1:1,0	0:18:18,0	0:6:6,0	0:1:1,0	0:4:4,0	1:6:0,6	0:1:1,0	0:8:8,0	0:2:2,0	0:2:2,0	0:1:1,0	0:6:6,0	0:1:1,0	0:7:7,0	0:4:4,0	0:13:13,0	0:11:10,1	0:7:7,0	0:9:9,0	0:5:5,0
503	reindeerY1320_contig66:2365	reindeerY1320_contig66	2365	G	A	RtY_390	TATTACCACATAGTAATTCCAGACAGTAGC[G/A]ATTATGACACAAGCACTGGCCTCAGTGTTG	GT:DP:AD	.:.:.	0:13:13,0	0:4:4,0	0:24:24,0	0:13:13,0	0:2:2,0	.:.:.	0:2:2,0	0:1:1,0	0:17:17,0	0:2:2,0	0:6:6,0	0:6:6,0	0:1:1,0	0:25:25,0	0:6:6,0	0:11:11,0	0:4:4,0	0:9:9,0	0:2:2,0	0:5:5,0	0:3:3,0	0:15:14,0	0:9:9,0	0:3:3,0	0:2:2,0	1:6:0,6	0:6:6,0	0:7:7,0	0:7:7,0	0:4:4,0	0:5:5,0	0:10:10,0	0:9:9,0	0:6:6,0	0:6:6,0	0:6:6,0	0:8:8,0	0:5:5,0	0:4:4,0	0:6:6,0
504	reindeerY1320_contig126:2228	reindeerY1320_contig126	2228	A	G	RtY_391	CCTTGCCTTCACATTATTTTGAAAAAAATA[A/G]TTTTATTTTGCTAAATATTGAAACTGTAAG	GT:DP:AD	0:2:2,0	0:39:39,0	0:3:3,0	0:21:21,0	0:42:42,0	0:9:9,0	0:2:2,0	0:5:5,0	0:2:2,0	0:14:14,0	0:5:5,0	0:5:5,0	0:3:3,0	.:.:.	0:22:22,0	0:7:7,0	0:7:7,0	0:11:11,0	0:9:9,0	0:10:10,0	0:5:5,0	0:4:4,0	0:14:14,0	0:3:3,0	0:4:4,0	0:2:2,0	1:3:0,3	0:5:5,0	0:2:2,0	.:.:.	0:4:4,0	0:2:2,0	0:10:10,0	0:4:4,0	0:5:5,0	0:1:1,0	0:4:4,0	0:11:11,0	0:2:2,0	0:7:7,0	0:7:7,0
505	reindeerY1320_contig678:538	reindeerY1320_contig678	538	A	C	RtY_392	AGAAACCTCCTGGTTACAAAGCCAAAACAC[A/C]GTCTTCTTGGTGAGTAGAACAGAGACTGGT	GT:DP:AD	0:2:2,0	0:18:18,0	0:3:3,0	0:13:13,0	0:9:9,0	0:4:4,0	.:.:.	0:1:1,0	0:6:6,0	0:11:11,0	.:.:.	0:5:5,0	0:2:2,0	0:2:2,0	0:23:23,0	0:1:1,0	0:5:5,0	0:7:7,0	0:8:8,0	0:6:6,0	0:4:4,0	0:7:7,0	0:14:14,0	0:5:5,0	0:3:3,0	.:.:.	1:5:0,5	0:1:1,0	0:2:2,0	0:1:1,0	0:7:7,0	0:11:11,0	0:2:2,0	0:8:8,0	0:2:2,0	0:5:5,0	0:8:8,0	0:3:3,0	0:2:2,0	0:3:3,0	0:6:6,0
506	reindeerY1320_contig76:2710	reindeerY1320_contig76	2710	G	A	RtY_393	ATGATGAAGGGTGTGTGAAGCACGAGCTTC[G/A]GTAACAGTGTCAATTGCAATCGTTTTAGGA	GT:DP:AD	.:.:.	0:18:18,0	0:7:7,0	0:27:27,0	0:23:23,0	0:1:1,0	.:.:.	.:.:.	0:4:4,0	0:16:16,0	0:1:1,0	0:5:5,0	0:3:3,0	0:4:4,0	0:22:22,0	0:7:7,0	0:5:5,0	0:4:4,0	0:10:10,0	0:6:6,0	0:5:5,0	0:14:14,0	0:28:28,0	0:7:7,0	0:3:3,0	0:3:3,0	1:2:0,2	0:6:6,0	0:6:6,0	0:4:4,0	0:5:5,0	0:7:7,0	0:7:7,0	0:6:6,0	0:8:8,0	0:2:2,0	0:11:11,0	0:9:9,0	0:5:5,0	0:2:2,0	0:5:5,0
507	reindeerY1320_contig79:1181	reindeerY1320_contig79	1181	G	A	RtY_394	TAGTACAGTAGATATAAGCAGGATACCTTC[G/A]AAATGGATGCCTTAATAAAAATGGGAATTT	GT:DP:AD	0:4:4,0	0:25:25,0	0:4:4,0	0:19:19,0	0:18:18,0	0:3:3,0	0:3:3,0	0:1:1,0	0:3:3,0	0:19:19,0	0:2:2,0	0:2:2,0	0:1:1,0	0:1:1,0	0:18:18,0	0:5:5,0	0:11:11,0	0:8:8,0	0:4:4,0	0:11:11,0	0:9:9,0	0:8:8,0	0:26:26,0	0:1:1,0	0:1:1,0	0:2:2,0	1:5:0,5	0:3:3,0	0:4:4,0	0:4:4,0	0:3:3,0	0:2:2,0	0:7:7,0	0:2:2,0	0:3:3,0	0:4:4,0	0:8:8,0	0:10:10,0	0:4:4,0	0:8:8,0	0:6:6,0
508	reindeerY1320_contig115:953	reindeerY1320_contig115	953	T	C	RtY_395	ACAGACATATAGCTCCCTGATTGAAGGAGC[T/C]GAATCATTATATCTGTGACATCACAACCAC	GT:DP:AD	.:.:.	0:19:19,0	0:2:2,0	0:12:12,0	0:17:17,0	0:4:4,0	.:.:.	0:3:3,0	0:4:4,0	0:17:17,0	0:3:3,0	0:3:3,0	0:3:3,0	.:.:.	0:18:18,0	0:4:4,0	0:9:9,0	0:4:4,0	0:5:5,0	0:5:5,0	0:5:5,0	0:10:10,0	0:24:24,0	0:5:5,0	0:5:5,0	0:3:3,0	0:3:3,0	1:3:0,3	1:3:0,3	0:3:3,0	0:7:7,0	0:5:5,0	0:8:8,0	0:4:4,0	0:7:7,0	0:6:6,0	0:8:8,0	0:6:6,0	0:11:11,0	0:6:6,0	0:6:6,0
509	reindeerY1320_contig16:3241	reindeerY1320_contig16	3241	T	C	RtY_396	TGCTCAGTATAGTAAGGCACTATTACCTTG[T/C]CATATCTGTTTTTAACCCATAAGTTATTTC	GT:DP:AD	0:12:12,0	0:17:17,0	0:5:5,0	0:17:17,0	0:19:19,0	0:5:5,0	0:4:4,0	.:.:.	.:.:.	0:29:29,0	.:.:.	0:4:4,0	.:.:.	.:.:.	0:18:18,0	0:6:6,0	0:7:7,0	0:3:3,0	0:5:5,0	0:9:9,0	0:4:4,0	0:6:6,0	0:24:24,0	0:1:1,0	0:4:4,0	0:5:5,0	0:5:5,0	1:8:0,8	1:2:0,2	.:.:.	0:2:2,0	.:.:.	0:4:4,0	0:1:1,0	0:4:4,0	0:1:1,0	0:5:5,0	0:10:10,0	0:5:5,0	0:7:7,0	0:4:4,0
510	reindeerY1320_contig30:3352	reindeerY1320_contig30	3352	C	T	RtY_397	GGAGCATCACAGCAGCTGGACAAACCTGGG[C/T]CACAATAGGGTAACATTGGCTACACAGATT	GT:DP:AD	0:4:4,0	0:21:21,0	0:3:3,0	0:18:18,0	0:26:26,0	0:3:3,0	0:5:5,0	0:2:2,0	0:8:8,0	0:20:20,0	0:1:1,0	0:3:3,0	0:5:5,0	0:1:1,0	0:23:23,0	0:8:8,0	0:4:4,0	0:6:6,0	0:6:6,0	0:5:5,0	0:4:4,0	0:7:7,0	0:27:27,0	0:6:6,0	0:7:7,0	0:6:6,0	0:4:4,0	1:6:0,6	1:2:0,2	0:5:5,0	0:12:12,0	0:6:6,0	0:9:9,0	0:2:2,0	0:8:8,0	0:4:4,0	0:9:9,0	0:9:9,0	0:5:5,0	0:3:3,0	0:6:6,0
511	reindeerY1320_contig186:1272	reindeerY1320_contig186	1272	C	T	RtY_398	TGTATGAGGTTTTTGTATATAGAATGTAGA[C/T]ATCTCCCTATCTATATCACCTGTGATTATT	GT:DP:AD	0:12:12,0	0:37:37,0	.:.:.	0:17:17,0	0:35:35,0	0:1:1,0	0:4:4,0	0:4:4,0	0:4:4,0	0:26:26,0	0:2:2,0	0:3:3,0	0:4:4,0	.:.:.	0:17:17,0	0:10:10,0	0:1:1,0	0:8:8,0	0:12:12,0	0:6:6,0	0:4:4,0	0:4:4,0	0:21:21,0	.:.:.	0:2:2,0	0:3:3,0	0:6:6,0	1:7:0,7	1:4:0,4	.:.:.	0:2:2,0	.:.:.	0:11:11,0	0:2:2,0	0:1:1,0	0:1:1,0	0:7:7,0	0:8:8,0	0:5:5,0	0:12:12,0	0:16:16,0
512	reindeerY1320_contig231:674	reindeerY1320_contig231	674	C	A	RtY_399	CATCTACAATTTGCAACTTCTGTCCTGTTA[C/A]CTGAATTAAGGATTTCCATATTGTCTTGTC	GT:DP:AD	0:2:1,0	0:22:22,0	.:.:.	0:14:14,0	0:22:22,0	0:2:2,0	0:2:2,0	0:2:2,0	0:2:2,0	0:17:17,0	0:2:2,0	.:.:.	0:2:2,0	0:2:2,0	0:19:19,0	0:5:5,0	0:9:9,0	0:3:3,0	0:1:1,0	0:7:7,0	0:2:2,0	0:9:9,0	0:13:13,0	0:1:1,0	0:1:1,0	0:7:7,0	0:4:4,0	1:4:0,4	1:3:0,3	0:2:2,0	0:4:4,0	0:1:1,0	0:2:2,0	0:1:1,0	0:1:1,0	0:3:3,0	0:6:6,0	0:3:3,0	0:3:3,0	0:9:9,0	0:6:6,0
513	reindeerY1320_contig352:585	reindeerY1320_contig352	585	A	G	RtY_400	GATAGAAGGTCCTGTCAAAAAATAGCTCTC[A/G]TGGCATCCATGCTGGGCCACCCAGATCCCA	GT:DP:AD	0:4:4,0	0:23:23,0	0:4:4,0	0:17:17,0	0:13:13,0	.:.:.	0:6:6,0	0:1:1,0	0:2:2,0	0:19:19,0	0:2:2,0	0:2:2,0	0:3:3,0	.:.:.	0:11:11,0	0:5:5,0	0:2:2,0	0:5:5,0	0:4:4,0	0:4:4,0	0:10:10,0	0:6:6,0	0:15:15,0	0:7:7,0	0:3:3,0	0:2:2,0	0:7:7,0	1:2:0,2	1:5:0,5	.:.:.	0:4:4,0	0:7:7,0	0:6:6,0	0:4:4,0	0:3:3,0	.:.:.	0:6:6,0	0:12:12,0	0:5:5,0	0:9:9,0	0:4:4,0
514	reindeerY1320_contig355:268	reindeerY1320_contig355	268	G	A	RtY_401	GTTGTTTTGGCTGAGGAGTTTGGTCCATTG[G/A]GATATTTCTTTTTCTATTTGGGAATAACCT	GT:DP:AD	0:4:4,0	0:14:14,0	0:1:1,0	0:20:20,0	0:20:20,0	0:1:1,0	0:4:4,0	0:3:3,0	0:1:1,0	0:21:21,0	.:.:.	0:2:2,0	0:4:4,0	.:.:.	0:23:23,0	0:2:2,0	0:4:4,0	0:7:7,0	0:3:3,0	0:12:12,0	0:1:1,0	0:10:10,0	0:16:16,0	0:3:3,0	0:3:3,0	0:7:7,0	0:1:1,0	1:4:0,4	1:2:0,2	0:2:2,0	0:7:7,0	.:.:.	0:5:5,0	0:1:1,0	0:2:2,0	0:4:4,0	0:6:6,0	0:7:7,0	0:7:7,0	0:6:6,0	0:7:7,0
515	reindeerY1320_contig8:5927	reindeerY1320_contig8	5927	G	A	RtY_402	GATCTGGGGCAGCCCTGCCCCAAGACTTCT[G/A]CTGTGTATTCTTCTCACGTGTGTGGAACAA	GT:DP:AD	.:.:.	0:26:26,0	0:3:3,0	0:26:26,0	0:28:28,0	0:1:1,0	0:3:3,0	.:.:.	0:6:6,0	0:22:22,0	0:3:3,0	.:.:.	0:5:5,0	.:.:.	0:37:37,0	0:7:7,0	0:13:13,0	0:14:14,0	0:12:12,0	0:4:4,0	0:4:4,0	0:6:6,0	0:17:17,0	0:4:4,0	0:4:4,0	.:.:.	0:6:6,0	1:6:0,6	1:5:0,5	0:12:12,0	0:11:11,0	0:9:9,0	0:8:8,0	0:3:3,0	0:6:6,0	0:10:10,0	0:9:9,0	0:5:5,0	0:6:6,0	0:4:4,0	0:11:11,0
516	reindeerY1320_contig51:2636	reindeerY1320_contig51	2636	G	A	RtY_403	TTTTGTTTGTTTTAAAATGTCTCTTTGCTA[G/A]AAGTCAGTCTGAGATGAAAATCTAATCTAA	GT:DP:AD	0:9:9,0	0:16:15,0	0:7:7,0	0:20:20,0	0:25:25,0	0:1:1,0	0:2:2,0	0:2:2,0	0:4:4,0	0:24:24,0	0:1:1,0	0:2:2,0	.:.:.	0:2:2,0	0:19:19,0	0:5:5,0	0:9:9,0	0:7:7,0	0:11:11,0	0:5:5,0	0:1:1,0	0:4:4,0	0:21:21,0	.:.:.	0:3:3,0	.:.:.	0:2:2,0	1:6:0,6	1:3:0,3	0:2:2,0	0:6:6,0	0:3:3,0	0:4:4,0	0:6:6,0	0:3:3,0	0:7:7,0	0:8:8,0	0:9:9,0	0:4:4,0	0:11:11,0	0:3:3,0
517	reindeerY1320_contig67:3218	reindeerY1320_contig67	3218	C	T	RtY_404	TGTGGTGATGCTGCTATTATCTTTATATTA[C/T]GATTTGACTAGCAATAGTTTATAATTATCC	GT:DP:AD	.:.:.	0:20:20,0	0:3:3,0	0:22:22,0	0:14:14,0	.:.:.	0:3:3,0	0:5:5,0	0:3:3,0	0:30:30,0	0:5:5,0	0:3:3,0	0:3:3,0	.:.:.	0:24:24,0	0:4:4,0	0:7:7,0	0:7:7,0	0:3:3,0	0:7:7,0	0:6:6,0	0:2:2,0	0:16:16,0	.:.:.	0:1:1,0	0:2:2,0	0:5:5,0	1:5:0,5	1:3:0,3	.:.:.	0:4:4,0	.:.:.	0:10:10,0	0:2:2,0	0:4:4,0	0:4:4,0	0:3:3,0	0:11:11,0	0:5:5,0	0:8:8,0	0:11:11,0
518	reindeerY1320_contig37:1847	reindeerY1320_contig37	1847	A	C	RtY_405	AAGAGGTCTCAGAAGAATAAAAAGCTGCAG[A/C]CCCTTTGATTGCATATTTGATTCCCATAAG	GT:DP:AD	0:2:2,0	0:25:25,0	0:2:2,0	0:31:31,0	0:21:21,0	.:.:.	0:2:2,0	0:6:6,0	0:3:3,0	0:19:19,0	0:4:4,0	0:5:5,0	0:2:2,0	0:5:5,0	0:11:11,0	0:4:4,0	0:3:3,0	0:4:4,0	0:6:6,0	0:5:5,0	0:2:2,0	0:6:6,0	0:19:19,0	0:2:2,0	.:.:.	0:1:1,0	0:3:3,0	1:4:0,4	.:.:.	0:2:2,0	0:7:7,0	0:2:2,0	0:4:4,0	0:3:3,0	0:2:2,0	0:4:4,0	0:9:9,0	0:6:6,0	0:4:4,0	0:9:9,0	0:5:5,0
519	reindeerY1320_contig51:3852	reindeerY1320_contig51	3852	A	T	RtY_406	AGCCATTAATGTTTGTTTCAATGTCTCTTC[A/T]GTGGTATATATCTCCATTAGTGGAATGCCA	GT:DP:AD	.:.:.	0:18:18,0	0:10:10,0	0:26:26,0	0:20:20,0	.:.:.	0:1:1,0	0:3:3,0	0:2:2,0	0:17:16,0	0:3:3,0	0:9:9,0	0:2:2,0	.:.:.	0:16:16,0	0:4:4,0	0:9:9,0	0:9:9,0	0:4:4,0	0:5:5,0	0:6:6,0	0:7:7,0	0:22:22,0	0:2:2,0	0:5:5,0	0:2:1,0	0:4:4,0	1:4:0,4	0:3:3,0	0:2:2,0	0:8:8,0	0:1:1,0	0:6:6,0	0:2:2,0	0:1:1,0	0:4:4,0	0:8:8,0	0:3:3,0	0:4:4,0	0:5:5,0	0:8:8,0
520	reindeerY1320_contig89:680	reindeerY1320_contig89	680	T	G	RtY_407	ATTGAGCCCTGTGGCTTAACAGCACCCTCA[T/G]TTCATCTTCTTACTGAATTAATTTCCTACT	GT:DP:AD	0:10:10,0	0:26:26,0	0:3:3,0	0:19:19,0	0:18:18,0	.:.:.	0:3:3,0	0:1:1,0	0:4:4,0	0:27:27,0	0:3:3,0	0:5:5,0	0:3:3,0	0:3:3,0	0:21:21,0	0:6:6,0	0:6:6,0	0:4:4,0	0:10:10,0	0:5:5,0	0:4:4,0	0:10:10,0	0:25:25,0	0:5:5,0	0:6:6,0	0:2:2,0	0:7:7,0	1:3:0,3	0:1:1,0	0:1:1,0	0:5:5,0	0:5:5,0	0:10:10,0	0:3:3,0	0:4:4,0	0:5:5,0	0:8:8,0	0:12:12,0	0:7:7,0	0:8:8,0	0:9:9,0
521	reindeerY1320_contig37:483	reindeerY1320_contig37	483	T	C	RtY_408	GTTGTAGTGATCTACATGGGTCACAGTCTA[T/C]GGAACACAGCCCCTCATTTGGATGGATAGA	GT:DP:AD	.:.:.	1:19:0,19	1:1:0,1	1:23:0,23	1:20:0,20	1:1:0,1	1:4:0,4	1:3:0,3	1:4:0,4	1:22:0,21	1:3:0,3	1:6:0,6	1:2:1,1	1:2:0,2	1:26:0,26	1:6:0,6	1:5:0,5	1:9:0,9	1:3:0,3	1:6:0,6	1:6:0,6	1:6:0,6	1:17:0,17	1:6:0,6	1:2:0,2	.:.:.	1:1:0,1	1:7:0,7	1:8:0,8	0:3:3,0	0:6:6,0	0:4:4,0	0:5:5,0	0:3:2,1	0:3:3,0	0:3:3,0	0:7:7,0	0:7:7,0	0:2:2,0	0:8:8,0	0:6:6,0
522	reindeerY1320_contig301:543	reindeerY1320_contig301	543	C	A	RtY_409	AATTTGATGACATAGCAAGATGCCTGAAAT[C/A]TAAACTGAGGCCCTTGAACTTGATTGCTTG	GT:DP:AD	0:5:5,0	0:16:16,0	0:3:3,0	0:14:14,0	0:21:20,0	.:.:.	0:3:3,0	0:2:2,0	0:2:2,0	0:20:20,0	0:1:1,0	0:4:4,0	0:4:4,0	0:6:6,0	0:17:17,0	.:.:.	.:.:.	0:6:6,0	0:3:3,0	0:4:4,0	0:5:5,0	0:5:5,0	0:14:14,0	0:3:3,0	0:2:2,0	0:3:3,0	0:3:3,0	0:3:3,0	0:2:2,0	1:1:0,1	1:2:0,2	1:2:0,2	1:6:0,6	.:.:.	1:2:0,2	1:2:0,2	1:8:0,8	1:9:0,9	1:2:0,2	1:7:0,7	1:1:0,1
523	reindeerY1320_contig396:562	reindeerY1320_contig396	562	C	A	RtY_410	TACACTAGGTTCCTCTTTAAGACAAGGAAT[C/A]TCTTTCCTTAATTTGTTCTTTCTTTCTTGG	GT:DP:AD	0:10:10,0	0:26:26,0	0:1:1,0	0:11:11,0	0:29:29,0	0:2:2,0	0:1:1,0	0:3:3,0	.:.:.	0:25:25,0	0:1:1,0	0:3:3,0	0:3:3,0	0:1:1,0	0:26:26,0	0:4:4,0	0:4:4,0	0:4:4,0	0:5:5,0	0:6:6,0	0:5:5,0	0:2:2,0	0:16:16,0	0:2:2,0	0:4:4,0	0:6:6,0	0:6:6,0	0:10:10,0	0:9:9,0	1:4:0,4	1:4:0,4	1:2:0,2	1:4:0,4	1:6:0,6	1:8:0,8	1:6:0,6	1:4:0,4	1:6:0,6	1:4:0,4	1:3:0,3	1:3:0,3
524	reindeerY1320_contig1037:155	reindeerY1320_contig1037	155	G	A	RtY_411	ATAGACTGAGACTAATGTCACCACTTTGAG[G/A]ACACCTTAATTAGGAAACATGTCAAATATG	GT:DP:AD	.:.:.	0:9:9,0	0:2:2,0	0:8:8,0	0:11:11,0	.:.:.	0:1:1,0	0:3:3,0	.:.:.	0:16:16,0	0:3:3,0	0:6:6,0	0:2:2,0	0:5:5,0	0:13:13,0	0:4:4,0	0:7:7,0	0:2:2,0	0:5:5,0	0:8:8,0	0:3:3,0	0:5:5,0	0:10:10,0	0:1:1,0	0:3:3,0	0:4:4,0	0:3:3,0	0:5:5,0	0:3:3,0	1:2:0,2	1:1:0,1	1:1:0,1	1:5:0,5	1:2:0,2	0:2:2,0	.:.:.	0:6:6,0	0:7:7,0	0:3:3,0	0:11:11,0	0:7:7,0
525	reindeerY1320_contig1105:263	reindeerY1320_contig1105	263	G	A	RtY_412	TGGTATGAGTTATAATGTCTCCTTTCTTAT[G/A]TATAAATTTATTGATTTCAGTGTTCTCCCT	GT:DP:AD	.:.:.	0:15:15,0	0:3:3,0	0:13:13,0	0:8:8,0	0:2:2,0	0:1:1,0	0:4:4,0	0:1:1,0	0:15:15,0	0:6:6,0	0:7:7,0	0:2:2,0	0:1:1,0	0:14:14,0	0:4:4,0	0:4:4,0	0:2:2,0	0:4:4,0	0:4:4,0	0:4:4,0	0:5:5,0	0:13:13,0	.:.:.	0:1:1,0	0:3:3,0	0:6:6,0	0:9:9,0	0:1:1,0	1:1:0,1	1:3:0,3	.:.:.	1:5:0,5	1:5:0,5	0:6:6,0	0:2:2,0	0:3:3,0	0:5:5,0	0:4:4,0	0:3:3,0	0:8:8,0
526	reindeerY1320_contig238:1328	reindeerY1320_contig238	1328	G	C	RtY_413	ACTTGGAACTCTTTGGTGAGGTGAACGTAT[G/C]TTTTCCTTGATCATTAATATGGAAAATAAT	GT:DP:AD	0:6:6,0	0:21:21,0	0:2:2,0	0:21:21,0	0:19:19,0	0:1:1,0	0:2:2,0	0:3:3,0	0:1:1,0	0:18:18,0	.:.:.	.:.:.	0:3:3,0	0:4:4,0	0:18:18,0	0:1:1,0	0:6:6,0	0:7:7,0	0:7:7,0	0:5:5,0	0:3:3,0	0:4:4,0	0:23:23,0	0:1:1,0	.:.:.	0:1:1,0	0:3:3,0	0:4:4,0	0:4:4,0	.:.:.	1:3:0,3	.:.:.	1:2:0,2	1:1:0,1	0:5:5,0	0:1:1,0	0:2:2,0	0:9:9,0	0:8:8,0	0:6:6,0	0:4:4,0
527	reindeerY1320_contig331:1281	reindeerY1320_contig331	1281	C	G	RtY_414	TTATAGAGTAATAGAGTAAGAAATGAGTTG[C/G]TGGAGAAAATGATACAGGAAATTTGTAAAC	GT:DP:AD	.:.:.	0:20:20,0	0:1:1,0	0:20:20,0	0:16:16,0	0:4:4,0	0:6:6,0	.:.:.	0:2:2,0	0:14:14,0	.:.:.	0:2:2,0	0:5:5,0	.:.:.	0:11:11,0	0:3:3,0	0:9:9,0	0:3:3,0	0:3:3,0	0:7:7,0	0:4:4,0	0:5:5,0	0:22:22,0	0:1:1,0	0:3:3,0	0:4:4,0	.:.:.	.:.:.	0:4:4,0	1:3:0,3	1:5:0,5	.:.:.	1:3:0,3	1:2:0,2	0:3:3,0	0:3:3,0	0:9:9,0	0:5:5,0	0:4:4,0	0:8:8,0	0:8:8,0
528	reindeerY1320_contig389:665	reindeerY1320_contig389	665	A	G	RtY_415	CCACACATCAAATATTTTTTTAACTGTCAG[A/G]ATATTTTACTAGAGAATCAGATAGGTTATT	GT:DP:AD	.:.:.	0:20:20,0	0:2:2,0	0:16:16,0	0:27:27,0	.:.:.	0:2:2,0	0:6:6,0	0:2:2,0	0:25:25,0	0:3:3,0	0:2:2,0	0:2:2,0	0:2:2,0	0:23:23,0	0:5:5,0	0:10:10,0	0:4:4,0	0:6:6,0	0:7:7,0	0:1:1,0	0:4:4,0	0:22:22,0	0:1:1,0	0:1:1,0	0:5:5,0	0:2:2,0	0:3:3,0	0:4:4,0	.:.:.	1:5:1,4	1:1:0,1	1:4:0,4	1:5:0,5	0:5:5,0	0:1:1,0	0:5:5,0	0:6:6,0	0:3:3,0	0:8:8,0	0:4:4,0
529	reindeerY1320_contig113:1602	reindeerY1320_contig113	1602	T	C	RtY_416	ACAATCCTTTTCACTATGTGTCTTATAAGT[T/C]TGGATGAGATTTTTGACACCACCACTGACA	GT:DP:AD	0:13:13,0	0:15:15,0	0:4:4,0	0:26:26,0	0:19:19,0	0:1:1,0	0:1:1,0	0:2:2,0	0:8:8,0	0:22:22,0	0:7:7,0	0:5:5,0	0:3:3,0	0:4:4,0	0:22:22,0	0:5:5,0	0:3:3,0	0:5:5,0	0:6:6,0	0:8:8,0	0:1:1,0	0:6:6,0	0:23:23,0	0:1:1,0	0:1:1,0	0:2:2,0	0:4:4,0	0:3:3,0	0:4:4,0	1:1:0,1	1:2:0,2	.:.:.	1:6:0,6	1:6:0,6	0:1:1,0	0:3:3,0	0:7:7,0	0:4:4,0	0:7:7,0	0:6:6,0	0:6:6,0
530	reindeerY1320_contig4:7144	reindeerY1320_contig4	7144	G	A	RtY_417	ATGATTCTAGCAAAAGATACCCCATAGCTC[G/A]TGTTGAATGTACTGGCGTAAATTCCTTCCC	GT:DP:AD	.:.:.	0:16:16,0	.:.:.	0:34:34,0	0:20:20,0	.:.:.	0:3:3,0	0:3:3,0	0:2:2,0	0:21:21,0	0:3:3,0	0:12:12,0	0:5:5,0	0:1:1,0	0:18:18,0	0:5:5,0	0:2:2,0	0:1:1,0	0:6:6,0	0:1:1,0	0:4:4,0	0:4:4,0	0:20:20,0	0:6:6,0	0:7:7,0	0:5:5,0	0:5:5,0	0:7:7,0	0:5:5,0	1:4:0,4	1:9:0,9	1:9:0,9	1:9:0,9	1:6:0,6	0:5:5,0	0:10:10,0	0:6:6,0	0:9:9,0	0:13:13,0	0:10:10,0	0:10:10,0
531	reindeerY1320_contig43:1536	reindeerY1320_contig43	1536	T	C	RtY_418	ACCAGTGTCTCATCTCTTGAGTCTCTATGG[T/C]CTTATGTCCTGAGTCTCCAGACTCTCCTAT	GT:DP:AD	.:.:.	0:22:22,0	0:2:2,0	0:15:15,0	0:22:22,0	0:3:3,0	0:4:4,0	0:2:2,0	0:1:1,0	0:22:22,0	.:.:.	0:1:1,0	0:2:2,0	.:.:.	0:29:29,0	0:8:8,0	0:3:3,0	0:3:3,0	0:4:4,0	0:2:2,0	0:8:8,0	0:4:4,0	0:18:18,0	0:4:4,0	0:4:3,1	0:4:4,0	0:7:7,0	0:2:2,0	0:4:4,0	1:2:0,2	1:8:0,8	1:3:0,3	1:1:0,1	1:4:0,4	0:3:3,0	0:3:3,0	0:4:4,0	0:4:4,0	0:8:8,0	0:3:3,0	0:7:7,0
532	reindeerY1320_contig727:426	reindeerY1320_contig727	426	G	C	RtY_419	AACTTCATGGCAAATGGATGGGAAAGTAGT[G/C]GTAACAGTGGCAGACTTTCCTTTGGGGGAC	GT:DP:AD	.:.:.	0:20:20,0	0:2:2,0	0:15:15,0	0:18:18,0	.:.:.	0:1:1,0	0:2:2,0	0:8:8,0	0:27:27,0	0:4:4,0	0:4:4,0	0:4:4,0	0:4:4,0	0:15:15,0	0:10:10,0	0:3:3,0	0:7:7,0	0:5:5,0	0:5:5,0	0:7:7,0	0:6:6,0	0:18:18,0	0:6:6,0	0:4:4,0	0:4:4,0	0:9:9,0	0:5:5,0	0:3:3,0	1:9:0,9	1:5:0,5	1:1:0,1	1:8:0,8	1:8:0,8	0:6:6,0	0:13:13,0	0:4:4,0	0:3:3,0	0:7:7,0	0:3:3,0	0:10:10,0
533	reindeerY1320_contig471:718	reindeerY1320_contig471	718	G	A	RtY_420	TCTTAACAACTTTCGGATTTAAAATATGGA[G/A]ATTAATTCTTTTATGTCCTCCATTATTTCT	GT:DP:AD	0:9:9,0	0:18:18,0	.:.:.	0:11:11,0	0:25:25,0	0:3:3,0	0:3:3,0	0:1:1,0	.:.:.	0:17:17,0	0:4:4,0	0:2:2,0	0:2:2,0	0:7:7,0	0:12:12,0	0:3:3,0	0:4:4,0	0:6:6,0	0:5:5,0	0:9:9,0	0:2:2,0	0:6:6,0	0:19:19,0	.:.:.	0:4:4,0	0:2:2,0	0:5:5,0	0:6:6,0	0:1:1,0	.:.:.	1:2:0,2	.:.:.	1:7:0,7	1:2:0,2	0:1:1,0	0:2:2,0	0:6:6,0	0:3:3,0	0:3:3,0	0:7:7,0	0:7:7,0
534	reindeerY1320_contig113:1429	reindeerY1320_contig113	1429	C	T	RtY_421	ACAAGCATTTACGACATGACCAGGAAAAAG[C/T]AGATCCTGAACAAATATTTGTTCAAAGTAA	GT:DP:AD	0:20:20,0	0:21:21,0	0:2:2,0	0:22:22,0	0:20:20,0	0:1:1,0	0:2:2,0	0:2:2,0	0:3:3,0	0:23:23,0	0:4:4,0	0:8:8,0	0:5:5,0	0:2:2,0	0:25:25,0	0:2:2,0	0:5:5,0	0:3:3,0	0:10:10,0	0:7:7,0	0:5:5,0	0:7:7,0	0:14:14,0	0:2:2,0	0:1:1,0	0:8:8,0	0:4:4,0	0:2:2,0	0:5:5,0	1:2:0,2	0:5:5,0	0:2:2,0	0:6:6,0	0:1:1,0	0:3:3,0	0:2:2,0	0:3:3,0	0:6:6,0	0:8:8,0	0:8:8,0	0:6:6,0
535	reindeerY1320_contig45:525	reindeerY1320_contig45	525	T	C	RtY_422	TAACATGGAATAAAAATTTCAATTGGTTAG[T/C]AAAAAGAAAATAAATAAAATAATAAAATAA	GT:DP:AD	0:6:6,0	0:21:21,0	0:1:1,0	0:14:14,0	0:18:18,0	.:.:.	0:1:1,0	0:2:2,0	0:5:5,0	0:18:18,0	0:1:1,0	.:.:.	0:1:1,0	0:1:1,0	0:22:22,0	0:4:4,0	0:3:3,0	0:4:4,0	0:9:9,0	0:7:7,0	0:3:3,0	0:7:7,0	0:23:23,0	0:2:2,0	0:1:1,0	0:2:2,0	0:4:4,0	0:4:4,0	0:3:3,0	1:2:0,2	0:7:7,0	0:5:5,0	0:7:7,0	0:4:4,0	0:3:3,0	0:5:5,0	0:8:8,0	0:11:11,0	0:2:2,0	0:5:5,0	0:8:8,0
536	reindeerY1320_contig106:831	reindeerY1320_contig106	831	A	G	RtY_423	TTCCTCCACCACCCACCCACAGTGATTGGG[A/G]GCCACACCATACCAGTGATTTCATGGTATT	GT:DP:AD	.:.:.	0:21:21,0	0:1:1,0	0:22:22,0	0:9:9,0	0:6:6,0	0:2:2,0	.:.:.	0:3:3,0	0:18:18,0	0:1:1,0	0:6:6,0	0:5:5,0	0:4:4,0	0:19:19,0	0:6:6,0	0:9:9,0	0:3:3,0	0:4:4,0	0:5:5,0	0:8:8,0	0:3:3,0	0:20:20,0	0:5:5,0	0:7:7,0	0:9:9,0	0:3:3,0	0:8:8,0	0:5:5,0	1:2:0,2	0:6:6,0	0:4:4,0	0:6:6,0	0:7:7,0	0:6:6,0	0:3:3,0	0:8:8,0	0:2:2,0	0:7:7,0	0:7:6,1	0:2:2,0
537	reindeerY1320_contig465:184	reindeerY1320_contig465	184	G	A	RtY_424	CTATTGTAAATGTGTACTTGAAAGTAACAT[G/A]CAAAAATAAAAATCAGACTTATTTTCCTGA	GT:DP:AD	0:4:4,0	0:21:21,0	0:3:3,0	0:22:22,0	0:17:17,0	0:5:5,0	0:8:8,0	0:3:3,0	0:2:2,0	0:20:20,0	0:3:3,0	0:3:3,0	0:2:2,0	0:1:1,0	0:11:11,0	0:2:2,0	0:4:4,0	0:3:3,0	0:6:6,0	0:8:8,0	0:2:2,0	0:9:9,0	0:20:20,0	0:2:2,0	0:4:4,0	0:1:1,0	0:7:7,0	0:5:5,0	.:.:.	1:2:0,2	0:1:1,0	.:.:.	0:9:9,0	.:.:.	0:1:1,0	0:2:2,0	0:4:4,0	0:9:9,0	0:6:6,0	0:7:7,0	0:5:5,0
538	reindeerY1320_contig11:2688	reindeerY1320_contig11	2688	G	A	RtY_425	GACTTGAGAGAGGAGACCATAGTGACTCAA[G/A]AGATGAGACCATGTAGATTCAGTAGATAAG	GT:DP:AD	0:7:7,0	0:18:18,0	.:.:.	0:19:19,0	0:15:15,0	0:5:5,0	.:.:.	.:.:.	0:3:3,0	0:17:17,0	0:2:2,0	0:6:6,0	0:4:4,0	0:4:4,0	0:23:23,0	0:7:7,0	0:3:3,0	0:6:6,0	0:1:1,0	0:2:2,0	0:7:7,0	0:11:11,0	0:20:20,0	.:.:.	0:2:2,0	0:3:3,0	0:8:8,0	0:3:3,0	0:2:2,0	0:6:6,0	0:3:3,0	0:1:1,0	0:2:2,0	0:1:1,0	1:5:0,5	0:6:6,0	0:11:11,0	0:6:6,0	0:8:8,0	0:3:3,0	0:7:7,0
539	reindeerY1320_contig12:776	reindeerY1320_contig12	776	C	T	RtY_426	TGTTCTGTCTTTGGGTCCCTGACAAGGAAA[C/T]CATTAGTCTACTTGATATTGTCCCACATAT	GT:DP:AD	0:4:4,0	0:23:23,0	0:2:2,0	0:15:15,0	0:21:21,0	0:2:2,0	.:.:.	0:4:4,0	0:2:2,0	0:15:15,0	0:3:3,0	0:5:5,0	0:2:2,0	0:2:2,0	0:21:21,0	0:2:2,0	0:4:4,0	0:6:6,0	0:10:10,0	0:9:9,0	0:5:5,0	0:7:7,0	0:17:17,0	0:4:4,0	0:4:3,0	0:4:4,0	0:6:6,0	0:4:4,0	0:1:1,0	0:1:1,0	0:3:3,0	0:3:3,0	0:7:7,0	0:4:4,0	1:5:0,5	0:8:8,0	0:5:5,0	0:4:4,0	0:3:3,0	0:5:5,0	0:6:6,0
540	reindeerY1320_contig142:511	reindeerY1320_contig142	511	G	A	RtY_427	TTTTTAAAACTATCTCTTATGTACCTTATT[G/A]GGATTCCAAGTCAGCATCCCCTTTTGTCAG	GT:DP:AD	0:14:14,0	0:21:21,0	.:.:.	0:22:22,0	0:19:19,0	0:1:1,0	.:.:.	0:4:4,0	0:5:5,0	0:23:23,0	0:2:2,0	0:2:2,0	0:3:3,0	0:4:4,0	0:19:19,0	0:1:1,0	0:6:6,0	0:9:9,0	0:9:9,0	0:9:9,0	0:1:1,0	0:3:3,0	0:25:25,0	0:4:4,0	0:1:1,0	0:2:2,0	0:8:8,0	0:5:5,0	0:4:4,0	.:.:.	0:7:7,0	0:2:2,0	0:6:6,0	0:1:1,0	1:5:0,5	0:4:4,0	0:8:8,0	0:7:7,0	0:2:2,0	0:5:5,0	0:10:10,0
541	reindeerY1320_contig223:329	reindeerY1320_contig223	329	G	A	RtY_428	GTGCAGACTTAAAAAGATGAATTGCTCCAG[G/A]TTGACTGGCTCTTCTGCCAGCTGTCCACTC	GT:DP:AD	.:.:.	0:28:28,0	.:.:.	0:24:24,0	0:14:14,0	0:2:2,0	0:2:2,0	0:3:3,0	0:3:3,0	0:29:29,0	0:4:4,0	0:3:3,0	0:4:4,0	0:1:1,0	0:14:14,0	0:1:1,0	0:5:5,0	0:4:4,0	0:6:6,0	0:12:12,0	0:5:5,0	0:8:8,0	0:12:12,0	0:5:5,0	0:3:3,0	0:3:3,0	0:5:5,0	0:5:5,0	0:2:2,0	0:3:3,0	0:2:2,0	0:4:4,0	0:10:10,0	0:4:4,0	1:7:0,7	0:4:4,0	0:8:8,0	0:7:7,0	0:3:3,0	0:5:5,0	0:9:9,0
542	reindeerY1320_contig256:1003	reindeerY1320_contig256	1003	T	C	RtY_429	CAGGAAATGGTGCAGATCATCTTCCCACAA[T/C]TTGGCCAACGTCTTCATTTCACATGAAATG	GT:DP:AD	.:.:.	0:13:13,0	0:5:5,0	0:19:19,0	0:16:16,0	0:1:1,0	0:2:2,0	0:2:2,0	0:2:2,0	0:17:17,0	0:1:1,0	0:1:1,0	0:4:4,0	.:.:.	0:13:13,0	0:7:7,0	0:10:10,0	0:3:3,0	0:5:5,0	0:8:8,0	0:2:2,0	0:9:9,0	0:30:30,0	0:2:2,0	0:1:1,0	0:3:3,0	0:2:2,0	0:5:5,0	0:4:3,1	.:.:.	0:11:11,0	0:4:4,0	0:6:6,0	0:1:1,0	1:9:0,9	0:7:7,0	0:14:14,0	0:8:8,0	0:6:6,0	0:5:5,0	0:4:4,0
543	reindeerY1320_contig49:2089	reindeerY1320_contig49	2089	C	T	RtY_430	CCAGGTTCCTGGGAACACACCTGTCAATGC[C/T]CAGCCCACAGTCTCCTCATTTGGCCACCTA	GT:DP:AD	0:4:4,0	0:19:19,0	0:3:3,0	0:18:18,0	0:22:22,0	0:3:3,0	0:1:1,0	0:1:1,0	0:3:3,0	0:24:24,0	0:1:1,0	0:1:1,0	0:4:4,0	0:2:2,0	0:21:21,0	0:2:2,0	0:12:12,0	0:5:5,0	0:4:4,0	0:9:9,0	0:4:4,0	0:3:3,0	0:19:19,0	0:8:8,0	0:5:5,0	0:3:3,0	0:7:7,0	0:4:4,0	0:8:8,0	0:3:3,0	0:13:13,0	0:6:6,0	0:15:15,0	0:5:5,0	1:5:0,5	0:2:2,0	0:9:9,0	0:7:7,0	0:2:2,0	0:12:12,0	0:3:3,0
544	reindeerY1320_contig935:295	reindeerY1320_contig935	295	T	C	RtY_431	TGTTCCTTATATTAGCACCAACATCTCTTA[T/C]GAGCAAACCTAATTTTAATCAGTTCTTACT	GT:DP:AD	.:.:.	0:17:17,0	0:3:3,0	0:12:12,0	0:14:14,0	0:3:3,0	.:.:.	0:2:2,0	0:4:4,0	0:15:15,0	.:.:.	0:6:6,0	0:3:3,0	0:1:1,0	0:14:14,0	0:5:5,0	0:11:11,0	0:4:4,0	0:4:4,0	0:5:5,0	0:4:4,0	0:8:8,0	0:17:17,0	0:2:2,0	0:3:3,0	0:1:1,0	0:2:2,0	0:3:3,0	0:1:1,0	.:.:.	0:3:3,0	.:.:.	0:12:12,0	0:3:3,0	1:3:0,3	0:1:1,0	0:3:3,0	0:2:2,0	0:7:7,0	0:6:6,0	0:5:5,0
545	reindeerY1320_contig138:410	reindeerY1320_contig138	410	A	G	RtY_432	TGTTTTCCAGCAAGTTTGGGGAAGAAAAAA[A/G]TCTAATTCTGTGAAAAACGTCATTGGTAAT	GT:DP:AD	.:.:.	0:30:30,0	0:2:2,0	0:25:25,0	0:22:22,0	0:4:4,0	.:.:.	0:4:4,0	0:1:1,0	0:25:25,0	0:2:2,0	0:6:6,0	0:2:2,0	.:.:.	0:16:16,0	0:2:2,0	0:9:9,0	0:8:8,0	0:8:8,0	0:9:9,0	0:4:4,0	0:3:3,0	0:17:17,0	0:4:4,0	0:2:2,0	0:6:6,0	0:9:9,0	0:2:2,0	0:2:2,0	.:.:.	0:4:4,0	.:.:.	0:6:6,0	0:2:2,0	0:5:5,0	1:2:0,2	1:6:0,6	1:3:0,3	1:5:0,5	1:3:0,3	1:3:0,3
546	reindeerY1320_contig387:338	reindeerY1320_contig387	338	A	G	RtY_433	AAGCAGGCATGCTGTAACTAATTAGCCCAC[A/G]TTCTAGAGTATGCATTCACCACCACTATTC	GT:DP:AD	.:.:.	0:21:21,0	0:1:1,0	0:21:21,0	0:30:30,0	0:3:3,0	0:4:4,0	0:1:1,0	0:5:5,0	0:21:21,0	0:2:2,0	0:9:9,0	0:9:9,0	0:1:1,0	0:22:22,0	0:7:7,0	0:8:8,0	0:4:4,0	0:1:1,0	0:6:6,0	0:5:5,0	0:6:6,0	0:17:17,0	0:9:9,0	0:7:7,0	.:.:.	0:7:7,0	0:5:5,0	0:8:8,0	0:2:2,0	0:5:5,0	0:5:5,0	0:3:3,0	0:4:4,0	0:8:8,0	1:3:0,3	1:8:0,8	1:8:0,8	1:6:0,6	1:10:0,10	1:10:0,10
547	reindeerY1320_contig480:409	reindeerY1320_contig480	409	T	G	RtY_434	GTGTCTGAGGTCTTGGTCCACTTTGAAACC[T/G]CACTGTTATCACATCCATCAACGTCATCCT	GT:DP:AD	.:.:.	0:24:24,0	0:3:3,0	0:22:22,0	0:17:17,0	0:4:4,0	0:1:1,0	0:1:1,0	0:3:3,0	0:19:19,0	0:1:1,0	0:7:7,0	0:8:8,0	0:1:1,0	0:17:17,0	0:8:8,0	0:7:7,0	0:9:9,0	0:6:6,0	0:5:5,0	0:6:6,0	0:6:6,0	0:17:17,0	0:5:5,0	0:2:2,0	0:3:3,0	0:6:6,0	0:6:6,0	0:6:6,0	0:7:7,0	0:3:3,0	0:3:3,0	0:6:5,1	0:5:5,0	0:2:2,0	1:7:0,7	1:4:0,4	1:6:0,6	1:3:0,3	1:10:0,10	1:10:0,10
548	reindeerY1320_contig58:2053	reindeerY1320_contig58	2053	A	G	RtY_435	CATTTGGCCATCATTCCCTTCAGTCAGCAT[A/G]TTTGCTAACTTGATTATAAATTATCCATGT	GT:DP:AD	0:10:10,0	0:19:19,0	0:3:3,0	0:28:28,0	0:27:27,0	0:2:2,0	0:2:2,0	0:6:6,0	.:.:.	0:17:17,0	0:3:3,0	0:4:4,0	0:1:1,0	0:2:2,0	0:13:13,0	0:3:3,0	0:5:5,0	0:3:3,0	0:3:3,0	0:10:10,0	0:9:9,0	0:2:2,0	0:15:15,0	0:3:3,0	0:1:1,0	0:4:4,0	0:1:1,0	0:3:3,0	0:4:4,0	0:1:1,0	0:3:3,0	.:.:.	0:10:10,0	.:.:.	0:2:2,0	1:1:0,1	1:7:0,7	1:6:0,6	1:3:0,3	1:8:0,8	1:6:0,6
549	reindeerY1320_contig670:542	reindeerY1320_contig670	542	A	G	RtY_436	CATGCAACCTTATCATGACTGGAATGGCTT[A/G]TTTATAATCTATAAATGCCTATCCAGGATA	GT:DP:AD	0:4:4,0	0:20:20,0	0:1:1,0	0:14:14,0	0:12:12,0	0:2:2,0	0:5:5,0	0:3:3,0	0:2:2,0	0:15:15,0	0:1:1,0	0:5:5,0	.:.:.	.:.:.	0:14:14,0	0:6:6,0	0:10:10,0	0:4:4,0	0:4:4,0	0:5:5,0	0:1:1,0	0:8:8,0	0:16:16,0	0:4:4,0	0:1:1,0	0:3:3,0	0:11:11,0	0:5:5,0	0:6:6,0	0:1:1,0	.:.:.	0:2:2,0	0:7:7,0	0:7:7,0	0:2:2,0	.:.:.	1:4:0,4	1:2:0,2	1:9:0,9	1:4:0,4	1:4:0,4
550	reindeerY1320_contig671:584	reindeerY1320_contig671	584	T	C	RtY_437	GAGGTTTCCCATCTTCCACTATTTACCAGG[T/C]GATACCTAATCAATCTTAAATAAAGGATGG	GT:DP:AD	0:2:2,0	0:21:21,0	0:3:3,0	0:16:16,0	0:12:12,0	0:3:3,0	0:4:4,0	0:2:2,0	.:.:.	0:17:17,0	0:2:2,0	0:2:2,0	0:6:6,0	.:.:.	0:11:11,0	0:6:6,0	0:7:7,0	0:11:11,0	0:3:3,0	0:4:4,0	.:.:.	0:5:5,0	0:16:16,0	0:5:5,0	0:6:6,0	0:3:3,0	0:7:7,0	0:2:2,0	0:1:1,0	0:2:2,0	0:9:9,0	0:1:1,0	0:5:5,0	0:7:7,0	0:3:3,0	1:2:0,2	1:6:0,6	1:5:0,5	1:6:0,6	1:7:0,7	1:9:0,9
551	reindeerY1320_contig672:457	reindeerY1320_contig672	457	C	A	RtY_438	GGAACAGACATACAGCACATACTGACCTTG[C/A]TATCTGGAGCATACATATCAACATAACAAT	GT:DP:AD	.:.:.	0:16:16,0	0:2:2,0	0:30:30,0	0:22:22,0	0:1:1,0	.:.:.	.:.:.	0:3:3,0	0:11:11,0	0:4:4,0	0:3:3,0	0:3:3,0	0:2:2,0	0:15:15,0	0:11:11,0	0:8:8,0	0:7:7,0	0:2:2,0	0:6:6,0	0:6:6,0	0:7:7,0	0:15:15,0	0:8:8,0	0:4:4,0	0:6:6,0	0:10:10,0	0:3:3,0	0:5:5,0	0:3:2,1	0:7:7,0	0:4:4,0	0:12:12,0	0:2:2,0	0:11:11,0	1:9:0,9	1:10:1,9	1:7:0,7	1:8:2,6	1:9:2,7	1:11:0,11
552	reindeerY1320_contig774:260	reindeerY1320_contig774	260	T	A	RtY_439	ATTGCTTTTTCTCCTGTGTGTTAATGATTT[T/A]ATGTTCTGCTATAATTACACACTCCCCAAG	GT:DP:AD	0:8:8,0	0:15:15,0	0:4:4,0	0:18:18,0	0:19:19,0	0:1:1,0	0:1:1,0	.:.:.	0:1:1,0	0:18:18,0	0:5:5,0	0:3:3,0	0:5:5,0	0:4:4,0	0:15:15,0	0:1:1,0	0:3:3,0	0:11:11,0	0:4:4,0	0:4:4,0	0:5:5,0	0:6:6,0	0:18:18,0	0:1:1,0	0:5:5,0	0:3:3,0	0:7:7,0	0:4:4,0	0:5:5,0	0:2:2,0	0:4:4,0	.:.:.	0:7:7,0	0:3:3,0	0:3:3,0	1:6:0,6	1:13:0,13	1:7:0,7	1:5:0,5	1:7:0,7	1:9:0,9
553	reindeerY1320_contig126:2131	reindeerY1320_contig126	2131	A	G	RtY_440	CTATAAGTAATAAAAATGTTAAACAACATT[A/G]AAGAAAATTAACACCCTGTACAACCTAGGA	GT:DP:AD	0:4:4,0	0:37:37,0	0:1:1,0	0:24:24,0	0:46:46,0	0:6:6,0	.:.:.	0:5:5,0	0:4:4,0	0:20:20,0	0:5:5,0	0:4:4,0	0:3:3,0	.:.:.	0:26:26,0	0:8:8,0	0:5:5,0	0:1:1,0	0:4:4,0	0:8:8,0	0:5:5,0	0:4:4,0	0:16:16,0	0:5:5,0	0:1:1,0	.:.:.	0:5:5,0	0:9:9,0	0:3:3,0	0:1:1,0	0:3:3,0	0:1:1,0	0:9:9,0	0:6:6,0	0:4:4,0	1:2:0,2	1:5:0,5	1:9:0,9	1:3:0,3	1:11:0,11	1:6:0,6
554	reindeerY1320_contig27:4484	reindeerY1320_contig27	4484	C	T	RtY_441	GGAACCCGGGTTCTCAGAGGTCAGTGGCCA[C/T]GGGCCCTGCCGTCGCGATGCTGTGCACGGC	GT:DP:AD	.:.:.	0:24:24,0	0:3:3,0	0:23:23,0	0:25:25,0	0:4:4,0	0:7:7,0	.:.:.	0:2:2,0	0:29:29,0	.:.:.	.:.:.	0:2:2,0	0:10:10,0	0:22:22,0	0:8:8,0	0:1:1,0	0:4:4,0	0:11:11,0	0:4:4,0	0:9:9,0	0:5:5,0	0:24:24,0	0:7:7,0	0:7:7,0	0:4:4,0	0:3:3,0	0:7:7,0	0:1:1,0	0:9:9,0	0:12:12,0	0:5:5,0	0:11:11,0	0:8:8,0	0:7:7,0	1:9:0,9	1:10:0,10	1:8:0,8	1:5:0,5	1:6:1,5	1:7:0,7
555	reindeerY1320_contig1:3025	reindeerY1320_contig1	3025	G	A	RtY_442	TCCATGACAGGGACCGACCTGCAGAGCGTC[G/A]GGCAAGCCTGGAAGTGCTCTCTGTGAACAG	GT:DP:AD	.:.:.	0:16:16,0	0:2:2,0	0:18:18,0	0:10:10,0	.:.:.	0:4:4,0	0:3:3,0	0:5:5,0	0:21:21,0	0:4:4,0	0:4:4,0	0:9:9,0	0:2:2,0	0:18:18,0	0:3:3,0	0:5:4,0	0:8:8,0	0:8:8,0	0:4:4,0	0:10:10,0	0:5:5,0	0:19:19,0	0:4:4,0	0:2:2,0	0:5:5,0	0:7:7,0	0:2:2,0	0:2:2,0	0:6:6,0	0:16:16,0	0:12:12,0	0:7:7,0	0:6:6,0	0:5:5,0	1:18:0,18	1:7:0,7	1:7:0,7	1:6:0,6	1:11:0,11	1:7:0,7
556	reindeerY1320_contig909:385	reindeerY1320_contig909	385	G	C	RtY_443	AAAATGATTACATGAGGTTGATCACGATAG[G/C]CAATCATGGTAAGGCAACATGCAGCCATAA	GT:DP:AD	.:.:.	0:17:17,0	0:7:7,0	0:15:15,0	0:14:14,0	0:3:3,0	0:1:1,0	0:1:1,0	0:1:1,0	0:18:18,0	0:2:2,0	0:2:2,0	0:5:5,0	0:2:2,0	0:7:7,0	0:5:5,0	0:10:10,0	0:3:3,0	0:11:11,0	0:5:5,0	0:4:4,0	0:4:4,0	0:19:19,0	0:3:3,0	0:5:5,0	0:2:2,0	0:11:11,0	0:3:3,0	0:4:4,0	0:2:2,0	.:.:.	0:1:1,0	0:6:6,0	0:3:3,0	0:4:4,0	1:5:0,5	1:7:0,7	1:5:0,5	1:5:0,5	1:4:0,4	1:7:0,7
557	reindeerY1320_contig245:1054	reindeerY1320_contig245	1054	T	C	RtY_444	AAGCATCATCCTGAGTTCTCTGAGGATGGA[T/C]GGGGAGCAACTCAGTTGAGTTGCTGGGAGA	GT:DP:AD	.:.:.	0:19:19,0	0:3:3,0	0:25:25,0	0:26:26,0	.:.:.	0:2:2,0	0:4:4,0	0:1:1,0	0:17:17,0	0:5:5,0	0:5:5,0	0:5:5,0	0:3:3,0	0:28:28,0	0:7:7,0	0:5:5,0	0:12:12,0	0:7:7,0	0:4:4,0	0:20:20,0	0:7:7,0	0:18:18,0	0:7:7,0	0:7:7,0	0:2:2,0	0:1:1,0	0:5:5,0	0:4:4,0	0:10:10,0	0:3:3,0	0:5:5,0	0:8:8,0	0:3:3,0	0:8:8,0	1:3:0,3	1:6:0,6	1:6:0,6	0:10:10,0	0:5:5,0	0:5:5,0
558	reindeerY1320_contig93:659	reindeerY1320_contig93	659	A	G	RtY_445	AATGCCCATGAAACAGAGAATAGACTCACA[A/G]AATTCTTTGAAAGTTTATACTTTCAGAATC	GT:DP:AD	0:3:3,0	0:19:19,0	0:5:5,0	0:15:15,0	0:13:13,0	0:4:4,0	.:.:.	0:5:5,0	0:5:5,0	0:24:24,0	0:1:1,0	0:6:6,0	0:1:1,0	0:3:3,0	0:23:23,0	0:7:7,0	0:4:4,0	0:5:5,0	0:4:4,0	0:4:4,0	0:2:2,0	0:7:7,0	0:21:21,0	0:2:2,0	0:3:3,0	0:3:3,0	0:6:6,0	0:3:3,0	0:3:3,0	.:.:.	0:5:5,0	0:2:2,0	0:13:13,0	.:.:.	0:4:4,0	1:5:0,5	1:5:0,5	0:4:4,0	0:3:3,0	0:7:7,0	0:7:7,0
559	reindeerY1320_contig334:165	reindeerY1320_contig334	165	G	T	RtY_446	TCACTGATTTATTGATGTTTATTGTGTTTG[G/T]ACATGGAGAGTTTGTCTAAGCACAAAGTGT	GT:DP:AD	0:5:5,0	0:13:13,0	0:3:3,0	0:12:12,0	0:11:11,0	0:2:2,0	0:3:3,0	0:2:2,0	.:.:.	0:12:12,0	.:.:.	0:2:2,0	0:3:3,0	0:5:5,0	0:22:22,0	0:1:1,0	0:4:4,0	0:5:5,0	0:4:4,0	0:6:6,0	0:4:4,0	0:6:6,0	0:14:14,0	0:2:2,0	0:1:1,0	0:4:4,0	0:4:4,0	.:.:.	0:3:3,0	.:.:.	0:1:1,0	0:2:2,0	0:5:5,0	0:4:4,0	0:2:2,0	0:5:5,0	0:9:9,0	1:2:0,2	0:5:5,0	0:2:2,0	0:7:7,0
560	reindeerY1320_contig783:389	reindeerY1320_contig783	389	G	C	RtY_447	GTACTCGTGAGGTTGTGTTCCAGACTCTAA[G/C]AAATAGAATTCATGGACAACAGGGCCCAGT	GT:DP:AD	0:1:1,0	0:12:12,0	0:4:4,0	0:25:25,0	0:24:24,0	.:.:.	0:2:2,0	.:.:.	0:1:1,0	0:20:20,0	0:4:4,0	0:5:5,0	0:1:1,0	0:6:6,0	0:11:11,0	0:2:2,0	0:7:7,0	0:3:3,0	0:7:7,0	0:5:5,0	0:3:3,0	0:4:4,0	0:14:14,0	0:4:4,0	0:3:3,0	0:3:3,0	0:3:3,0	0:4:4,0	0:3:3,0	0:5:5,0	0:12:12,0	0:10:10,0	0:4:4,0	0:5:5,0	0:4:4,0	0:4:4,0	0:7:7,0	0:6:6,0	1:4:0,4	0:4:4,0	0:2:2,0
561	reindeerY1320_contig208:1721	reindeerY1320_contig208	1721	G	A	RtY_448	CTTGGGGAAGGGTTTTTGCTATTCTGTGTG[G/A]GAATGTTTTCATCAGGATCTGTGTGGCAAT	GT:DP:AD	.:.:.	0:18:18,0	0:3:3,0	0:17:17,0	0:12:12,0	.:.:.	0:1:1,0	0:1:1,0	0:2:2,0	0:18:18,0	0:1:1,0	0:8:8,0	.:.:.	0:4:4,0	0:16:16,0	0:2:2,0	0:9:9,0	0:12:12,0	0:9:9,0	0:5:5,0	0:12:12,0	0:4:4,0	0:12:12,0	0:4:4,0	0:4:4,0	0:3:3,0	0:6:6,0	0:3:3,0	0:3:3,0	0:4:4,0	0:3:3,0	0:4:4,0	0:5:5,0	0:4:4,0	0:5:5,0	0:7:7,0	0:10:10,0	0:12:12,0	0:5:5,0	1:4:0,4	1:5:0,5
562	reindeerY1320_contig159:1369	reindeerY1320_contig159	1369	G	A	RtY_449	AGTATTTGTGTCCTGTAGATTGTGTATGAC[G/A]TGTAAAGACTCCAACTTTCTGCTTGCGTAC	GT:DP:AD	0:2:2,0	0:15:15,0	.:.:.	0:23:23,0	0:17:17,0	0:1:1,0	0:9:9,0	0:3:3,0	0:6:6,0	0:26:26,0	0:3:3,0	0:4:4,0	0:4:4,0	0:2:2,0	0:21:21,0	0:4:4,0	0:7:7,0	0:13:13,0	0:6:6,0	0:3:3,0	0:3:3,0	0:12:12,0	0:24:24,0	0:1:1,0	0:4:4,0	0:6:6,0	0:4:4,0	0:11:11,0	0:2:2,0	0:3:3,0	0:7:7,0	0:4:4,0	0:5:5,0	0:5:5,0	0:5:5,0	0:6:6,0	0:5:5,0	0:7:7,0	0:6:6,0	1:9:0,9	1:7:0,7
563	reindeerY1320_contig35:2558	reindeerY1320_contig35	2558	G	A	RtY_450	GCTGCAGGCTGATGTTTTCAGTACTCTGTA[G/A]TAAAATGAAAAGATATCTTTGTATTTTATG	GT:DP:AD	0:7:7,0	0:19:19,0	0:5:5,0	0:20:20,0	0:18:18,0	.:.:.	0:3:3,0	0:2:2,0	0:2:2,0	0:19:19,0	0:2:2,0	0:4:4,0	0:2:2,0	0:2:2,0	0:18:18,0	0:6:6,0	0:4:4,0	0:6:6,0	0:6:6,0	0:6:6,0	0:4:4,0	0:4:4,0	0:23:23,0	0:1:1,0	0:1:1,0	0:2:2,0	0:11:11,0	0:4:4,0	0:2:2,0	0:3:3,0	0:8:8,0	0:3:3,0	0:7:7,0	0:5:5,0	.:.:.	0:3:3,0	0:4:4,0	0:8:8,0	0:4:4,0	1:3:0,3	1:7:0,7
564	reindeerY1320_contig511:364	reindeerY1320_contig511	364	G	A	RtY_451	TAGTCAGGCAGGCACTGCCTGTGCATTGAG[G/A]AACACAAGCTTGAGGGGGTGGCACAGCACT	GT:DP:AD	0:4:4,0	0:10:10,0	0:4:4,0	0:20:20,0	0:12:12,0	0:4:4,0	0:4:4,0	0:2:2,0	0:1:1,0	0:23:23,0	.:.:.	0:6:6,0	0:8:8,0	0:3:3,0	0:20:20,0	0:1:1,0	0:11:11,0	0:6:6,0	0:4:4,0	0:12:12,0	0:6:6,0	0:8:8,0	0:16:16,0	0:5:5,0	0:8:8,0	0:2:2,0	0:8:8,0	0:2:2,0	0:7:7,0	0:9:9,0	0:12:12,0	0:8:8,0	0:9:9,0	0:8:8,0	0:4:4,0	0:8:8,0	0:6:6,0	0:5:5,0	0:5:5,0	1:5:0,5	1:4:0,4
565	reindeerY1320_contig27:4972	reindeerY1320_contig27	4972	G	A	RtY_452	GCCAAAGCTGTACCTTCCTGCTGCTCCCAG[G/A]TGTCCGCCTCTTAGGACGATGAGGAGGAGT	GT:DP:AD	.:.:.	0:20:20,0	0:2:2,0	0:16:16,0	0:19:19,0	0:1:1,0	0:3:3,0	0:2:2,0	0:3:3,0	0:16:16,0	0:4:4,0	0:2:2,0	0:6:6,0	0:14:14,0	0:20:20,0	0:8:8,0	0:4:4,0	0:11:11,0	0:3:3,0	0:8:8,0	0:8:8,0	0:10:10,0	0:14:14,0	0:6:6,0	0:6:6,0	0:4:4,0	0:1:1,0	0:6:6,0	0:5:5,0	0:13:13,0	0:9:9,0	0:5:5,0	0:12:12,0	0:3:3,0	0:3:3,0	0:5:5,0	0:7:7,0	0:7:7,0	0:8:8,0	1:3:0,3	0:10:10,0
566	reindeerY1320_contig1:4435	reindeerY1320_contig1	4435	C	T	RtY_453	GCCCAGGACTTCTCCCGTGTGTCCTTCTCA[C/T]GTGTGTGGAATACTTCTCCAGGGCAGCAGG	GT:DP:AD	.:.:.	0:29:29,0	0:6:6,0	0:19:19,0	0:17:17,0	0:4:4,0	0:1:1,0	0:1:1,0	0:3:3,0	0:18:18,0	0:2:2,0	0:4:4,0	0:5:5,0	0:1:1,0	0:18:18,0	0:9:9,0	0:6:6,0	0:5:5,0	0:5:5,0	0:3:3,0	0:4:4,0	0:3:3,0	0:19:19,0	0:1:1,0	0:6:6,0	0:2:2,0	0:6:6,0	0:6:6,0	0:8:8,0	0:5:5,0	0:14:14,0	0:7:7,0	0:6:6,0	0:2:2,0	0:4:4,0	0:6:6,0	0:4:4,0	0:3:3,0	0:11:11,0	0:4:4,0	0:8:8,0
567	reindeerY1320_contig159:1772	reindeerY1320_contig159	1772	T	G	RtY_454	CACCTGAGATCACATTTCTTCTACCATCAC[T/G]CTGTTTCTCAAAAGGTCTTTTTTTGCTTTA	GT:DP:AD	0:6:6,0	0:12:12,0	0:3:3,0	0:27:27,0	0:23:23,0	0:1:1,0	0:3:3,0	.:.:.	0:1:1,0	0:22:22,0	0:3:3,0	0:4:4,0	0:4:4,0	0:3:3,0	0:19:19,0	0:4:4,0	0:5:5,0	0:5:5,0	0:6:6,0	0:14:14,0	0:5:5,0	0:5:5,0	0:19:19,0	0:9:9,0	0:2:2,0	0:2:2,0	0:4:4,0	0:1:1,0	0:1:1,0	0:3:3,0	0:11:11,0	0:3:3,0	0:12:12,0	0:5:5,0	.:.:.	0:9:9,0	0:8:8,0	0:4:4,0	0:2:2,0	0:8:8,0	0:4:4,0
568	reindeerY1320_contig273:273	reindeerY1320_contig273	273	G	C	RtY_455	TTCCAACTATTACTGACCCTGTGCTCTAGA[G/C]CAGATATGCCACAAGCACTAAGGTTGCACT	GT:DP:AD	.:.:.	0:21:21,0	0:2:2,0	0:17:17,0	0:16:16,0	0:6:6,0	0:1:1,0	0:1:1,0	0:2:2,0	0:20:20,0	0:4:4,0	0:3:3,0	0:5:5,0	0:1:1,0	0:15:15,0	0:13:13,0	0:8:8,0	0:5:5,0	0:6:6,0	0:4:4,0	0:4:4,0	0:4:4,0	0:17:17,0	0:6:6,0	0:5:5,0	0:3:3,0	0:3:3,0	0:4:4,0	0:2:2,0	0:3:3,0	0:11:11,0	0:6:6,0	0:13:13,0	0:1:1,0	0:7:7,0	0:10:10,0	0:10:10,0	0:7:7,0	0:10:10,0	0:8:8,0	0:6:6,0
569	reindeerY1320_contig303:575	reindeerY1320_contig303	575	G	A	RtY_456	AACCCCTCTTATTCCACTTCCTGAAATTTC[G/A]GGAAAGTAATATCTGCTCTTGGGTCATCTG	GT:DP:AD	0:1:1,0	0:17:17,0	0:1:1,0	0:15:15,0	0:25:25,0	0:1:1,0	0:4:4,0	0:1:1,0	0:3:3,0	0:17:17,0	0:4:4,0	0:5:5,0	0:5:5,0	0:3:3,0	0:19:19,0	0:3:3,0	0:4:4,0	0:4:4,0	0:7:7,0	0:7:7,0	0:7:7,0	0:4:4,0	0:21:21,0	0:4:4,0	0:1:1,0	.:.:.	0:7:7,0	0:8:8,0	0:4:4,0	0:6:6,0	0:7:7,0	0:8:8,0	0:7:7,0	0:6:6,0	0:7:7,0	0:7:7,0	0:12:12,0	0:9:9,0	0:5:5,0	0:3:3,0	0:12:12,0
570	reindeerY1320_contig33:673	reindeerY1320_contig33	673	A	G	RtY_457	GAATAGTTCACCTTGAATAAAGACATAAGC[A/G]TACAGAAGTAGTCACAGGGGATCTTTCCTA	GT:DP:AD	0:9:9,0	0:29:29,0	0:2:2,0	0:16:16,0	0:18:18,0	0:4:4,0	0:4:4,0	0:4:4,0	0:3:3,0	0:17:17,0	0:2:2,0	0:3:3,0	0:4:4,0	0:4:4,0	0:23:23,0	0:5:5,0	0:7:7,0	0:9:9,0	0:4:4,0	0:8:8,0	0:2:2,0	0:3:3,0	0:23:23,0	0:4:4,0	0:2:2,0	0:2:2,0	0:9:9,0	0:2:2,0	0:5:5,0	0:1:1,0	0:2:2,0	0:1:1,0	0:7:7,0	0:1:1,0	0:2:2,0	0:3:3,0	0:5:5,0	0:6:6,0	0:5:5,0	0:11:11,0	0:4:4,0
571	reindeerY1320_contig374:524	reindeerY1320_contig374	524	T	C	RtY_458	CAATTTACAGAATAAAAATGGAATTCGGTA[T/C]ATTTCATATGAAAGTCAGTATCCAAATTTT	GT:DP:AD	0:4:4,0	0:13:13,0	0:4:4,0	0:19:19,0	0:20:20,0	0:3:3,0	0:3:3,0	.:.:.	0:3:3,0	0:21:21,0	.:.:.	0:6:6,0	0:2:2,0	0:5:5,0	0:18:18,0	0:1:1,0	0:7:7,0	0:7:7,0	0:4:4,0	0:10:10,0	0:3:3,0	0:6:6,0	0:20:20,0	.:.:.	0:4:4,0	.:.:.	0:6:6,0	0:2:2,0	0:2:2,0	0:1:1,0	0:3:3,0	.:.:.	0:8:8,0	.:.:.	0:4:4,0	0:3:3,0	0:5:5,0	0:4:4,0	0:3:3,0	0:3:3,0	0:10:10,0
572	reindeerY1320_contig376:836	reindeerY1320_contig376	836	T	C	RtY_459	ATATCCAAAGGAAATCTTGAAATCATATTT[T/C]AATTCTGAGATACACTGATTAAATCTTTTG	GT:DP:AD	0:16:16,0	0:25:25,0	0:4:4,0	0:18:18,0	0:18:18,0	0:7:7,0	0:2:2,0	0:4:4,0	0:5:5,0	0:13:13,0	0:2:2,0	0:3:3,0	0:2:2,0	0:1:1,0	0:19:19,0	0:1:1,0	0:6:6,0	0:3:3,0	0:6:6,0	0:8:8,0	0:4:4,0	0:7:7,0	0:18:18,0	0:2:2,0	0:3:3,0	0:3:3,0	0:5:5,0	0:3:3,0	0:2:2,0	0:1:1,0	.:.:.	.:.:.	0:10:10,0	0:6:6,0	0:3:3,0	0:4:4,0	0:4:4,0	0:10:10,0	0:10:10,0	0:7:7,0	0:5:5,0
573	reindeerY1320_contig591:168	reindeerY1320_contig591	168	G	A	RtY_460	AGAATCACTCAACTAATGCATAGAATATGA[G/A]AAATTATCAAATCAGAACAAGAGGGGGAAA	GT:DP:AD	.:.:.	0:18:18,0	0:4:4,0	0:17:17,0	0:14:14,0	.:.:.	0:4:4,0	0:3:3,0	0:3:3,0	0:14:14,0	.:.:.	0:6:6,0	0:1:1,0	0:3:3,0	0:20:20,0	0:3:3,0	0:11:11,0	0:2:2,0	0:4:4,0	0:5:5,0	0:2:2,0	0:8:8,0	0:23:23,0	0:1:1,0	0:2:2,0	0:3:3,0	0:3:3,0	0:1:1,0	0:4:4,0	0:1:1,0	0:4:4,0	0:1:1,0	0:4:4,0	0:3:3,0	0:5:5,0	0:2:2,0	0:5:5,0	0:4:4,0	0:5:5,0	0:7:7,0	0:3:3,0
574	reindeerY1320_contig8:2153	reindeerY1320_contig8	2153	T	C	RtY_461	ATCCATGAAGTCTTCACCAGCAACTGGCAC[T/C]CCCACGAGATCCCCGCCTCATTTCCGTCCA	GT:DP:AD	.:.:.	0:22:22,0	0:3:3,0	0:22:22,0	0:17:17,0	0:6:6,0	0:4:4,0	0:1:1,0	.:.:.	0:22:21,0	.:.:.	0:2:2,0	0:2:2,0	0:2:2,0	0:25:25,0	0:9:9,0	0:8:8,0	0:7:7,0	0:6:6,0	0:11:11,0	0:2:2,0	0:5:5,0	0:15:15,0	0:3:3,0	0:6:6,0	0:2:2,0	0:11:11,0	0:3:3,0	0:5:5,0	0:5:5,0	0:8:8,0	0:7:7,0	0:3:3,0	0:3:3,0	0:6:6,0	0:9:9,0	0:7:7,0	0:5:5,0	0:4:4,0	0:4:4,0	0:4:4,0
575	reindeerY1320_contig188:1117	reindeerY1320_contig188	1117	G	A	RtY_462	TCAAGCTCCCTTGATACATTTGTGAGAGGA[G/A]TAATGTTTTTTTCACAAGGGGGACATGAAC	GT:DP:AD	1:1:0,1	1:15:0,15	1:5:0,5	1:23:0,23	1:21:0,21	1:5:0,5	1:2:0,2	1:1:0,1	1:1:0,1	1:10:0,10	1:4:0,4	1:4:0,4	1:5:0,5	1:2:0,2	1:18:0,18	1:8:0,8	1:6:0,6	1:9:0,9	1:11:0,11	1:8:0,8	1:3:0,3	1:4:0,4	1:20:0,20	1:6:0,6	1:6:0,6	1:4:0,4	1:8:0,8	1:5:0,5	1:5:0,5	1:8:0,8	1:4:0,4	1:6:0,6	1:5:0,5	1:8:0,8	1:2:0,2	1:11:0,11	1:6:0,6	1:8:0,8	1:3:0,3	1:7:0,7	1:4:0,4
576	reindeerY1320_contig241:963	reindeerY1320_contig241	963	T	C	RtY_463	TACAGGAATTCTGGCTTGAACTCTGTCTGG[T/C]AAGCAGCCAATAAAATTTTTAAAAGTATAA	GT:DP:AD	.:.:.	1:21:0,21	1:7:0,7	1:17:0,17	1:23:0,23	1:2:0,2	.:.:.	1:2:0,2	1:3:0,3	1:26:0,26	1:3:0,3	1:4:0,4	1:2:0,2	1:4:0,4	1:20:0,20	1:6:0,6	1:8:0,8	1:4:0,4	1:7:0,7	1:5:0,5	1:4:0,4	1:4:0,4	1:14:0,14	1:8:0,7	1:4:0,4	1:1:0,1	1:12:0,12	1:5:0,5	1:4:0,4	1:1:0,1	1:5:0,5	1:6:0,6	1:7:0,7	1:1:0,1	1:2:0,2	1:6:0,6	1:6:0,6	1:4:0,4	1:7:0,7	1:5:0,5	1:10:0,10
577	reindeerY1320_contig34:4221	reindeerY1320_contig34	4221	C	A	RtY_464	CAAATCTCCAACAGAGGGGGAAGCGAGAAT[C/A]CTGGTGTCACTGCCTGAAGGGTCTCATGCA	GT:DP:AD	1:2:0,2	1:18:0,18	1:2:0,2	1:24:0,24	1:24:0,24	1:2:0,2	.:.:.	1:6:0,6	1:2:0,2	1:17:0,17	1:3:0,3	1:4:0,4	1:5:0,5	1:4:0,4	1:25:0,25	1:5:0,5	1:11:0,11	1:7:0,7	1:10:0,10	1:9:0,9	1:8:0,8	1:3:0,3	1:19:0,19	1:5:0,5	1:5:0,5	1:3:0,3	1:4:0,4	1:2:0,2	1:4:1,3	1:3:0,3	1:12:0,12	1:7:0,7	1:13:0,13	1:5:0,5	1:5:0,5	1:6:0,6	1:3:0,3	1:3:0,3	1:6:0,5	1:10:0,10	1:9:0,9
578	reindeerY1320_contig355:862	reindeerY1320_contig355	862	T	C	RtY_465	AGAAAGACAAAAGGATGGCCTCCACAGTCA[T/C]ATATATGAAGGTATCAGAAGAAATGGGCAA	GT:DP:AD	1:15:0,15	1:15:0,15	1:2:0,2	1:25:0,25	1:27:0,27	1:1:0,1	1:1:0,1	1:1:0,1	1:4:0,4	1:23:0,23	1:1:0,1	1:2:0,2	1:3:0,3	1:4:0,4	1:36:0,36	1:2:0,2	1:7:0,7	1:4:0,4	1:3:0,3	1:6:0,6	1:7:0,7	1:3:0,3	1:16:0,16	1:3:0,3	1:4:0,4	1:7:0,7	1:9:0,9	1:6:0,6	1:2:0,2	.:.:.	1:4:0,4	1:1:0,1	1:5:0,5	1:3:0,3	1:4:0,4	1:6:0,6	1:5:0,5	1:6:0,6	1:1:0,1	1:7:0,7	1:6:0,6
579	reindeerY1320_contig622:264	reindeerY1320_contig622	264	G	A	RtY_466	AAAGAACAAGCATTTTATATTTTAAACTTA[G/A]TAACAGAAGAAAAAAAATAAATGGCAGCAT	GT:DP:AD	1:6:0,6	1:22:0,22	.:.:.	1:16:0,16	1:10:0,10	1:1:0,1	1:2:0,2	1:2:0,2	1:4:0,4	1:12:0,12	1:5:0,5	1:2:0,2	1:1:0,1	.:.:.	1:11:0,11	1:8:0,8	1:7:0,7	1:9:0,9	1:10:0,10	1:5:0,5	1:2:0,2	1:7:0,7	1:20:0,20	1:5:0,5	1:3:0,3	1:6:0,6	1:9:0,9	1:5:0,5	1:2:0,2	1:2:0,2	1:5:0,5	1:3:0,3	1:9:0,9	1:2:0,2	1:1:0,1	1:4:0,4	1:6:0,6	1:8:0,8	1:3:0,3	1:7:0,7	1:16:0,16
580	reindeerY1320_contig865:138	reindeerY1320_contig865	138	A	C	RtY_467	ATAGCCGCCTCACTAGTTTTTAAGTTATTT[A/C]CATTGCTATTCACGCCATCTTTTTACCAGG	GT:DP:AD	.:.:.	1:16:0,16	1:2:0,2	1:8:0,8	1:15:0,15	1:2:0,2	1:1:0,1	1:4:0,4	.:.:.	1:12:0,12	1:3:0,3	1:3:0,3	1:3:0,3	1:3:0,3	1:7:0,7	1:5:0,5	1:5:1,4	1:8:0,8	1:1:0,1	1:7:0,7	1:10:0,10	1:3:0,3	1:11:0,11	1:2:0,2	1:4:0,4	1:1:0,1	1:4:0,4	1:3:0,3	1:1:0,1	1:3:0,3	1:7:0,7	1:7:0,7	1:9:0,9	1:8:0,8	1:8:0,8	1:13:0,13	1:4:0,4	1:3:0,3	1:4:1,3	1:4:0,4	1:3:0,3
581	reindeerY1320_contig19:4488	reindeerY1320_contig19	4488	G	T	RtY_468	AGTCTTTAAATTTTTTCCTCTGAACTCCTT[G/T]AGATTTTTTTATGTGTAAAATCATATGATC	GT:DP:AD	0:3:3,0	0:36:36,0	0:2:2,0	0:21:21,0	0:24:24,0	0:3:3,0	0:3:3,0	0:1:1,0	0:1:1,0	0:26:26,0	0:1:1,0	0:2:2,0	0:2:2,0	0:3:3,0	0:26:26,0	0:2:2,0	0:5:5,0	0:8:8,0	0:6:6,0	0:6:6,0	0:2:2,0	0:4:4,0	0:16:16,0	.:.:.	0:1:1,0	0:2:2,0	0:6:6,0	0:2:2,0	0:3:3,0	.:.:.	.:.:.	0:1:1,0	0:3:3,0	0:1:1,0	0:2:2,0	0:3:3,0	0:11:11,0	0:4:4,0	0:7:7,0	0:8:8,0	0:5:5,0
582	reindeerY1320_contig312:1263	reindeerY1320_contig312	1263	G	T	RtY_469	TATAGAAACTTGGTTAAAACAAATATAAAG[G/T]AAGTCAACTTTTTCTCCCTGGTATGGACCA	GT:DP:AD	.:.:.	0:15:15,0	.:.:.	0:9:9,0	0:15:15,0	.:.:.	.:.:.	0:2:2,0	0:3:3,0	0:19:19,0	0:2:2,0	0:2:2,0	0:2:2,0	0:4:4,0	0:18:18,0	0:2:2,0	0:4:4,0	0:5:5,0	0:1:1,0	0:7:7,0	0:3:3,0	0:4:4,0	0:18:18,0	0:2:2,0	0:2:2,0	0:3:3,0	0:4:4,0	.:.:.	0:3:3,0	.:.:.	0:3:3,0	0:1:1,0	0:5:5,0	0:2:2,0	0:2:2,0	0:4:4,0	0:13:13,0	0:11:11,0	0:9:9,0	0:5:5,0	0:6:6,0
583	reindeerY1320_contig6:3560	reindeerY1320_contig6	3560	A	G	RtY_470	CCCTTGAGATCATGAATAGATAACACCCAT[A/G]AATTAATAAATGATTTTGTACCCTAGCTAC	GT:DP:AD	0:2:2,0	0:21:21,0	.:.:.	0:17:17,0	0:22:22,0	0:4:4,0	0:1:1,0	0:5:5,0	.:.:.	0:13:13,0	0:2:2,0	0:2:2,0	0:3:3,0	0:1:1,0	0:18:18,0	0:2:2,0	0:10:10,0	0:5:5,0	0:5:5,0	0:3:3,0	0:4:4,0	0:6:6,0	0:17:17,0	0:8:8,0	0:1:1,0	0:10:10,0	0:11:11,0	0:3:3,0	0:3:3,0	0:3:3,0	0:5:5,0	0:5:5,0	0:7:7,0	0:6:6,0	0:4:4,0	0:7:6,1	0:7:7,0	0:8:8,0	0:6:6,0	0:8:8,0	0:2:2,0
584	reindeerY1320_contig171:1363	reindeerY1320_contig171	1363	G	A	RtY_471	ACCTTTTTTCTTCTGTAGGCCACAAAACTG[G/A]TTATTGCTTTCAGATGTGCTTAAAATATTG	GT:DP:AD	0:1:0,0	0:15:15,0	0:2:2,0	0:18:18,0	0:22:22,0	0:3:3,0	0:2:2,0	0:3:3,0	0:3:3,0	0:20:20,0	0:2:2,0	.:.:.	0:2:2,0	0:3:3,0	0:12:12,0	0:3:3,0	0:5:5,0	0:3:3,0	0:4:4,0	0:8:8,0	0:8:8,0	0:4:4,0	0:20:20,0	0:8:8,0	0:3:3,0	.:.:.	0:3:3,0	0:1:1,0	0:4:4,0	.:.:.	0:9:9,0	0:7:7,0	0:9:9,0	0:6:6,0	0:4:4,0	0:5:5,0	0:11:11,0	0:7:7,0	0:7:7,0	0:4:4,0	0:6:6,0
585	reindeerY1320_contig235:1156	reindeerY1320_contig235	1156	G	T	RtY_472	AAGTCCTTGCTGTTCTAATTAGCATGGCTT[G/T]ATATTTAGACTTTTATTGCAGCTGTCCTAA	GT:DP:AD	.:.:.	0:25:25,0	.:.:.	0:18:18,0	0:23:23,0	0:1:1,0	0:3:3,0	.:.:.	0:2:2,0	0:13:13,0	0:7:7,0	0:5:5,0	0:5:5,0	0:5:5,0	0:19:19,0	0:3:3,0	0:5:5,0	0:7:7,0	0:6:6,0	0:14:14,0	0:6:6,0	0:6:6,0	0:27:27,0	0:6:6,0	0:2:2,0	0:2:2,0	0:3:3,0	0:6:6,0	0:3:3,0	0:4:4,0	0:6:6,0	0:2:2,0	0:8:8,0	0:2:2,0	0:5:5,0	0:7:7,0	0:5:5,0	0:5:5,0	0:8:8,0	0:9:9,0	0:4:4,0
586	reindeerY1320_contig630:657	reindeerY1320_contig630	657	G	T	RtY_473	GTGTCAAACTGGCAAAGTCTGAAGGTAGCA[G/T]CTGCTTATACTACAGTGGTCATCAGTCTGG	GT:DP:AD	0:6:6,0	0:13:13,0	0:2:2,0	0:14:14,0	0:12:12,0	0:2:2,0	0:1:1,0	0:2:2,0	.:.:.	0:12:12,0	0:3:3,0	0:2:2,0	0:4:4,0	0:3:3,0	0:18:18,0	0:8:8,0	0:4:4,0	0:7:7,0	0:5:5,0	0:6:6,0	0:10:10,0	0:2:2,0	0:13:13,0	0:1:1,0	0:3:3,0	0:2:2,0	0:3:3,0	0:2:2,0	0:2:2,0	.:.:.	0:10:10,0	0:1:1,0	0:10:10,0	0:6:6,0	0:9:9,0	0:3:3,0	0:9:9,0	0:6:6,0	0:2:2,0	0:9:9,0	0:5:5,0
587	reindeerY1320_contig129:1691	reindeerY1320_contig129	1691	A	T	RtY_474	TTCTGAAGATCTCCTTTAATGACAAAGAAT[A/T]ATTCTCTTTTTTTATTACATAATAATGTAT	GT:DP:AD	.:.:.	0:20:20,0	0:3:3,0	0:17:17,0	0:29:29,0	0:2:2,0	0:2:2,0	0:2:2,0	0:1:1,0	0:16:16,0	0:2:2,0	0:3:3,0	0:1:1,0	0:4:4,0	0:15:15,0	0:2:2,0	0:3:3,0	0:5:5,0	0:5:5,0	0:8:8,0	0:4:4,0	0:10:10,0	0:12:12,0	0:2:2,0	0:4:4,0	.:.:.	0:6:6,0	0:5:5,0	0:4:4,0	0:1:1,0	0:7:7,0	0:1:1,0	0:13:13,0	0:3:3,0	0:6:6,0	.:.:.	0:4:4,0	0:6:6,0	0:4:4,0	0:7:7,0	0:8:8,0
588	reindeerY1320_contig20:1026	reindeerY1320_contig20	1026	T	C	RtY_475	TCCCAGCAGGTAGAGGAGTCTGAAGCTCAA[T/C]AGGAGAAGAGGTGTCAAGATCCACAGCAGG	GT:DP:AD	0:3:3,0	0:20:20,0	0:3:3,0	0:28:27,0	0:19:19,0	0:1:1,0	0:1:1,0	0:1:1,0	0:4:4,0	0:11:11,0	0:4:4,0	0:4:4,0	0:5:5,0	0:4:4,0	0:21:20,1	0:7:7,0	0:14:14,0	0:2:2,0	0:3:3,0	0:6:6,0	0:5:5,0	0:2:2,0	0:26:26,0	0:2:2,0	0:6:6,0	0:1:1,0	0:9:9,0	0:4:4,0	.:.:.	0:3:3,0	0:6:6,0	0:1:1,0	0:8:8,0	0:3:3,0	0:7:7,0	0:10:10,0	0:2:2,0	0:10:10,0	0:4:4,0	0:8:8,0	0:6:6,0
589	reindeerY1320_contig222:409	reindeerY1320_contig222	409	A	C	RtY_476	ATATGAGAAGATTCTGGATTTGTGATGAGG[A/C]GTTTCTTAGCATCAATTAGTGGATACAGTT	GT:DP:AD	0:28:28,0	0:26:26,0	0:2:2,0	0:17:17,0	0:17:17,0	0:1:1,0	0:2:2,0	0:3:3,0	0:3:3,0	0:20:20,0	0:1:1,0	0:2:2,0	0:1:1,0	0:2:2,0	0:19:19,0	0:3:3,0	0:6:6,0	0:5:5,0	0:8:8,0	0:5:5,0	0:4:4,0	0:6:6,0	0:13:13,0	0:2:2,0	0:5:5,0	0:8:8,0	0:1:1,0	0:3:3,0	0:3:3,0	0:2:2,0	0:3:3,0	0:1:1,0	0:5:5,0	0:2:2,0	0:4:4,0	0:1:1,0	0:10:10,0	0:6:6,0	0:4:4,0	0:5:5,0	0:6:6,0
590	reindeerY1320_contig302:160	reindeerY1320_contig302	160	C	T	RtY_477	TACACTGGTGCATTTTTTTACCCTTGTGGG[C/T]GGCCACATGCTTCTTGAGTTCTGATGGCCT	GT:DP:AD	0:3:3,0	0:13:13,0	0:2:2,0	0:15:15,0	0:20:20,0	0:5:5,0	.:.:.	0:2:2,0	0:3:3,0	0:15:15,0	0:2:2,0	0:1:1,0	0:3:3,0	0:2:2,0	0:8:8,0	0:4:4,0	0:5:5,0	0:6:6,0	0:6:6,0	0:1:1,0	0:4:4,0	0:4:4,0	0:19:19,0	0:3:3,0	0:2:2,0	.:.:.	0:5:5,0	0:6:6,0	0:5:5,0	0:3:3,0	0:5:5,0	0:2:2,0	0:7:7,0	0:7:7,0	0:4:4,0	0:6:6,0	0:3:3,0	0:4:4,0	0:6:6,0	0:3:3,0	0:9:7,2
591	reindeerY1320_contig744:469	reindeerY1320_contig744	469	C	T	RtY_478	AATTTGCTACATACAAGGGCTGACTACACA[C/T]ATAAAGTGTATCACCCCCAGATAAAAGACC	GT:DP:AD	.:.:.	0:29:29,0	0:5:5,0	0:10:10,0	0:26:26,0	0:1:1,0	0:1:1,0	0:4:4,0	0:1:1,0	0:14:14,0	0:1:1,0	0:2:2,0	0:3:3,0	0:1:1,0	0:18:18,0	0:13:13,0	0:9:9,0	0:9:9,0	0:6:6,0	0:6:6,0	0:3:3,0	0:5:5,0	0:19:19,0	0:7:7,0	0:2:2,0	0:2:2,0	0:2:2,0	0:7:7,0	0:7:7,0	0:7:7,0	0:6:6,0	0:1:1,0	0:6:6,0	0:3:3,0	0:1:1,0	0:4:4,0	0:9:9,0	0:3:3,0	0:2:2,0	0:9:9,0	0:9:9,0
592	reindeerY1320_contig115:628	reindeerY1320_contig115	628	C	G	RtY_479	TCTAAACTATTGCACTTTCCCATGGTGACT[C/G]TCCAGTTCTCTCTGTCGTTTGATCATCTTG	GT:DP:AD	0:9:9,0	0:31:31,0	.:.:.	0:15:15,0	0:32:32,0	0:7:7,0	0:2:2,0	.:.:.	.:.:.	0:23:23,0	0:2:2,0	0:6:6,0	0:3:3,0	0:2:2,0	0:13:13,0	0:2:2,0	0:6:6,0	0:5:5,0	0:3:3,0	0:2:2,0	0:2:2,0	0:7:7,0	0:14:14,0	0:2:2,0	0:3:3,0	0:2:2,0	0:9:9,0	0:6:6,0	0:5:5,0	0:4:4,0	0:5:5,0	0:4:4,0	0:7:7,0	0:3:3,0	0:5:5,0	0:3:3,0	0:5:5,0	0:5:5,0	0:3:3,0	0:2:2,0	0:7:7,0
593	reindeerY1320_contig193:1104	reindeerY1320_contig193	1104	C	T	RtY_480	AATCAGGGTCTATGATTGCTTTTCAAGTGA[C/T]TTATTGTGAGGATCTCAAGGAGAAGTGAAA	GT:DP:AD	.:.:.	0:24:24,0	0:3:3,0	0:13:13,0	0:16:16,0	0:5:5,0	.:.:.	0:1:1,0	0:6:6,0	0:18:18,0	0:2:2,0	0:2:2,0	0:3:3,0	0:2:2,0	0:12:12,0	0:4:4,0	0:7:7,0	0:2:2,0	0:7:7,0	0:9:9,0	0:4:4,0	0:6:6,0	0:20:20,0	0:4:4,0	0:3:3,0	0:2:2,0	0:8:8,0	0:3:3,0	0:5:5,0	.:.:.	0:4:4,0	0:4:4,0	0:3:3,0	0:4:4,0	0:7:7,0	0:2:2,0	0:12:12,0	0:6:6,0	0:4:4,0	0:14:14,0	0:4:4,0
594	reindeerY1320_contig269:953	reindeerY1320_contig269	953	G	A	RtY_481	ATTTGACAGAATTGAGGCTTAAATATCATC[G/A]TTTAAAAGACATTCCTACTGCAACTAAACA	GT:DP:AD	0:15:15,0	0:18:18,0	0:1:1,0	0:18:18,0	0:23:23,0	0:1:1,0	0:6:6,0	.:.:.	0:3:3,0	0:13:13,0	0:2:2,0	0:5:5,0	0:3:3,0	0:2:2,0	0:15:15,0	0:2:2,0	0:9:9,0	0:10:10,0	0:8:8,0	0:7:7,0	0:3:3,0	0:5:5,0	0:23:23,0	0:5:5,0	0:6:6,0	0:5:5,0	0:2:2,0	0:5:5,0	0:6:6,0	0:2:2,0	0:1:1,0	0:2:2,0	0:8:8,0	0:4:4,0	0:5:5,0	0:5:5,0	0:5:5,0	0:6:6,0	0:2:2,0	0:6:6,0	0:10:10,0
595	reindeerY1320_contig35:700	reindeerY1320_contig35	700	C	T	RtY_482	GGATAAATGCATAAGTTTAGCTGAAAGAGA[C/T]TATAGGTGTTGTTTGAGAGATTAAGAGTTC	GT:DP:AD	0:28:28,0	0:35:35,0	0:2:2,0	0:21:21,0	0:20:20,0	.:.:.	0:4:4,0	0:3:3,0	0:4:4,0	0:30:30,0	0:2:2,0	0:2:2,0	0:5:5,0	.:.:.	0:22:22,0	0:7:7,0	0:7:7,0	0:8:8,0	0:4:4,0	0:7:7,0	0:14:14,0	0:5:5,0	0:12:12,0	.:.:.	0:3:3,0	0:3:3,0	0:4:4,0	0:6:6,0	0:2:2,0	0:1:1,0	0:6:6,0	0:2:2,0	0:5:5,0	0:2:2,0	0:5:5,0	0:6:6,0	0:7:7,0	0:10:10,0	0:9:9,0	0:11:11,0	0:9:9,0
596	reindeerY1320_contig449:471	reindeerY1320_contig449	471	G	C	RtY_483	AACTTGTATCTTTTCTCTTTGGTTCACCAG[G/C]CTAGAGTTTTTAATTTTATTGTTTTTAAAG	GT:DP:AD	0:7:7,0	0:14:14,0	0:2:2,0	0:24:24,0	0:24:24,0	0:1:1,0	0:1:1,0	0:5:5,0	0:2:2,0	0:16:16,0	0:4:4,0	0:2:2,0	0:1:1,0	0:2:2,0	0:11:11,0	0:2:2,0	0:4:4,0	0:6:6,0	0:8:8,0	0:9:9,0	0:3:3,0	0:6:6,0	0:22:22,0	0:2:2,0	0:1:1,0	0:1:1,0	0:3:3,0	0:5:5,0	.:.:.	.:.:.	0:3:3,0	0:2:2,0	0:6:6,0	0:2:2,0	0:4:4,0	0:2:2,0	0:6:6,0	0:8:8,0	0:7:7,0	0:11:11,0	0:4:4,0
597	reindeerY1320_contig865:347	reindeerY1320_contig865	347	C	T	RtY_484	GGCCAGGTGGAAGCTAATTAATGTTTGGAA[C/T]TGTCATTAAGTCGGGATGAGAATTGTCTGG	GT:DP:AD	.:.:.	0:15:15,0	0:2:2,0	0:12:12,0	0:17:17,0	0:3:3,0	0:8:8,0	0:1:1,0	0:3:3,0	0:10:10,0	0:5:5,0	0:5:5,0	0:1:1,0	.:.:.	0:10:10,0	0:6:6,0	0:6:6,0	0:7:7,0	0:7:7,0	0:7:7,0	0:11:11,0	0:4:4,0	0:10:10,0	0:6:6,0	0:4:4,0	0:2:2,0	0:3:3,0	0:2:2,0	0:5:5,0	0:1:1,0	0:12:12,0	0:6:6,0	0:10:10,0	0:8:8,0	0:6:6,0	0:10:10,0	0:4:4,0	0:5:5,0	0:5:5,0	0:6:6,0	0:4:4,0
598	reindeerY1320_contig586:150	reindeerY1320_contig586	150	A	G	RtY_485	CAGAACAGAGATGTTGTTAAGCATCTTGCA[A/G]TTCACAAAATATTCCCCAACCCCCTGAGTT	GT:DP:AD	0:3:3,0	0:11:11,0	0:3:3,0	0:12:12,0	0:15:15,0	0:4:4,0	.:.:.	0:2:2,0	0:1:1,0	0:16:16,0	0:1:1,0	0:2:2,0	0:6:6,0	0:3:3,0	0:20:20,0	0:3:3,0	0:2:2,0	0:6:6,0	0:2:2,0	0:8:8,0	0:3:3,0	0:5:5,0	0:24:24,0	0:5:5,0	0:3:3,0	0:3:3,0	0:3:3,0	0:1:1,0	0:1:1,0	0:4:4,0	0:3:3,0	0:2:2,0	0:3:3,0	0:5:5,0	0:2:2,0	0:4:4,0	0:3:3,0	0:2:2,0	0:3:3,0	0:6:6,0	0:7:7,0
599	reindeerY1320_contig95:2003	reindeerY1320_contig95	2003	C	A	RtY_486	CCTATCACTGATTTTCTGAAGCAGAATTTT[C/A]ATTGTTAATCTCTTAAATTCCTAGGGTCCA	GT:DP:AD	0:6:6,0	0:24:24,0	0:3:3,0	0:23:23,0	0:30:30,0	0:4:4,0	.:.:.	0:2:2,0	.:.:.	0:17:17,0	.:.:.	0:3:3,0	0:5:5,0	0:5:5,0	0:21:21,0	0:3:3,0	0:12:12,0	0:10:10,0	0:3:3,0	0:5:5,0	0:5:5,0	0:4:4,0	0:32:32,0	0:6:6,0	0:2:2,0	0:2:2,0	0:8:8,0	0:3:3,0	.:.:.	0:2:2,0	0:4:4,0	0:1:1,0	0:7:7,0	0:6:6,0	0:1:1,0	0:5:5,0	0:5:5,0	0:6:6,0	0:6:6,0	0:2:2,0	0:7:7,0
600	reindeerY1320_contig487:511	reindeerY1320_contig487	511	G	C	RtY_487	CAAGCAGGGGCTGTTTCTGACCTCTACTGT[G/C]TGCCTCCTGGTCTGTGTGTGCTGGGTAGTG	GT:DP:AD	.:.:.	1:21:0,21	1:2:0,2	1:24:0,24	1:11:0,11	1:3:0,3	1:2:0,2	1:5:0,5	1:2:0,2	1:17:0,16	1:4:0,4	1:2:0,2	1:8:0,8	1:3:0,3	1:17:0,17	1:9:0,9	1:7:0,7	1:8:0,8	1:6:0,6	1:5:0,5	1:6:0,6	1:6:0,6	1:15:0,15	1:3:0,3	1:7:0,7	1:1:0,1	1:6:0,6	1:6:0,6	1:12:0,12	1:6:0,6	1:6:0,6	1:6:0,6	1:10:0,10	1:3:0,3	1:10:0,9	1:7:0,7	1:8:0,8	1:6:0,6	1:4:0,4	1:3:0,3	1:10:0,10
601	reindeerY1320_contig135:626	reindeerY1320_contig135	626	G	A	RtY_488	TTTCTGGTTGGGTCTGCAGTTTGCTTCCTT[G/A]CCTGATCAGGGTTGTAGAATGGTTTCCTTG	GT:DP:AD	0:15:15,0	0:30:30,0	0:1:1,0	0:22:22,0	0:25:25,0	0:1:1,0	0:3:3,0	0:1:1,0	0:3:3,0	0:25:25,0	0:3:3,0	0:3:3,0	0:4:4,0	.:.:.	0:14:14,0	0:11:11,0	0:6:6,0	0:13:13,0	0:8:8,0	0:8:8,0	0:2:2,0	0:2:2,0	0:15:15,0	0:10:10,0	0:9:9,0	0:7:7,0	0:4:4,0	0:4:4,0	0:6:6,0	0:4:4,0	0:8:8,0	0:2:2,0	0:3:3,0	0:6:6,0	0:4:4,0	0:5:5,0	0:4:4,0	0:6:6,0	0:6:6,0	0:5:5,0	0:5:5,0
602	reindeerY1320_contig178:1955	reindeerY1320_contig178	1955	C	G	RtY_489	ATCCAACCCAAACAGCAAAAACTGAAATGA[C/G]TGTACACTCAATACCTTTCCTAAATTTTGT	GT:DP:AD	0:6:6,0	0:24:24,0	.:.:.	0:13:13,0	0:11:11,0	0:1:1,0	0:2:2,0	0:2:2,0	0:4:4,0	0:21:21,0	0:1:1,0	0:2:2,0	0:1:1,0	0:7:7,0	0:10:10,0	0:5:5,0	0:8:8,0	0:3:3,0	0:3:3,0	0:4:4,0	0:2:2,0	0:3:3,0	0:15:15,0	0:3:3,0	0:5:5,0	0:6:6,0	0:4:4,0	0:2:2,0	0:2:2,0	0:1:1,0	0:6:6,0	0:4:4,0	0:3:3,0	0:3:3,0	0:8:8,0	0:6:6,0	0:5:5,0	0:11:11,0	0:7:7,0	0:9:9,0	0:3:3,0
603	reindeerY1320_contig62:2906	reindeerY1320_contig62	2906	T	A	RtY_490	ACATAAGTGTTTTGTGCTTCAGAAACTGTT[T/A]CTTGTTTGTCAGTTGTGGTTCTTTCCCAAA	GT:DP:AD	0:5:5,0	0:17:17,0	0:2:2,0	0:30:30,0	0:20:20,0	0:1:1,0	.:.:.	.:.:.	0:6:6,0	0:30:30,0	0:5:5,0	0:9:9,0	0:2:2,0	0:2:2,0	0:20:20,0	0:8:8,0	0:2:2,0	0:2:2,0	0:10:10,0	0:6:6,0	0:3:3,0	0:9:9,0	0:27:27,0	0:6:6,0	0:7:7,0	0:4:4,0	0:14:14,0	0:5:5,0	0:3:3,0	0:3:3,0	0:5:5,0	0:1:1,0	0:8:8,0	0:3:3,0	0:3:3,0	0:7:7,0	0:7:7,0	0:10:10,0	0:4:4,0	0:13:13,0	0:9:9,0
604	reindeerY1320_contig76:717	reindeerY1320_contig76	717	C	T	RtY_491	CACCTCCAAAACCCTTAGATCTCGTAAGAT[C/T]TTGTAATTGTTGAAGCCCAGCTAAACCATA	GT:DP:AD	.:.:.	0:17:17,0	0:3:3,0	0:22:22,0	0:24:24,0	0:3:3,0	0:2:2,0	0:1:1,0	0:5:5,0	0:14:14,0	0:2:2,0	0:5:5,0	0:5:5,0	0:8:8,0	0:21:21,0	0:10:10,0	0:8:8,0	0:7:7,0	0:12:12,0	0:9:9,0	0:12:12,0	0:4:4,0	0:20:20,0	0:6:6,0	0:5:5,0	0:5:5,0	0:4:4,0	0:5:5,0	0:5:5,0	0:3:3,0	0:8:8,0	0:3:3,0	0:4:4,0	0:3:2,0	0:5:5,0	0:7:7,0	0:8:8,0	0:10:10,0	0:2:2,0	0:11:11,0	0:8:8,0
605	reindeerY1320_contig843:250	reindeerY1320_contig843	250	A	G	RtY_492	AAATATACGTTAAATGTACAAAGCACAAAA[A/G]GTATTCTTCTAAACATGATGGAACAATACT	GT:DP:AD	0:5:5,0	0:20:20,0	0:3:3,0	0:16:16,0	0:20:20,0	0:1:1,0	0:4:4,0	0:1:1,0	0:2:2,0	0:19:19,0	.:.:.	0:3:3,0	0:5:5,0	0:1:1,0	0:12:12,0	0:2:2,0	0:4:4,0	0:1:1,0	0:2:2,0	0:4:4,0	0:2:2,0	0:5:5,0	0:15:15,0	0:2:2,0	0:2:2,0	0:5:5,0	0:5:5,0	0:2:2,0	0:5:5,0	0:1:1,0	0:5:5,0	0:2:2,0	0:2:2,0	0:1:1,0	0:3:3,0	0:3:3,0	0:3:3,0	0:9:9,0	0:2:2,0	0:7:7,0	0:5:5,0
606	reindeerY1320_contig205:840	reindeerY1320_contig205	840	C	G	RtY_493	GACCTTCTGACCCATGTTCCCTTGCTCATC[C/G]TAAGGGAGGTTTTCTATTTGTAGCTGTTTT	GT:DP:AD	0:1:1,0	0:20:20,0	.:.:.	0:20:20,0	0:26:26,0	0:3:3,0	0:3:3,0	.:.:.	0:5:5,0	0:26:26,0	0:3:3,0	0:10:10,0	0:4:4,0	0:3:3,0	0:21:21,0	0:10:10,0	0:4:4,0	0:4:4,0	0:4:4,0	0:7:7,0	0:6:6,0	0:8:8,0	0:13:13,0	0:5:5,0	0:4:4,0	0:4:4,0	0:6:6,0	0:2:2,0	0:3:3,0	0:2:2,0	0:11:11,0	0:4:4,0	0:8:8,0	0:1:1,0	0:9:9,0	0:4:4,0	0:9:9,0	0:8:8,0	0:6:6,0	0:3:3,0	0:9:9,0
607	reindeerY1320_contig52:2916	reindeerY1320_contig52	2916	A	G	RtY_494	ATTGAAATCCATCATTATAAAGGGACAGAT[A/G]TTGAAGTGAAATTAAAGGTGCTTCTCTTGT	GT:DP:AD	0:14:14,0	0:22:22,0	0:1:1,0	0:20:20,0	0:22:22,0	0:1:1,0	0:4:4,0	0:1:1,0	0:9:9,0	0:20:20,0	0:1:1,0	0:4:4,0	0:2:2,0	0:5:5,0	0:21:21,0	0:3:3,0	0:7:7,0	0:6:6,0	0:6:6,0	0:5:5,0	0:3:3,0	0:7:7,0	0:21:21,0	0:3:3,0	0:1:1,0	0:7:7,0	0:1:1,0	0:3:3,0	0:4:4,0	.:.:.	0:1:1,0	0:1:1,0	0:10:10,0	0:7:7,0	0:3:3,0	0:2:2,0	0:4:4,0	0:7:7,0	0:5:5,0	0:5:5,0	0:3:3,0
608	reindeerY1320_contig359:552	reindeerY1320_contig359	552	C	T	RtY_495	TTTCCCCCTGTTTATAATGAAGATTTCATG[C/T]CTATGTTGTGTTTGCCCATAAACTATCACT	GT:DP:AD	.:.:.	0:43:43,0	0:6:6,0	0:18:18,0	0:32:32,0	.:.:.	0:4:4,0	0:4:4,0	0:6:6,0	0:13:13,0	0:2:2,0	0:5:5,0	0:1:1,0	0:1:1,0	0:18:18,0	0:12:12,0	0:10:10,0	0:8:8,0	0:8:8,0	0:4:4,0	0:5:5,0	0:6:6,0	0:18:18,0	0:5:5,0	0:8:8,0	0:1:1,0	0:2:2,0	0:3:3,0	0:3:3,0	0:2:2,0	0:3:3,0	0:5:5,0	0:4:4,0	0:10:10,0	0:9:9,0	0:6:6,0	0:9:9,0	0:7:7,0	0:7:7,0	0:1:1,0	0:10:10,0
609	reindeerY1320_contig837:189	reindeerY1320_contig837	189	T	C	RtY_496	ATTTAATTCCCTATATTGCATATATGAACA[T/C]AGGGCAAGTGTTATTTTAACATGTATTGTT	GT:DP:AD	.:.:.	0:31:31,0	0:1:1,0	0:14:14,0	0:18:18,0	0:2:2,0	0:1:1,0	0:9:9,0	0:4:4,0	0:16:16,0	0:3:3,0	0:3:3,0	0:7:7,0	0:1:1,0	0:13:13,0	0:10:10,0	0:4:4,0	0:3:3,0	0:1:1,0	0:5:5,0	0:2:2,0	0:7:7,0	0:12:12,0	0:4:4,0	0:3:3,0	0:5:5,0	0:5:5,0	0:4:4,0	.:.:.	0:2:2,0	0:3:3,0	0:2:2,0	0:6:6,0	0:2:2,0	0:2:2,0	0:1:1,0	0:8:8,0	0:6:6,0	0:6:6,0	0:9:9,0	0:3:3,0
610	reindeerY1320_contig950:199	reindeerY1320_contig950	199	G	C	RtY_497	GCTCATGATGTGATGTGATAGATACAGCTG[G/C]TGTGAGATCATAGATACAGTGGGTGTGATA	GT:DP:AD	0:2:2,0	0:17:17,0	0:1:1,0	0:15:15,0	0:15:15,0	0:2:2,0	0:4:4,0	0:1:1,0	0:2:2,0	0:13:13,0	0:4:4,0	0:4:4,0	0:3:3,0	0:4:4,0	0:13:13,0	0:5:5,0	0:10:10,0	0:6:6,0	0:5:5,0	0:5:5,0	0:5:5,0	0:6:6,0	0:15:15,0	0:2:2,0	0:4:4,0	0:6:6,0	0:8:8,0	0:12:12,0	0:5:5,0	0:3:3,0	0:4:4,0	.:.:.	0:8:8,0	0:3:3,0	0:3:3,0	0:6:6,0	0:3:3,0	0:5:5,0	.:.:.	0:4:4,0	0:5:5,0
611	reindeerY1320_contig1139:194	reindeerY1320_contig1139	194	G	T	RtY_498	AGCCAATTGCTTATCCAAACCTTTTAAAAA[G/T]GCAGGTATCAACTGAAAAGTGCACAGTGTG	GT:DP:AD	.:.:.	0:13:13,0	0:2:2,0	0:7:7,0	0:12:12,0	0:6:6,0	.:.:.	0:3:3,0	0:7:7,0	0:9:9,0	0:2:2,0	0:2:2,0	0:4:4,0	0:1:1,0	0:11:11,0	0:2:2,0	0:7:7,0	0:6:6,0	0:4:4,0	0:5:5,0	0:8:8,0	0:5:5,0	0:8:8,0	0:2:2,0	0:2:2,0	0:3:3,0	0:3:3,0	0:6:6,0	0:3:3,0	.:.:.	0:3:3,0	0:1:1,0	0:2:2,0	0:2:2,0	.:.:.	0:4:4,0	0:8:8,0	0:5:5,0	0:2:2,0	0:3:3,0	0:4:4,0
612	reindeerY1320_contig35:973	reindeerY1320_contig35	973	G	T	RtY_499	AAGAGTATGCCCAGGTAACCAAAATGTTGG[G/T]AAATGCACGATTGGAAGCAATGTGTTTCGA	GT:DP:AD	0:20:20,0	0:46:46,0	0:1:1,0	0:26:26,0	0:19:19,0	0:4:4,0	0:1:1,0	0:2:2,0	0:7:7,0	0:21:21,0	0:3:3,0	0:2:2,0	0:1:1,0	0:2:2,0	0:21:21,0	0:4:4,0	0:7:7,0	0:4:4,0	0:8:8,0	0:4:4,0	0:12:12,0	0:7:7,0	0:26:26,0	0:6:6,0	0:5:5,0	.:.:.	0:10:10,0	0:3:3,0	0:7:7,0	0:3:3,0	0:8:8,0	0:11:11,0	0:9:9,0	0:6:4,2	0:4:4,0	0:9:9,0	0:6:6,0	0:8:8,0	0:6:6,0	0:5:5,0	0:7:7,0
613	reindeerY1320_contig214:500	reindeerY1320_contig214	500	T	C	RtY_500	TGGAAAGATAAACAGCAAGAACTCTATGTG[T/C]CTGTACATTGTTTGGGCAGGAACTCAGGAT	GT:DP:AD	0:10:10,0	0:26:26,0	0:4:4,0	0:29:29,0	0:17:17,0	0:2:2,0	0:4:4,0	0:4:4,0	.:.:.	0:17:17,0	.:.:.	0:3:3,0	0:2:2,0	0:2:2,0	0:25:25,0	0:8:8,0	0:5:5,0	0:7:7,0	0:10:10,0	0:4:4,0	0:4:4,0	0:6:6,0	0:36:36,0	0:1:1,0	0:2:2,0	0:4:4,0	0:7:7,0	0:3:3,0	0:7:7,0	0:1:1,0	0:6:6,0	0:2:2,0	0:13:13,0	0:3:3,0	0:3:3,0	0:1:1,0	0:7:7,0	0:5:5,0	0:6:6,0	0:4:4,0	0:4:4,0
614	reindeerY1320_contig671:349	reindeerY1320_contig671	349	A	G	RtY_501	TCAGCTTCTCCTAAATGTACAAAAGGCTAT[A/G]GAACAAAAAATGAACTTATGTATTGTTCTA	GT:DP:AD	0:4:4,0	0:18:18,0	.:.:.	0:23:23,0	0:11:11,0	0:1:1,0	0:1:1,0	0:1:1,0	0:6:6,0	0:14:14,0	0:3:3,0	0:2:2,0	0:4:4,0	0:2:2,0	0:22:22,0	0:6:6,0	0:5:5,0	0:8:8,0	0:2:2,0	0:8:8,0	0:7:7,0	0:2:2,0	0:21:21,0	0:3:3,0	0:2:2,0	0:4:4,0	0:3:3,0	.:.:.	0:3:3,0	.:.:.	0:9:9,0	.:.:.	0:7:7,0	0:2:2,0	0:1:1,0	0:1:1,0	0:8:8,0	0:4:4,0	0:6:6,0	0:9:9,0	0:6:6,0
615	reindeerY1320_contig820:255	reindeerY1320_contig820	255	C	G	RtY_502	GCCAATGCCTCAAGCACCTATCCTTGCTTC[C/G]AGGTAAAAACACAGGCAACAGCACATCTGC	GT:DP:AD	.:.:.	0:14:14,0	0:4:4,0	0:16:16,0	0:15:15,0	0:5:5,0	0:4:4,0	0:2:2,0	0:2:2,0	0:15:15,0	0:5:5,0	0:3:3,0	0:2:2,0	0:2:2,0	0:11:11,0	0:10:10,0	0:4:4,0	0:6:6,0	0:8:8,0	0:7:7,0	0:3:3,0	0:7:7,0	0:16:16,0	0:5:5,0	0:2:2,0	0:1:1,0	0:6:6,0	0:7:7,0	0:8:8,0	0:3:3,0	0:13:13,0	0:5:5,0	0:5:5,0	0:10:10,0	0:1:1,0	0:6:6,0	0:2:2,0	0:8:8,0	0:4:4,0	0:12:12,0	0:9:9,0
616	reindeerY1320_contig134:698	reindeerY1320_contig134	698	G	A	RtY_503	TCTAAGCCACCACCTGTGGACCCCTAAAGG[G/A]CCTACTGTGAGCTGAAATAGAAGATATTTC	GT:DP:AD	0:2:2,0	0:25:25,0	0:4:4,0	0:17:17,0	0:18:18,0	0:1:1,0	0:2:2,0	.:.:.	0:5:5,0	0:14:14,0	0:1:1,0	0:4:4,0	0:5:5,0	0:2:2,0	0:18:18,0	0:3:3,0	0:8:8,0	0:8:8,0	0:7:7,0	0:4:4,0	0:3:3,0	0:7:7,0	0:27:27,0	0:6:6,0	0:3:3,0	0:1:1,0	0:5:5,0	0:5:5,0	0:4:4,0	0:4:4,0	0:6:6,0	0:3:3,0	0:6:6,0	0:10:10,0	0:7:7,0	0:4:4,0	0:6:6,0	0:11:11,0	0:3:3,0	0:6:6,0	0:3:3,0
617	reindeerY1320_contig41:1560	reindeerY1320_contig41	1560	T	G	RtY_504	CCTTTTTACGAAGAAGTTTTCAGGTGAAGC[T/G]TTCCCAGCACTTAACATATTTGCCTATTTC	GT:DP:AD	0:1:1,0	0:21:21,0	0:1:1,0	0:18:18,0	0:23:23,0	0:4:4,0	0:3:3,0	.:.:.	0:2:2,0	0:23:23,0	0:2:2,0	0:1:1,0	0:4:4,0	0:1:1,0	0:15:15,0	0:4:4,0	0:5:5,0	0:3:3,0	0:7:7,0	0:8:8,0	0:2:2,0	0:4:4,0	0:14:14,0	0:2:2,0	0:4:4,0	0:6:6,0	0:6:6,0	0:4:4,0	0:2:2,0	0:3:3,0	0:2:2,0	0:1:1,0	0:3:3,0	0:2:2,0	0:2:2,0	0:7:7,0	0:8:8,0	0:5:5,0	0:4:4,0	0:6:6,0	0:4:4,0
618	reindeerY1320_contig671:494	reindeerY1320_contig671	494	C	G	RtY_505	CAATTCCTTCTAACATCCTCAGTAAAAACA[C/G]TAACTGGGTATAGCAAAAGTGGCTCATCCT	GT:DP:AD	0:6:6,0	0:19:19,0	0:4:4,0	0:26:26,0	0:17:17,0	0:3:3,0	0:4:4,0	0:2:2,0	.:.:.	0:20:20,0	0:1:1,0	0:2:2,0	0:5:5,0	.:.:.	0:20:20,0	0:7:7,0	0:9:9,0	0:9:9,0	0:5:5,0	0:6:6,0	0:3:3,0	0:8:8,0	0:20:20,0	0:4:4,0	0:7:7,0	0:1:1,0	0:6:6,0	0:1:1,0	0:1:1,0	0:2:2,0	0:9:9,0	.:.:.	0:4:4,0	0:10:10,0	0:2:2,0	0:4:4,0	0:3:3,0	0:6:6,0	0:8:8,0	0:8:8,0	0:7:7,0
619	reindeerY1320_contig672:576	reindeerY1320_contig672	576	T	A	RtY_506	CCACAGTTCCTGAGATGGCTCTCTGATGCA[T/A]GTGACTTGCCACTACTGACCCTCATGCTTT	GT:DP:AD	.:.:.	0:14:14,0	0:3:3,0	0:30:30,0	0:20:20,0	0:1:1,0	0:1:1,0	.:.:.	0:6:6,0	0:12:12,0	0:3:3,0	0:7:7,0	0:3:3,0	0:3:3,0	0:26:26,0	0:9:9,0	0:16:16,0	0:5:5,0	0:5:5,0	0:5:5,0	0:7:7,0	0:7:7,0	0:12:12,0	0:8:8,0	0:5:5,0	0:3:3,0	0:9:9,0	0:4:4,0	0:9:9,0	.:.:.	0:2:2,0	0:7:7,0	0:10:10,0	0:4:4,0	0:12:12,0	0:6:6,0	0:8:8,0	0:11:11,0	0:7:7,0	0:16:16,0	0:11:11,0
620	reindeerY1320_contig1:4025	reindeerY1320_contig1	4025	C	T	RtY_507	GGGAAGGAATTCATGTCAGAACATTCAACA[C/T]GAGCCATGGGGTATCTTTTGGCAGGACCAC	GT:DP:AD	.:.:.	0:21:21,0	0:2:2,0	0:18:18,0	0:25:25,0	0:3:3,0	0:4:4,0	.:.:.	0:2:2,0	0:23:23,0	0:3:3,0	0:8:8,0	0:6:6,0	0:4:4,0	0:17:17,0	0:13:13,0	0:7:7,0	0:5:5,0	0:4:4,0	0:4:4,0	0:4:4,0	0:8:8,0	0:21:21,0	0:7:7,0	0:5:5,0	0:1:1,0	0:3:3,0	0:5:5,0	0:6:6,0	0:5:5,0	0:9:9,0	0:5:5,0	0:4:4,0	0:4:4,0	0:4:4,0	0:10:10,0	0:5:5,0	0:3:3,0	0:9:9,0	0:6:6,0	0:6:6,0
621	reindeerY1320_contig1290:193	reindeerY1320_contig1290	193	G	A	RtY_508	GCACCGTGCAGCCACTGCTCTGTTATTTAA[G/A]TATTTCTCTTTCCTGAGTATATTGCCTACT	GT:DP:AD	.:.:.	0:19:19,0	0:2:2,0	0:17:17,0	0:7:7,0	.:.:.	0:3:3,0	0:5:5,0	0:5:5,0	0:17:17,0	0:4:4,0	0:13:13,0	0:3:3,0	.:.:.	0:15:15,0	0:6:6,0	0:7:7,0	0:3:3,0	0:6:6,0	0:4:4,0	0:4:4,0	0:9:9,0	0:19:19,0	0:6:6,0	0:11:11,0	0:3:3,0	0:13:13,0	0:5:5,0	0:5:5,0	0:11:11,0	0:7:7,0	0:11:11,0	0:8:8,0	0:9:9,0	0:13:13,0	0:6:6,0	0:8:8,0	0:11:11,0	0:11:11,0	0:4:4,0	0:2:2,0
622	reindeerY1320_contig247:693	reindeerY1320_contig247	693	T	C	RtY_509	CAGAAGAAGATGTGACAGCCTACCTAGCAC[T/C]GGCTCTACATCTGTGAGCCTCAAGCTCCCC	GT:DP:AD	0:1:1,0	0:26:26,0	.:.:.	0:18:18,0	0:20:20,0	0:5:5,0	0:2:2,0	0:4:4,0	0:1:1,0	0:20:20,0	0:2:2,0	0:6:6,0	0:6:6,0	0:1:1,0	0:17:17,0	0:2:2,0	0:5:5,0	0:9:9,0	0:8:8,0	0:8:8,0	0:6:6,0	0:7:7,0	0:26:26,0	0:11:11,0	0:6:6,0	0:5:5,0	0:4:4,0	0:7:7,0	0:3:3,0	0:8:8,0	0:8:8,0	0:8:8,0	0:9:9,0	0:7:7,0	0:4:4,0	0:9:9,0	0:6:6,0	0:5:5,0	0:7:7,0	0:8:8,0	0:4:4,0
623	reindeerY1320_contig88:304	reindeerY1320_contig88	304	C	T	RtY_510	CTGATTTGAGAATCATAAGTACATGGTTTC[C/T]ATATAGGATAGCCTAATTGTTCATCAATGG	GT:DP:AD	.:.:.	0:18:18,0	0:3:3,0	0:18:18,0	0:17:17,0	0:3:3,0	0:6:6,0	.:.:.	0:1:1,0	0:15:15,0	0:2:2,0	0:9:9,0	0:2:2,0	0:1:1,0	0:19:19,0	0:7:7,0	0:6:6,0	0:7:7,0	0:8:8,0	0:11:11,0	0:2:2,0	0:8:8,0	0:16:16,0	0:1:1,0	0:2:2,0	0:5:5,0	0:3:3,0	0:2:2,0	0:4:4,0	0:1:1,0	0:1:1,0	0:2:2,0	0:7:7,0	0:1:1,0	0:5:5,0	0:1:1,0	0:6:6,0	0:8:8,0	0:5:5,0	0:12:12,0	0:3:3,0
624	reindeerY1320_contig90:2396	reindeerY1320_contig90	2396	C	A	RtY_511	TTCTTTAGTGATCTCTACAGGGAGTCCAAG[C/A]AATGTGCCTTTATTTGTCACAAACTCTGGC	GT:DP:AD	0:3:3,0	0:18:18,0	0:2:2,0	0:17:17,0	0:21:21,0	0:1:1,0	0:3:3,0	0:2:2,0	0:2:2,0	0:17:17,0	0:8:8,0	0:4:4,0	0:4:4,0	0:2:2,0	0:18:18,0	0:2:2,0	0:6:6,0	0:10:10,0	0:4:4,0	0:1:1,0	0:5:5,0	0:7:7,0	0:21:21,0	0:7:7,0	0:3:3,0	0:3:3,0	0:6:6,0	0:3:3,0	0:4:4,0	0:4:4,0	0:6:6,0	0:5:5,0	0:8:8,0	0:6:6,0	0:2:2,0	0:4:4,0	0:7:7,0	0:10:10,0	0:4:4,0	0:10:10,0	0:2:2,0
625	reindeerY1320_contig41:2434	reindeerY1320_contig41	2434	G	C	RtY_512	AGTAGGCTATGTGTTCAAACAAGTCTGATA[G/C]AGCAAGTCTCCCACAAGTCACTCACCCTCC	GT:DP:AD	0:2:2,0	0:25:25,0	0:4:4,0	0:19:19,0	0:13:13,0	0:5:5,0	0:3:3,0	0:6:6,0	0:1:1,0	0:24:24,0	0:1:1,0	0:5:5,0	0:3:3,0	0:1:1,0	0:27:27,0	0:6:6,0	0:12:12,0	0:6:6,0	0:7:7,0	0:6:6,0	0:4:4,0	0:4:4,0	0:26:26,0	0:7:7,0	0:1:1,0	0:5:5,0	0:2:2,0	0:2:2,0	0:3:3,0	0:3:3,0	0:6:6,0	0:3:3,0	0:7:7,0	0:4:4,0	0:5:5,0	0:5:5,0	0:9:9,0	0:9:9,0	0:5:5,0	0:4:4,0	0:8:8,0
626	reindeerY1320_contig62:626	reindeerY1320_contig62	626	G	C	RtY_513	TTCTACTCCGGTTTCGGGTCCCAGAGGCTT[G/C]GCACGGCGGCGTTTGCGCCCGGAAGGGGCG	GT:DP:AD	0:5:5,0	0:29:29,0	0:1:1,0	0:30:30,0	0:20:20,0	0:3:3,0	0:1:1,0	0:1:1,0	0:4:4,0	0:20:20,0	0:2:2,0	0:5:5,0	0:5:5,0	0:3:3,0	0:17:17,0	0:12:12,0	0:8:8,0	0:11:11,0	0:10:10,0	0:7:7,0	0:3:3,0	0:3:3,0	0:28:28,0	0:3:3,0	0:5:5,0	.:.:.	0:5:5,0	0:3:3,0	0:7:7,0	0:13:13,0	0:10:10,0	0:8:8,0	0:9:9,0	0:6:6,0	0:2:2,0	0:5:5,0	0:8:8,0	0:6:6,0	0:5:5,0	0:5:5,0	0:10:10,0
627	reindeerY1320_contig62:2308	reindeerY1320_contig62	2308	G	A	RtY_514	TCACATGTTTAATTGAGAAGACAGGTAAGT[G/A]TGTTACTTTAAAGCATTTCCATTAGAAACG	GT:DP:AD	0:11:11,0	0:29:29,0	0:4:4,0	0:17:17,0	0:21:21,0	.:.:.	0:2:2,0	0:4:4,0	.:.:.	0:13:13,0	0:3:3,0	0:4:4,0	0:3:3,0	0:1:1,0	0:24:24,0	0:4:4,0	0:5:5,0	0:6:6,0	0:8:8,0	0:5:5,0	0:5:5,0	0:5:5,0	0:21:21,0	0:3:3,0	0:4:4,0	0:7:7,0	0:6:6,0	.:.:.	0:9:9,0	.:.:.	0:8:8,0	0:1:1,0	0:2:2,0	0:2:2,0	0:4:4,0	0:5:5,0	0:4:4,0	0:4:4,0	0:7:7,0	0:6:6,0	0:6:6,0
628	reindeerY1320_contig62:3061	reindeerY1320_contig62	3061	C	T	RtY_515	TTAAATTTCTCACCTAGCTTTTCTAGTTGC[C/T]TCTTGAACATCTCATTTGCCGCCTTGACCT	GT:DP:AD	0:6:6,0	0:25:25,0	0:2:2,0	0:22:22,0	0:23:23,0	0:1:1,0	0:2:2,0	0:4:4,0	0:1:1,0	0:28:28,0	0:5:5,0	0:6:6,0	0:8:8,0	.:.:.	0:28:28,0	0:6:6,0	0:6:6,0	.:.:.	0:3:3,0	0:6:6,0	0:1:1,0	0:6:6,0	0:19:19,0	0:3:3,0	0:5:5,0	0:6:6,0	0:6:6,0	0:4:4,0	0:4:4,0	0:5:5,0	0:11:11,0	0:3:3,0	0:7:7,0	0:7:7,0	0:6:6,0	0:6:6,0	0:8:8,0	0:6:6,0	0:4:4,0	0:11:11,0	0:7:7,0
629	reindeerY1320_contig21:2770	reindeerY1320_contig21	2770	A	C	RtY_516	TACACACTGCCATACTTTTCTACCTACCTG[A/C]GGATTCAGAGTAAATTCTCGAGGATTATTG	GT:DP:AD	0:1:1,0	0:17:17,0	0:4:4,0	0:14:14,0	0:25:25,0	0:3:3,0	0:4:4,0	.:.:.	0:2:2,0	0:18:18,0	.:.:.	0:8:8,0	0:8:8,0	0:4:4,0	0:14:14,0	0:5:5,0	0:6:6,0	0:4:4,0	0:8:8,0	0:7:7,0	0:2:2,0	0:7:7,0	0:12:12,0	0:8:8,0	0:3:3,0	0:5:5,0	0:10:10,0	0:9:9,0	0:6:6,0	0:5:5,0	0:8:8,0	0:2:2,0	0:9:9,0	0:3:3,0	0:8:8,0	0:8:8,0	0:8:8,0	0:6:6,0	0:3:3,0	0:8:8,0	0:8:8,0
630	reindeerY1320_contig497:484	reindeerY1320_contig497	484	T	C	RtY_517	TATACAGTGTTGAGATTTATTTAAGTAAAA[T/C]TGTCACCATGATTTTTCAGATGTGAAATAT	GT:DP:AD	0:65:65,0	0:12:12,0	0:2:2,0	0:24:24,0	0:30:30,0	.:.:.	0:2:2,0	0:5:5,0	0:1:1,0	0:17:17,0	0:2:2,0	0:3:3,0	0:2:2,0	0:2:2,0	0:19:19,0	0:7:7,0	0:2:2,0	0:5:5,0	0:7:7,0	0:1:1,0	.:.:.	0:7:7,0	0:20:20,0	0:2:2,0	0:1:1,0	0:3:3,0	0:4:4,0	0:5:5,0	0:2:2,0	0:1:1,0	0:3:3,0	.:.:.	0:14:14,0	0:3:3,0	.:.:.	0:4:4,0	0:9:9,0	0:7:7,0	0:5:5,0	0:10:10,0	0:7:7,0
631	reindeerY1320_contig36:2877	reindeerY1320_contig36	2877	A	G	RtY_518	TCTTCAGGGACTCTTCAGAGAAAAGGGTTG[A/G]TTTTTTCACAGACTTCTCCAAAATGATGGT	GT:DP:AD	0:33:33,0	0:23:23,0	0:4:4,0	0:24:24,0	0:23:23,0	0:1:1,0	.:.:.	0:5:5,0	0:6:6,0	0:26:26,0	0:1:1,0	0:3:3,0	0:5:5,0	0:2:2,0	0:38:38,0	0:3:3,0	0:5:5,0	0:4:4,0	0:7:7,0	0:5:5,0	0:5:5,0	0:2:2,0	0:18:18,0	0:2:2,0	.:.:.	0:1:1,0	0:5:5,0	0:5:5,0	0:2:2,0	0:1:1,0	0:9:9,0	0:5:5,0	0:8:8,0	0:9:9,0	0:6:6,0	0:8:8,0	0:8:8,0	0:4:4,0	0:7:7,0	0:2:2,0	0:7:7,0
632	reindeerY1320_contig11:4584	reindeerY1320_contig11	4584	A	T	RtY_519	TCTCAGCTTCTCAGATCCCAGATTCTCAAT[A/T]GAAGAGACAATGGAGATGATACCCTGGAGA	GT:DP:AD	0:1:1,0	0:20:20,0	0:1:1,0	0:15:15,0	0:23:23,0	0:6:6,0	0:3:3,0	0:1:1,0	0:3:3,0	0:22:22,0	0:1:1,0	0:3:3,0	0:7:7,0	0:6:6,0	0:24:24,0	0:3:3,0	0:5:5,0	0:9:9,0	0:6:6,0	0:5:5,0	0:2:2,0	0:9:9,0	0:29:29,0	0:7:7,0	0:6:6,0	0:5:5,0	0:10:10,0	0:3:3,0	0:5:5,0	0:2:2,0	0:6:6,0	0:6:6,0	0:8:8,0	0:3:3,0	0:5:5,0	0:5:5,0	0:8:8,0	0:7:7,0	0:5:5,0	0:8:8,0	0:7:7,0
633	reindeerY1320_contig98:1610	reindeerY1320_contig98	1610	T	C	RtY_520	TAAAATCTTAATGACTAAAAAAAAATCTTA[T/C]TGACTTTTACCTTTTAAATGTGGCTTAAAT	GT:DP:AD	1:8:0,8	0:23:23,0	0:2:2,0	0:30:30,0	0:25:25,0	0:4:4,0	.:.:.	0:2:2,0	0:3:3,0	0:17:17,0	0:3:3,0	0:4:4,0	0:1:1,0	0:3:3,0	0:14:14,0	0:2:2,0	0:8:8,0	0:11:11,0	0:6:6,0	0:4:4,0	0:4:4,0	0:10:10,0	0:13:13,0	0:4:4,0	0:2:2,0	0:1:1,0	0:7:7,0	0:5:5,0	0:3:3,0	0:1:1,0	0:3:3,0	.:.:.	0:7:7,0	0:2:2,0	.:.:.	0:7:7,0	0:6:6,0	0:5:5,0	0:3:3,0	0:7:7,0	0:2:2,0
634	reindeerY1320_contig10:6107	reindeerY1320_contig10	6107	G	T	RtY_529	GTTCATTTCTCATATGGATACCAGGCTACA[G/T]AATGTATAATAGGGCACATGAAGTGTACAC	GT:DP:AD	0:9:9,0	0:22:22,0	0:4:4,0	0:19:19,0	0:24:24,0	.:.:.	0:4:4,0	0:3:3,0	0:1:1,0	0:26:26,0	0:1:1,0	.:.:.	0:6:6,0	.:.:.	0:21:21,0	0:5:5,0	0:4:4,0	0:6:6,0	0:3:3,0	0:11:11,0	0:5:5,0	0:8:8,0	0:20:20,0	0:2:2,0	0:4:4,0	0:1:1,0	0:9:9,0	0:5:5,0	0:2:2,0	0:1:1,0	0:2:2,0	.:.:.	0:8:8,0	0:2:2,0	0:9:9,0	0:2:2,0	0:5:5,0	.:.:.	0:3:3,0	0:4:4,0	0:4:4,0
635	reindeerY1320_contig40:4093	reindeerY1320_contig40	4093	G	C	RtY_530	ACTGAACTTGCATTCCAGACCAAGTGTCCT[G/C]TAGCTCCTGAGTCTGTGATCTTAAGCATCG	GT:DP:AD	.:.:.	0:28:28,0	0:1:1,0	0:20:20,0	0:16:16,0	0:4:4,0	0:5:5,0	0:3:3,0	0:2:2,0	0:16:16,0	0:2:2,0	0:5:5,0	0:7:7,0	0:3:3,0	0:23:23,0	0:9:9,0	0:7:7,0	0:9:9,0	0:5:5,0	0:12:12,0	0:1:1,0	0:10:10,0	0:16:16,0	0:2:2,0	0:4:4,0	0:4:4,0	0:7:7,0	0:7:7,0	0:4:4,0	0:11:11,0	0:11:11,0	0:10:10,0	0:7:7,0	0:1:1,0	0:5:5,0	0:14:14,0	0:6:6,0	0:8:8,0	0:4:4,0	0:1:1,0	0:9:9,0
636	reindeerY1320_contig3:757	reindeerY1320_contig3	757	T	G	RtY_531	TGCTGATGGATCACATGTTCTGTTTTCAAG[T/G]GATGTAGAAGGATCCCAATTTCATTCTGAG	GT:DP:AD	0:8:8,0	0:46:46,0	0:3:3,0	0:22:22,0	0:35:35,0	.:.:.	0:1:1,0	0:1:1,0	0:3:3,0	0:16:16,0	0:2:2,0	0:5:5,0	0:3:3,0	0:2:2,0	0:15:15,0	0:14:14,0	0:5:5,0	0:11:11,0	0:3:3,0	0:6:6,0	0:4:4,0	0:10:10,0	0:23:23,0	0:5:5,0	0:6:6,0	0:6:6,0	0:7:7,0	0:7:7,0	0:3:3,0	0:2:2,0	0:7:7,0	0:4:4,0	0:17:17,0	0:2:2,0	0:3:3,0	0:4:4,0	0:5:5,0	0:13:13,0	0:3:3,0	0:11:11,0	0:7:7,0
637	reindeerY1320_contig750:365	reindeerY1320_contig750	365	G	A	RtY_532	GCCCCAGTTTTGTTTCCCTCCCAACTTGAG[G/A]GGTTGTTTTTCTCTTTGTCTCAGGTTGTCA	GT:DP:AD	.:.:.	0:15:15,0	0:1:1,0	0:19:19,0	0:9:9,0	0:3:3,0	0:5:5,0	.:.:.	0:2:2,0	0:22:22,0	0:4:4,0	0:2:2,0	0:5:5,0	.:.:.	0:14:14,0	0:1:1,0	0:5:5,0	0:1:1,0	0:6:6,0	0:10:10,0	0:9:9,0	0:3:3,0	0:20:20,0	0:4:4,0	0:1:1,0	0:2:2,0	0:3:3,0	0:4:4,0	0:7:7,0	0:1:1,0	0:7:7,0	0:8:8,0	0:4:4,0	0:4:4,0	0:4:4,0	0:1:1,0	0:12:12,0	0:8:8,0	0:6:6,0	0:8:8,0	0:5:5,0
638	reindeerY1320_contig445:376	reindeerY1320_contig445	376	C	T	RtY_533	GCATGGGTCACATTCTATGGGAACCCAGAT[C/T]CCATTGGGGGAGACTGAAACTACTGAGTGC	GT:DP:AD	0:1:1,0	0:26:26,0	0:3:3,0	0:28:28,0	0:25:25,0	0:1:1,0	0:7:7,0	0:1:1,0	0:6:6,0	0:19:19,0	.:.:.	0:6:6,0	0:5:5,0	0:1:1,0	0:20:20,0	0:9:9,0	0:8:8,0	0:13:13,0	0:6:6,0	0:9:9,0	0:5:5,0	0:7:7,0	0:22:22,0	0:5:5,0	0:9:9,0	0:3:3,0	0:5:5,0	0:11:11,0	0:5:5,0	0:7:7,0	0:9:9,0	0:7:7,0	0:1:1,0	0:9:9,0	0:5:5,0	0:10:10,0	0:4:4,0	0:5:5,0	0:2:2,0	0:7:7,0	0:6:6,0
639	reindeerY1320_contig387:474	reindeerY1320_contig387	474	G	A	RtY_534	ATTTTGGAAAACCTATCCCATCATGACTGA[G/A]TTCATACTCTATTCACACATGATGCAACTT	GT:DP:AD	.:.:.	0:25:25,0	0:1:1,0	0:21:21,0	0:18:18,0	0:3:3,0	0:2:2,0	0:2:2,0	0:1:1,0	0:27:27,0	0:6:6,0	0:5:5,0	0:8:8,0	.:.:.	0:28:28,0	0:9:8,0	0:4:4,0	0:4:4,0	0:3:3,0	0:6:6,0	0:8:8,0	0:8:8,0	0:19:19,0	0:3:3,0	0:7:7,0	0:5:5,0	0:5:5,0	0:6:6,0	0:9:9,0	0:2:2,0	0:5:5,0	0:3:3,0	0:6:6,0	0:3:3,0	0:4:4,0	0:4:4,0	0:5:5,0	0:8:8,0	0:6:6,0	0:6:6,0	0:8:8,0
640	reindeerY1320_contig8:6464	reindeerY1320_contig8	6464	G	A	RtY_535	CACACACAAACACACAGACTCACGTTAAAA[G/A]AGGTGACACAAGTCCACATGTGTATATACA	GT:DP:AD	.:.:.	1:22:0,22	1:1:0,1	1:19:0,19	1:21:0,21	1:3:0,3	1:4:0,4	1:1:0,1	1:1:0,1	1:23:0,23	1:2:0,2	1:3:0,3	1:5:0,5	1:2:0,2	1:14:0,14	1:7:0,7	1:11:0,11	1:7:0,7	1:11:0,11	1:9:0,9	1:2:0,2	1:8:0,8	1:26:0,25	1:4:0,4	1:6:0,6	1:11:0,11	1:6:0,6	1:4:0,4	1:7:0,7	1:3:0,3	1:5:0,5	1:9:0,9	1:9:0,9	1:8:0,8	1:6:0,6	1:7:0,7	1:6:0,6	1:6:0,6	1:8:0,8	1:5:0,5	1:9:0,9
641	reindeerY1320_contig1014:125	reindeerY1320_contig1014	125	T	G	RtY_536	AAAATAATATATATTTCATATTGTGAGTAA[T/G]GTAGACTGAGTAAAACTGATTTCTGGCACC	GT:DP:AD	0:5:5,0	0:12:12,0	.:.:.	0:13:13,0	0:12:12,0	0:3:3,0	0:4:4,0	0:2:2,0	0:1:1,0	0:7:7,0	0:2:2,0	0:4:4,0	0:1:1,0	0:2:2,0	0:13:13,0	0:3:3,0	0:6:6,0	0:2:2,0	0:4:4,0	0:1:1,0	0:2:2,0	0:2:2,0	0:11:11,0	.:.:.	0:1:1,0	0:2:2,0	0:6:6,0	0:2:2,0	0:3:3,0	0:2:2,0	0:4:4,0	0:3:3,0	0:5:5,0	0:4:4,0	0:3:3,0	0:1:1,0	0:2:2,0	0:2:2,0	0:3:3,0	0:4:4,0	0:4:4,0
642	reindeerY1320_contig20:1223	reindeerY1320_contig20	1223	A	C	RtY_537	AGAAAAGCCTGAGACTCCATAGAAGAGCTG[A/C]CAAAATATCCAGCCGAAAGAGCATCCTGAG	GT:DP:AD	0:4:4,0	0:21:21,0	0:5:5,0	0:22:22,0	0:20:20,0	0:2:2,0	0:3:3,0	.:.:.	0:4:4,0	0:19:19,0	0:1:1,0	.:.:.	0:5:5,0	0:3:3,0	0:18:18,0	0:3:3,0	0:6:6,0	0:6:6,0	0:6:6,0	0:7:7,0	0:6:6,0	0:3:3,0	0:23:23,0	.:.:.	0:4:4,0	0:4:4,0	0:9:9,0	0:3:3,0	0:3:3,0	0:1:1,0	0:4:4,0	0:6:6,0	0:10:10,0	0:3:3,0	0:7:7,0	0:11:11,0	0:7:7,0	0:3:3,0	0:2:2,0	0:9:9,0	0:9:9,0
643	reindeerY1320_contig78:1288	reindeerY1320_contig78	1288	A	G	RtY_538	GCAAACCACATTGAAGAACTTTTTTCTTGT[A/G]TTTAATTATGTACACACTCAGTTTATAAAC	GT:DP:AD	.:.:.	0:17:17,0	0:2:2,0	0:30:30,0	0:19:19,0	0:3:3,0	0:2:2,0	0:2:2,0	0:5:5,0	0:14:14,0	0:2:2,0	0:3:2,0	0:1:1,0	0:1:1,0	0:24:24,0	0:5:5,0	0:5:5,0	0:10:10,0	0:5:5,0	0:5:5,0	0:6:6,0	0:4:4,0	0:20:20,0	0:2:2,0	0:1:1,0	.:.:.	0:4:4,0	0:6:6,0	0:2:2,0	.:.:.	0:7:7,0	0:1:1,0	0:9:9,0	0:3:3,0	0:4:4,0	0:4:4,0	0:4:4,0	0:8:8,0	0:3:3,0	0:7:7,0	0:12:12,0
644	reindeerY1320_contig42:2367	reindeerY1320_contig42	2367	A	C	RtY_539	CCAGGGCCTCATATCCCCTGATTTTGGGGT[A/C]TAGTCTCCCTAGACTGCAGAGTATGGCCTT	GT:DP:AD	1:3:0,3	1:25:0,25	.:.:.	1:21:0,21	1:26:0,26	1:4:0,4	1:1:0,1	1:1:0,1	.:.:.	1:19:0,19	1:4:0,4	1:5:0,5	1:3:0,3	1:8:0,8	1:25:0,25	1:2:0,2	1:10:0,10	1:5:0,5	1:4:0,4	1:4:0,4	1:5:0,5	1:8:0,8	1:27:0,27	1:3:0,3	1:3:0,3	1:1:0,1	1:11:0,11	1:5:0,5	1:6:0,6	1:4:0,4	1:3:0,3	1:6:0,6	1:3:0,3	1:7:0,7	1:6:0,6	1:9:0,9	1:11:0,11	1:4:0,4	1:4:0,4	1:6:0,6	1:6:0,6
645	reindeerY1320_contig116:446	reindeerY1320_contig116	446	T	A	RtY_540	CATGCCAATCTCGGCTCAAGACAAAGCAGT[T/A]GGTGTCTTACCAAAGCGTTTGCTTGAGCAT	GT:DP:AD	0:2:2,0	0:29:29,0	0:1:1,0	0:20:20,0	0:25:25,0	0:4:4,0	0:6:6,0	0:3:3,0	0:6:6,0	0:30:30,0	0:1:1,0	0:4:4,0	0:5:5,0	0:3:3,0	0:19:19,0	0:6:6,0	0:14:14,0	0:10:10,0	0:5:5,0	0:2:2,0	0:7:7,0	0:5:5,0	0:18:18,0	0:4:4,0	0:7:7,0	0:1:1,0	0:8:8,0	0:3:3,0	0:5:5,0	0:6:6,0	0:12:12,0	0:6:6,0	0:10:10,0	0:7:7,0	0:7:7,0	0:1:1,0	0:5:5,0	0:6:6,0	0:4:4,0	0:10:10,0	0:6:6,0
646	reindeerY1320_contig172:165	reindeerY1320_contig172	165	C	T	RtY_541	ATACTACACTAAGCATCTAGTTGCAGGTAA[C/T]AAACTTTCTGGAATGGTAAATTAAATCTTG	GT:DP:AD	0:5:5,0	0:13:13,0	0:3:3,0	0:17:17,0	0:9:9,0	0:7:7,0	0:1:1,0	0:3:3,0	0:1:1,0	0:19:19,0	.:.:.	0:4:4,0	0:5:5,0	.:.:.	0:23:23,0	0:1:1,0	0:1:1,0	0:1:1,0	0:5:5,0	0:6:6,0	0:2:2,0	0:6:6,0	0:10:10,0	0:3:3,0	0:10:10,0	0:4:4,0	0:3:3,0	0:6:6,0	0:2:2,0	0:2:2,0	0:9:9,0	0:4:4,0	0:12:12,0	0:4:4,0	0:9:9,0	0:4:4,0	0:10:10,0	0:5:5,0	0:5:5,0	0:5:5,0	0:4:4,0
647	reindeerY1320_contig85:1013	reindeerY1320_contig85	1013	A	G	RtY_542	TAGCATTACTAATGGCAAAGATTATGGAAT[A/G]TGCCAGACCCTGCAGATTACTGGTTCTTTT	GT:DP:AD	.:.:.	0:39:39,0	0:2:2,0	0:23:23,0	0:26:26,0	0:5:5,0	0:3:3,0	0:5:5,0	0:3:3,0	0:24:24,0	0:2:2,0	0:3:3,0	0:6:6,0	.:.:.	0:18:18,0	0:11:11,0	0:7:7,0	0:8:8,0	0:7:7,0	0:7:7,0	0:7:7,0	0:5:5,0	0:22:22,0	0:1:1,0	0:7:7,0	0:1:1,0	0:9:9,0	0:3:3,0	0:4:4,0	0:3:3,0	0:1:1,0	0:2:2,0	0:4:4,0	0:4:4,0	0:3:3,0	0:5:5,0	0:5:5,0	0:3:3,0	0:4:4,0	0:5:5,0	0:8:8,0
648	reindeerY1320_contig375:1071	reindeerY1320_contig375	1071	G	T	RtY_543	GTTAAAAGATACATGAAACTGTTATAAGCT[G/T]TTTTATGACTGACTATGTCCACATATGTTG	GT:DP:AD	0:11:11,0	0:22:22,0	.:.:.	0:24:24,0	0:24:24,0	0:2:2,0	.:.:.	0:6:6,0	0:8:8,0	0:29:29,0	0:4:4,0	0:2:2,0	0:3:3,0	.:.:.	0:17:17,0	0:7:7,0	0:4:4,0	0:6:6,0	0:4:4,0	0:5:5,0	0:3:3,0	0:6:6,0	0:24:24,0	0:1:1,0	0:2:2,0	0:2:2,0	0:2:2,0	0:8:8,0	0:6:6,0	0:3:3,0	0:3:3,0	0:1:1,0	0:7:7,0	0:4:4,0	0:5:5,0	0:5:5,0	0:5:5,0	0:6:6,0	0:7:7,0	0:5:5,0	0:8:8,0
649	reindeerY1320_contig441:269	reindeerY1320_contig441	269	T	A	RtY_544	TACAGTGAAAACACAGCACTCTTAACTTTT[T/A]AAAAATTTACTTATATAAATTTTAACTTTT	GT:DP:AD	0:3:3,0	0:18:18,0	0:4:4,0	0:22:22,0	0:11:11,0	0:3:3,0	0:3:3,0	0:2:2,0	0:3:3,0	0:25:25,0	0:1:1,0	0:2:2,0	0:3:3,0	0:2:2,0	0:17:17,0	0:1:1,0	0:5:5,0	0:5:5,0	0:6:6,0	0:6:6,0	0:3:3,0	0:4:4,0	0:13:13,0	0:3:3,0	.:.:.	0:4:4,0	0:10:10,0	0:3:3,0	0:3:3,0	0:1:1,0	0:5:5,0	0:2:2,0	0:7:7,0	0:2:2,0	0:4:4,0	0:4:4,0	0:8:8,0	0:5:5,0	0:7:7,0	0:7:7,0	0:10:10,0
650	reindeerY1320_contig200:804	reindeerY1320_contig200	804	C	T	RtY_545	CAAATGAACACACAAATCTCATGTCTCATA[C/T]GGAGTTTCATACAAAGACATCACAGGACCC	GT:DP:AD	1:2:0,2	0:17:17,0	0:3:3,0	0:17:17,0	0:14:14,0	0:2:2,0	0:3:3,0	0:2:2,0	0:1:1,0	0:18:18,0	0:1:1,0	0:1:1,0	0:3:3,0	0:4:4,0	0:23:23,0	0:6:6,0	0:9:9,0	0:15:15,0	0:7:7,0	0:7:7,0	0:4:4,0	.:.:.	0:30:30,0	0:3:3,0	0:5:5,0	.:.:.	0:8:8,0	0:2:2,0	0:4:4,0	0:2:2,0	0:2:2,0	0:4:4,0	0:6:6,0	0:4:4,0	0:6:6,0	0:4:4,0	0:10:10,0	0:6:6,0	0:5:5,0	0:6:6,0	0:8:8,0
[truncated: 20 more columns]

## Sheet: 346_imputed_Network Fig.3
SNP_ID	Coordinates	Ca-W-WC-1	Nz-W-ETR-1	Sv-W-SR-1	Ur-W-ETR-1	Ya-D-ETR-2	Ya-D-ETR-1	Fi-D-ETR-1	Ya-D-ETR-3	Fi-W-EFR-1	Fi-W-EFR-2	Fi-W-EFR-3	No-D-ETR-1	No-D-ETR-2	Ar-D-ETR-4	Ar-D-ETR-2	Ar-D-ETR-1	Ar-D-ETR-3	Nz-W-ETR-2	Ur-W-ETR-3	Ar-D-ETR-6	Ar-D-ETR-7	Ar-D-ETR-5	Ya-D-ETR-4	Ya-D-ETR-5	Ya-D-ETR-6	Ur-W-ETR-2	Fi-D-ETR-3	No-D-ETR-3	Fi-D-ETR-2	No-W-ETR-1	No-D-ETR-4	Fi-D-ETR-5	Fi-D-ETR-6	Fi-D-ETR-7	Fi-D-ETR-9	Fi-W-EFR-4	Fi-D-ETR-10	Fi-D-ETR-8	Fi-D-ETR-4
RtY_001	reindeerY1320_contig213:1066	1	0	0	0	0	0	0	0	0	0	0	0	0	0	0	0	0	0	0	0	0	0	0	0	0	0	0	0	0	0	0	0	0	0	0	0	0	0	0
RtY_002	reindeerY1320_contig1:7876	1	0	0	0	0	0	0	0	0	0	0	0	0	0	0	0	0	0	0	0	0	0	0	0	0	0	0	0	0	0	0	0	0	0	0	0	0	0	0
RtY_003	reindeerY1320_contig120:994	1	0	0	0	0	0	0	0	0	0	0	0	0	0	0	0	0	0	0	0	0	0	0	0	0	0	0	0	0	0	0	0	0	0	0	0	0	0	0
RtY_004	reindeerY1320_contig285:740	1	0	0	0	0	0	0	0	0	0	0	0	0	0	0	0	0	0	0	0	0	0	0	0	0	0	0	0	0	0	0	0	0	0	0	0	0	0	0
RtY_005	reindeerY1320_contig31:674	1	0	0	0	0	0	0	0	0	0	0	0	0	0	0	0	0	0	0	0	0	0	0	0	0	0	0	0	0	0	0	0	0	0	0	0	0	0	0
RtY_006	reindeerY1320_contig31:1706	1	0	0	0	0	0	0	0	0	0	0	0	0	0	0	0	0	0	0	0	0	0	0	0	0	0	0	0	0	0	0	0	0	0	0	0	0	0	0
RtY_007	reindeerY1320_contig31:2887	1	0	0	0	0	0	0	0	0	0	0	0	0	0	0	0	0	0	0	0	0	0	0	0	0	0	0	0	0	0	0	0	0	0	0	0	0	0	0
RtY_008	reindeerY1320_contig4:7758	1	0	0	0	0	0	0	0	0	0	0	0	0	0	0	0	0	0	0	0	0	0	0	0	0	0	0	0	0	0	0	0	0	0	0	0	0	0	0
RtY_009	reindeerY1320_contig4:9706	1	0	0	0	0	0	0	0	0	0	0	0	0	0	0	0	0	0	0	0	0	0	0	0	0	0	0	0	0	0	0	0	0	0	0	0	0	0	0
RtY_010	reindeerY1320_contig426:930	1	0	0	0	0	0	0	0	0	0	0	0	0	0	0	0	0	0	0	0	0	0	0	0	0	0	0	0	0	0	0	0	0	0	0	0	0	0	0
RtY_011	reindeerY1320_contig576:538	1	0	0	0	0	0	0	0	0	0	0	0	0	0	0	0	0	0	0	0	0	0	0	0	0	0	0	0	0	0	0	0	0	0	0	0	0	0	0
RtY_012	reindeerY1320_contig76:543	1	0	0	0	0	0	0	0	0	0	0	0	0	0	0	0	0	0	0	0	0	0	0	0	0	0	0	0	0	0	0	0	0	0	0	0	0	0	0
RtY_013	reindeerY1320_contig443:421	1	0	0	0	0	0	0	0	0	0	0	0	0	0	0	0	0	0	0	0	0	0	0	0	0	0	0	0	0	0	0	0	0	0	0	0	0	0	0
RtY_014	reindeerY1320_contig4:1968	1	0	0	0	0	0	0	0	0	0	0	0	0	0	0	0	0	0	0	0	0	0	0	0	0	0	0	0	0	0	0	0	0	0	0	0	0	0	0
RtY_015	reindeerY1320_contig791:324	1	0	0	0	0	0	0	0	0	0	0	0	0	0	0	0	0	0	0	0	0	0	0	0	0	0	0	0	0	0	0	0	0	0	0	0	0	0	0
RtY_016	reindeerY1320_contig95:1729	1	0	0	0	0	0	0	0	0	0	0	0	0	0	0	0	0	0	0	0	0	0	0	0	0	0	0	0	0	0	0	0	0	0	0	0	0	0	0
RtY_017	reindeerY1320_contig1002:226	1	0	0	0	0	0	0	0	0	0	0	0	0	0	0	0	0	0	0	0	0	0	0	0	0	0	0	0	0	0	0	0	0	0	0	0	0	0	0
RtY_018	reindeerY1320_contig142:208	1	0	0	0	0	0	0	0	0	0	0	0	0	0	0	0	0	0	0	0	0	0	0	0	0	0	0	0	0	0	0	0	0	0	0	0	0	0	0
RtY_019	reindeerY1320_contig151:1440	1	0	0	0	0	0	0	0	0	0	0	0	0	0	0	0	0	0	0	0	0	0	0	0	0	0	0	0	0	0	0	0	0	0	0	0	0	0	0
RtY_020	reindeerY1320_contig159:729	1	0	0	0	0	0	0	0	0	0	0	0	0	0	0	0	0	0	0	0	0	0	0	0	0	0	0	0	0	0	0	0	0	0	0	0	0	0	0
RtY_021	reindeerY1320_contig195:1128	1	0	0	0	0	0	0	0	0	0	0	0	0	0	0	0	0	0	0	0	0	0	0	0	0	0	0	0	0	0	0	0	0	0	0	0	0	0	0
RtY_022	reindeerY1320_contig265:1026	1	0	0	0	0	0	0	0	0	0	0	0	0	0	0	0	0	0	0	0	0	0	0	0	0	0	0	0	0	0	0	0	0	0	0	0	0	0	0
RtY_023	reindeerY1320_contig297:296	1	0	0	0	0	0	0	0	0	0	0	0	0	0	0	0	0	0	0	0	0	0	0	0	0	0	0	0	0	0	0	0	0	0	0	0	0	0	0
RtY_024	reindeerY1320_contig324:819	1	0	0	0	0	0	0	0	0	0	0	0	0	0	0	0	0	0	0	0	0	0	0	0	0	0	0	0	0	0	0	0	0	0	0	0	0	0	0
RtY_025	reindeerY1320_contig337:245	1	0	0	0	0	0	0	0	0	0	0	0	0	0	0	0	0	0	0	0	0	0	0	0	0	0	0	0	0	0	0	0	0	0	0	0	0	0	0
RtY_026	reindeerY1320_contig360:464	1	0	0	0	0	0	0	0	0	0	0	0	0	0	0	0	0	0	0	0	0	0	0	0	0	0	0	0	0	0	0	0	0	0	0	0	0	0	0
RtY_027	reindeerY1320_contig37:829	1	0	0	0	0	0	0	0	0	0	0	0	0	0	0	0	0	0	0	0	0	0	0	0	0	0	0	0	0	0	0	0	0	0	0	0	0	0	0
RtY_028	reindeerY1320_contig407:668	1	0	0	0	0	0	0	0	0	0	0	0	0	0	0	0	0	0	0	0	0	0	0	0	0	0	0	0	0	0	0	0	0	0	0	0	0	0	0
RtY_029	reindeerY1320_contig530:282	1	0	0	0	0	0	0	0	0	0	0	0	0	0	0	0	0	0	0	0	0	0	0	0	0	0	0	0	0	0	0	0	0	0	0	0	0	0	0
RtY_030	reindeerY1320_contig689:284	1	0	0	0	0	0	0	0	0	0	0	0	0	0	0	0	0	0	0	0	0	0	0	0	0	0	0	0	0	0	0	0	0	0	0	0	0	0	0
RtY_031	reindeerY1320_contig1176:154	1	0	0	0	0	0	0	0	0	0	0	0	0	0	0	0	0	0	0	0	0	0	0	0	0	0	0	0	0	0	0	0	0	0	0	0	0	0	0
RtY_032	reindeerY1320_contig909:312	1	0	0	0	0	0	0	0	0	0	0	0	0	0	0	0	0	0	0	0	0	0	0	0	0	0	0	0	0	0	0	0	0	0	0	0	0	0	0
RtY_033	reindeerY1320_contig17:5344	1	0	0	0	0	0	0	0	0	0	0	0	0	0	0	0	0	0	0	0	0	0	0	0	0	0	0	0	0	0	0	0	0	0	0	0	0	0	0
RtY_034	reindeerY1320_contig1:9716	1	0	0	0	0	0	0	0	0	0	0	0	0	0	0	0	0	0	0	0	0	0	0	0	0	0	0	0	0	0	0	0	0	0	0	0	0	0	0
RtY_035	reindeerY1320_contig10:4224	1	0	0	0	0	0	0	0	0	0	0	0	0	0	0	0	0	0	0	0	0	0	0	0	0	0	0	0	0	0	0	0	0	0	0	0	0	0	0
RtY_036	reindeerY1320_contig139:1473	1	0	0	0	0	0	0	0	0	0	0	0	0	0	0	0	0	0	0	0	0	0	0	0	0	0	0	0	0	0	0	0	0	0	0	0	0	0	0
RtY_037	reindeerY1320_contig180:867	1	0	0	0	0	0	0	0	0	0	0	0	0	0	0	0	0	0	0	0	0	0	0	0	0	0	0	0	0	0	0	0	0	0	0	0	0	0	0
RtY_038	reindeerY1320_contig188:741	1	0	0	0	0	0	0	0	0	0	0	0	0	0	0	0	0	0	0	0	0	0	0	0	0	0	0	0	0	0	0	0	0	0	0	0	0	0	0
RtY_039	reindeerY1320_contig19:5072	1	0	0	0	0	0	0	0	0	0	0	0	0	0	0	0	0	0	0	0	0	0	0	0	0	0	0	0	0	0	0	0	0	0	0	0	0	0	0
RtY_040	reindeerY1320_contig21:3421	1	0	0	0	0	0	0	0	0	0	0	0	0	0	0	0	0	0	0	0	0	0	0	0	0	0	0	0	0	0	0	0	0	0	0	0	0	0	0
RtY_041	reindeerY1320_contig30:4819	1	0	0	0	0	0	0	0	0	0	0	0	0	0	0	0	0	0	0	0	0	0	0	0	0	0	0	0	0	0	0	0	0	0	0	0	0	0	0
RtY_042	reindeerY1320_contig31:1779	1	0	0	0	0	0	0	0	0	0	0	0	0	0	0	0	0	0	0	0	0	0	0	0	0	0	0	0	0	0	0	0	0	0	0	0	0	0	0
RtY_043	reindeerY1320_contig333:1044	1	0	0	0	0	0	0	0	0	0	0	0	0	0	0	0	0	0	0	0	0	0	0	0	0	0	0	0	0	0	0	0	0	0	0	0	0	0	0
RtY_044	reindeerY1320_contig34:4134	1	0	0	0	0	0	0	0	0	0	0	0	0	0	0	0	0	0	0	0	0	0	0	0	0	0	0	0	0	0	0	0	0	0	0	0	0	0	0
RtY_045	reindeerY1320_contig363:530	1	0	0	0	0	0	0	0	0	0	0	0	0	0	0	0	0	0	0	0	0	0	0	0	0	0	0	0	0	0	0	0	0	0	0	0	0	0	0
RtY_046	reindeerY1320_contig392:1042	1	0	0	0	0	0	0	0	0	0	0	0	0	0	0	0	0	0	0	0	0	0	0	0	0	0	0	0	0	0	0	0	0	0	0	0	0	0	0
RtY_047	reindeerY1320_contig414:681	1	0	0	0	0	0	0	0	0	0	0	0	0	0	0	0	0	0	0	0	0	0	0	0	0	0	0	0	0	0	0	0	0	0	0	0	0	0	0
RtY_048	reindeerY1320_contig43:3531	1	0	0	0	0	0	0	0	0	0	0	0	0	0	0	0	0	0	0	0	0	0	0	0	0	0	0	0	0	0	0	0	0	0	0	0	0	0	0
RtY_049	reindeerY1320_contig431:899	1	0	0	0	0	0	0	0	0	0	0	0	0	0	0	0	0	0	0	0	0	0	0	0	0	0	0	0	0	0	0	0	0	0	0	0	0	0	0
RtY_050	reindeerY1320_contig528:474	1	0	0	0	0	0	0	0	0	0	0	0	0	0	0	0	0	0	0	0	0	0	0	0	0	0	0	0	0	0	0	0	0	0	0	0	0	0	0
RtY_051	reindeerY1320_contig552:421	1	0	0	0	0	0	0	0	0	0	0	0	0	0	0	0	0	0	0	0	0	0	0	0	0	0	0	0	0	0	0	0	0	0	0	0	0	0	0
RtY_052	reindeerY1320_contig72:3207	1	0	0	0	0	0	0	0	0	0	0	0	0	0	0	0	0	0	0	0	0	0	0	0	0	0	0	0	0	0	0	0	0	0	0	0	0	0	0
RtY_053	reindeerY1320_contig86:1981	1	0	0	0	0	0	0	0	0	0	0	0	0	0	0	0	0	0	0	0	0	0	0	0	0	0	0	0	0	0	0	0	0	0	0	0	0	0	0
RtY_054	reindeerY1320_contig223:857	1	0	0	0	0	0	0	0	0	0	0	0	0	0	0	0	0	0	0	0	0	0	0	0	0	0	0	0	0	0	0	0	0	0	0	0	0	0	0
RtY_055	reindeerY1320_contig27:5006	1	0	0	0	0	0	0	0	0	0	0	0	0	0	0	0	0	0	0	0	0	0	0	0	0	0	0	0	0	0	0	0	0	0	0	0	0	0	0
RtY_056	reindeerY1320_contig55:1310	1	0	0	0	0	0	0	0	0	0	0	0	0	0	0	0	0	0	0	0	0	0	0	0	0	0	0	0	0	0	0	0	0	0	0	0	0	0	0
RtY_057	reindeerY1320_contig30:327	1	0	0	0	0	0	0	0	0	0	0	0	0	0	0	0	0	0	0	0	0	0	0	0	0	0	0	0	0	0	0	0	0	0	0	0	0	0	0
RtY_151	reindeerY1320_contig109:994	1	0	0	0	0	0	0	0	0	0	0	0	0	0	0	0	0	0	0	0	0	0	0	0	0	0	0	0	0	0	0	0	0	0	0	0	0	0	0
RtY_152	reindeerY1320_contig112:1415	1	0	0	0	0	0	0	0	0	0	0	0	0	0	0	0	0	0	0	0	0	0	0	0	0	0	0	0	0	0	0	0	0	0	0	0	0	0	0
RtY_153	reindeerY1320_contig20:2619	1	0	0	0	0	0	0	0	0	0	0	0	0	0	0	0	0	0	0	0	0	0	0	0	0	0	0	0	0	0	0	0	0	0	0	0	0	0	0
RtY_154	reindeerY1320_contig348:579	1	0	0	0	0	0	0	0	0	0	0	0	0	0	0	0	0	0	0	0	0	0	0	0	0	0	0	0	0	0	0	0	0	0	0	0	0	0	0
RtY_155	reindeerY1320_contig441:505	1	0	0	0	0	0	0	0	0	0	0	0	0	0	0	0	0	0	0	0	0	0	0	0	0	0	0	0	0	0	0	0	0	0	0	0	0	0	0
RtY_156	reindeerY1320_contig511:449	1	0	0	0	0	0	0	0	0	0	0	0	0	0	0	0	0	0	0	0	0	0	0	0	0	0	0	0	0	0	0	0	0	0	0	0	0	0	0
RtY_157	reindeerY1320_contig34:3755	1	0	0	0	0	0	0	0	0	0	0	0	0	0	0	0	0	0	0	0	0	0	0	0	0	0	0	0	0	0	0	0	0	0	0	0	0	0	0
RtY_158	reindeerY1320_contig713:192	1	0	0	0	0	0	0	0	0	0	0	0	0	0	0	0	0	0	0	0	0	0	0	0	0	0	0	0	0	0	0	0	0	0	0	0	0	0	0
RtY_159	reindeerY1320_contig86:2093	1	0	0	0	0	0	0	0	0	0	0	0	0	0	0	0	0	0	0	0	0	0	0	0	0	0	0	0	0	0	0	0	0	0	0	0	0	0	0
RtY_160	reindeerY1320_contig3:5356	1	0	0	0	0	0	0	0	0	0	0	0	0	0	0	0	0	0	0	0	0	0	0	0	0	0	0	0	0	0	0	0	0	0	0	0	0	0	0
RtY_161	reindeerY1320_contig9:775	1	0	0	0	0	0	0	0	0	0	0	0	0	0	0	0	0	0	0	0	0	0	0	0	0	0	0	0	0	0	0	0	0	0	0	0	0	0	0
RtY_162	reindeerY1320_contig1:10569	0	1	1	0	0	0	0	0	0	0	0	0	0	0	0	0	0	0	0	0	0	0	0	0	0	0	0	0	0	0	0	0	0	0	0	0	0	0	0
RtY_163	reindeerY1320_contig1:18084	0	1	1	0	0	0	0	0	0	0	0	0	0	0	0	0	0	0	0	0	0	0	0	0	0	0	0	0	0	0	0	0	0	0	0	0	0	0	0
RtY_164	reindeerY1320_contig107:1815	0	1	1	0	0	0	0	0	0	0	0	0	0	0	0	0	0	0	0	0	0	0	0	0	0	0	0	0	0	0	0	0	0	0	0	0	0	0	0
RtY_165	reindeerY1320_contig12:3802	0	1	1	0	0	0	0	0	0	0	0	0	0	0	0	0	0	0	0	0	0	0	0	0	0	0	0	0	0	0	0	0	0	0	0	0	0	0	0
RtY_166	reindeerY1320_contig16:420	0	1	1	0	0	0	0	0	0	0	0	0	0	0	0	0	0	0	0	0	0	0	0	0	0	0	0	0	0	0	0	0	0	0	0	0	0	0	0
RtY_167	reindeerY1320_contig16:1692	0	1	1	0	0	0	0	0	0	0	0	0	0	0	0	0	0	0	0	0	0	0	0	0	0	0	0	0	0	0	0	0	0	0	0	0	0	0	0
RtY_168	reindeerY1320_contig164:1096	0	1	1	0	0	0	0	0	0	0	0	0	0	0	0	0	0	0	0	0	0	0	0	0	0	0	0	0	0	0	0	0	0	0	0	0	0	0	0
RtY_169	reindeerY1320_contig17:1074	0	1	1	0	0	0	0	0	0	0	0	0	0	0	0	0	0	0	0	0	0	0	0	0	0	0	0	0	0	0	0	0	0	0	0	0	0	0	0
RtY_170	reindeerY1320_contig193:1774	0	1	1	0	0	0	0	0	0	0	0	0	0	0	0	0	0	0	0	0	0	0	0	0	0	0	0	0	0	0	0	0	0	0	0	0	0	0	0
RtY_171	reindeerY1320_contig245:1304	0	1	1	0	0	0	0	0	0	0	0	0	0	0	0	0	0	0	0	0	0	0	0	0	0	0	0	0	0	0	0	0	0	0	0	0	0	0	0
RtY_172	reindeerY1320_contig259:836	0	1	1	0	0	0	0	0	0	0	0	0	0	0	0	0	0	0	0	0	0	0	0	0	0	0	0	0	0	0	0	0	0	0	0	0	0	0	0
RtY_173	reindeerY1320_contig27:3947	0	1	1	0	0	0	0	0	0	0	0	0	0	0	0	0	0	0	0	0	0	0	0	0	0	0	0	0	0	0	0	0	0	0	0	0	0	0	0
RtY_174	reindeerY1320_contig303:1233	0	1	1	0	0	0	0	0	0	0	0	0	0	0	0	0	0	0	0	0	0	0	0	0	0	0	0	0	0	0	0	0	0	0	0	0	0	0	0
RtY_175	reindeerY1320_contig304:876	0	1	1	0	0	0	0	0	0	0	0	0	0	0	0	0	0	0	0	0	0	0	0	0	0	0	0	0	0	0	0	0	0	0	0	0	0	0	0
RtY_176	reindeerY1320_contig335:353	0	1	1	0	0	0	0	0	0	0	0	0	0	0	0	0	0	0	0	0	0	0	0	0	0	0	0	0	0	0	0	0	0	0	0	0	0	0	0
RtY_177	reindeerY1320_contig99:2426	0	1	1	0	0	0	0	0	0	0	0	0	0	0	0	0	0	0	0	0	0	0	0	0	0	0	0	0	0	0	0	0	0	0	0	0	0	0	0
RtY_178	reindeerY1320_contig554:418	0	1	1	0	0	0	0	0	0	0	0	0	0	0	0	0	0	0	0	0	0	0	0	0	0	0	0	0	0	0	0	0	0	0	0	0	0	0	0
RtY_179	reindeerY1320_contig66:3007	0	1	1	0	0	0	0	0	0	0	0	0	0	0	0	0	0	0	0	0	0	0	0	0	0	0	0	0	0	0	0	0	0	0	0	0	0	0	0
RtY_180	reindeerY1320_contig173:1874	0	1	1	0	0	0	0	0	0	0	0	0	0	0	0	0	0	0	0	0	0	0	0	0	0	0	0	0	0	0	0	0	0	0	0	0	0	0	0
RtY_181	reindeerY1320_contig180:1426	0	1	1	0	0	0	0	0	0	0	0	0	0	0	0	0	0	0	0	0	0	0	0	0	0	0	0	0	0	0	0	0	0	0	0	0	0	0	0
RtY_182	reindeerY1320_contig3:9036	0	1	1	0	0	0	0	0	0	0	0	0	0	0	0	0	0	0	0	0	0	0	0	0	0	0	0	0	0	0	0	0	0	0	0	0	0	0	0
RtY_183	reindeerY1320_contig339:663	0	1	1	0	0	0	0	0	0	0	0	0	0	0	0	0	0	0	0	0	0	0	0	0	0	0	0	0	0	0	0	0	0	0	0	0	0	0	0
RtY_184	reindeerY1320_contig3:4096	0	1	1	0	0	0	0	0	0	0	0	0	0	0	0	0	0	0	0	0	0	0	0	0	0	0	0	0	0	0	0	0	0	0	0	0	0	0	0
RtY_185	reindeerY1320_contig693:173	0	1	1	0	0	0	0	0	0	0	0	0	0	0	0	0	0	0	0	0	0	0	0	0	0	0	0	0	0	0	0	0	0	0	0	0	0	0	0
RtY_186	reindeerY1320_contig317:443	0	1	1	0	0	0	0	0	0	0	0	0	0	0	0	0	0	0	0	0	0	0	0	0	0	0	0	0	0	0	0	0	0	0	0	0	0	0	0
RtY_187	reindeerY1320_contig93:519	0	1	1	0	0	0	0	0	0	0	0	0	0	0	0	0	0	0	0	0	0	0	0	0	0	0	0	0	0	0	0	0	0	0	0	0	0	0	0
RtY_188	reindeerY1320_contig88:1380	0	1	1	0	0	0	0	0	0	0	0	0	0	0	0	0	0	0	0	0	0	0	0	0	0	0	0	0	0	0	0	0	0	0	0	0	0	0	0
RtY_189	reindeerY1320_contig1:15202	0	1	0	0	0	0	0	0	0	0	0	0	0	0	0	0	0	0	0	0	0	0	0	0	0	0	0	0	0	0	0	0	0	0	0	0	0	0	0
RtY_190	reindeerY1320_contig1151:154	0	1	0	0	0	0	0	0	0	0	0	0	0	0	0	0	0	0	0	0	0	0	0	0	0	0	0	0	0	0	0	0	0	0	0	0	0	0	0
RtY_191	reindeerY1320_contig31:3035	0	1	0	0	0	0	0	0	0	0	0	0	0	0	0	0	0	0	0	0	0	0	0	0	0	0	0	0	0	0	0	0	0	0	0	0	0	0	0
RtY_192	reindeerY1320_contig366:1093	0	1	0	0	0	0	0	0	0	0	0	0	0	0	0	0	0	0	0	0	0	0	0	0	0	0	0	0	0	0	0	0	0	0	0	0	0	0	0
RtY_193	reindeerY1320_contig418:763	0	1	0	0	0	0	0	0	0	0	0	0	0	0	0	0	0	0	0	0	0	0	0	0	0	0	0	0	0	0	0	0	0	0	0	0	0	0	0
RtY_194	reindeerY1320_contig1096:176	0	1	0	0	0	0	0	0	0	0	0	0	0	0	0	0	0	0	0	0	0	0	0	0	0	0	0	0	0	0	0	0	0	0	0	0	0	0	0
RtY_195	reindeerY1320_contig109:909	0	0	1	0	0	0	0	0	0	0	0	0	0	0	0	0	0	0	0	0	0	0	0	0	0	0	0	0	0	0	0	0	0	0	0	0	0	0	0
RtY_196	reindeerY1320_contig20:2293	0	0	1	0	0	0	0	0	0	0	0	0	0	0	0	0	0	0	0	0	0	0	0	0	0	0	0	0	0	0	0	0	0	0	0	0	0	0	0
RtY_197	reindeerY1320_contig262:931	0	0	1	0	0	0	0	0	0	0	0	0	0	0	0	0	0	0	0	0	0	0	0	0	0	0	0	0	0	0	0	0	0	0	0	0	0	0	0
RtY_198	reindeerY1320_contig59:1306	0	0	1	0	0	0	0	0	0	0	0	0	0	0	0	0	0	0	0	0	0	0	0	0	0	0	0	0	0	0	0	0	0	0	0	0	0	0	0
RtY_199	reindeerY1320_contig890:363	0	0	1	0	0	0	0	0	0	0	0	0	0	0	0	0	0	0	0	0	0	0	0	0	0	0	0	0	0	0	0	0	0	0	0	0	0	0	0
RtY_200	reindeerY1320_contig135:1350	1	1	1	0	0	0	0	0	0	0	0	0	0	0	0	0	0	0	0	0	0	0	0	0	0	0	0	0	0	0	0	0	0	0	0	0	0	0	0
RtY_201	reindeerY1320_contig11:249	1	1	1	0	0	0	0	0	0	0	0	0	0	0	0	0	0	0	0	0	0	0	0	0	0	0	0	0	0	0	0	0	0	0	0	0	0	0	0
RtY_202	reindeerY1320_contig280:1149	1	1	1	0	0	0	0	0	0	0	0	0	0	0	0	0	0	0	0	0	0	0	0	0	0	0	0	0	0	0	0	0	0	0	0	0	0	0	0
RtY_227	reindeerY1320_contig120:2371	1	1	1	0	0	0	0	0	0	0	0	0	0	0	0	0	0	0	0	0	0	0	0	0	0	0	0	0	0	0	0	0	0	0	0	0	0	0	0
RtY_228	reindeerY1320_contig163:394	1	1	1	0	0	0	0	0	0	0	0	0	0	0	0	0	0	0	0	0	0	0	0	0	0	0	0	0	0	0	0	0	0	0	0	0	0	0	0
RtY_229	reindeerY1320_contig3:6621	1	1	1	0	0	0	0	0	0	0	0	0	0	0	0	0	0	0	0	0	0	0	0	0	0	0	0	0	0	0	0	0	0	0	0	0	0	0	0
RtY_230	reindeerY1320_contig31:2640	1	1	1	0	0	0	0	0	0	0	0	0	0	0	0	0	0	0	0	0	0	0	0	0	0	0	0	0	0	0	0	0	0	0	0	0	0	0	0
RtY_231	reindeerY1320_contig38:3648	1	1	1	0	0	0	0	0	0	0	0	0	0	0	0	0	0	0	0	0	0	0	0	0	0	0	0	0	0	0	0	0	0	0	0	0	0	0	0
RtY_232	reindeerY1320_contig76:2797	1	1	1	0	0	0	0	0	0	0	0	0	0	0	0	0	0	0	0	0	0	0	0	0	0	0	0	0	0	0	0	0	0	0	0	0	0	0	0
RtY_233	reindeerY1320_contig130:2115	0	0	0	1	1	1	1	1	0	0	0	0	0	0	0	0	0	0	0	0	0	0	0	0	0	0	0	0	0	0	0	0	0	0	0	0	0	0	0
RtY_234	reindeerY1320_contig154:1866	0	0	0	1	1	1	1	1	0	0	0	0	0	0	0	0	0	0	0	0	0	0	0	0	0	0	0	0	0	0	0	0	0	0	0	0	0	0	0
RtY_235	reindeerY1320_contig343:928	0	0	0	1	1	1	1	1	0	0	0	0	0	0	0	0	0	0	0	0	0	0	0	0	0	0	0	0	0	0	0	0	0	0	0	0	0	0	0
RtY_236	reindeerY1320_contig360:390	0	0	0	1	1	1	1	1	0	0	0	0	0	0	0	0	0	0	0	0	0	0	0	0	0	0	0	0	0	0	0	0	0	0	0	0	0	0	0
RtY_258	reindeerY1320_contig1:2768	0	0	0	1	1	1	1	1	0	0	0	0	0	0	0	0	0	0	0	0	0	0	0	0	0	0	0	0	0	0	0	0	0	0	0	0	0	0	0
RtY_259	reindeerY1320_contig128:1163	0	0	0	1	1	1	1	1	0	0	0	0	0	0	0	0	0	0	0	0	0	0	0	0	0	0	0	0	0	0	0	0	0	0	0	0	0	0	0
RtY_260	reindeerY1320_contig132:774	0	0	0	1	1	1	1	1	0	0	0	0	0	0	0	0	0	0	0	0	0	0	0	0	0	0	0	0	0	0	0	0	0	0	0	0	0	0	0
RtY_261	reindeerY1320_contig158:165	0	0	0	1	1	1	1	1	0	0	0	0	0	0	0	0	0	0	0	0	0	0	0	0	0	0	0	0	0	0	0	0	0	0	0	0	0	0	0
RtY_262	reindeerY1320_contig199:747	0	0	0	1	1	1	1	1	0	0	0	0	0	0	0	0	0	0	0	0	0	0	0	0	0	0	0	0	0	0	0	0	0	0	0	0	0	0	0
RtY_263	reindeerY1320_contig343:217	0	0	0	1	1	1	1	1	0	0	0	0	0	0	0	0	0	0	0	0	0	0	0	0	0	0	0	0	0	0	0	0	0	0	0	0	0	0	0
RtY_264	reindeerY1320_contig36:1632	0	0	0	1	1	1	1	1	0	0	0	0	0	0	0	0	0	0	0	0	0	0	0	0	0	0	0	0	0	0	0	0	0	0	0	0	0	0	0
RtY_265	reindeerY1320_contig825:150	0	0	0	1	1	1	1	1	0	0	0	0	0	0	0	0	0	0	0	0	0	0	0	0	0	0	0	0	0	0	0	0	0	0	0	0	0	0	0
RtY_266	reindeerY1320_contig84:1015	0	0	0	1	1	1	1	1	0	0	0	0	0	0	0	0	0	0	0	0	0	0	0	0	0	0	0	0	0	0	0	0	0	0	0	0	0	0	0
RtY_267	reindeerY1320_contig1192:169	0	0	0	1	1	1	1	1	0	0	0	0	0	0	0	0	0	0	0	0	0	0	0	0	0	0	0	0	0	0	0	0	0	0	0	0	0	0	0
RtY_268	reindeerY1320_contig848:400	0	0	0	1	1	1	1	1	0	0	0	0	0	0	0	0	0	0	0	0	0	0	0	0	0	0	0	0	0	0	0	0	0	0	0	0	0	0	0
RtY_269	reindeerY1320_contig76:783	0	0	0	1	1	1	1	1	0	0	0	0	0	0	0	0	0	0	0	0	0	0	0	0	0	0	0	0	0	0	0	0	0	0	0	0	0	0	0
RtY_270	reindeerY1320_contig1:14916	0	0	0	1	0	0	0	0	0	0	0	0	0	0	0	0	0	0	0	0	0	0	0	0	0	0	0	0	0	0	0	0	0	0	0	0	0	0	0
RtY_271	reindeerY1320_contig141:279	0	0	0	1	0	0	0	0	0	0	0	0	0	0	0	0	0	0	0	0	0	0	0	0	0	0	0	0	0	0	0	0	0	0	0	0	0	0	0
RtY_272	reindeerY1320_contig185:1181	0	0	0	1	0	0	0	0	0	0	0	0	0	0	0	0	0	0	0	0	0	0	0	0	0	0	0	0	0	0	0	0	0	0	0	0	0	0	0
RtY_273	reindeerY1320_contig95:586	0	0	0	1	0	0	0	0	0	0	0	0	0	0	0	0	0	0	0	0	0	0	0	0	0	0	0	0	0	0	0	0	0	0	0	0	0	0	0
RtY_274	reindeerY1320_contig86:2408	0	0	0	1	0	0	0	0	0	0	0	0	0	0	0	0	0	0	0	0	0	0	0	0	0	0	0	0	0	0	0	0	0	0	0	0	0	0	0
RtY_275	reindeerY1320_contig4:5710	0	0	0	0	1	1	1	1	0	0	0	0	0	0	0	0	0	0	0	0	0	0	0	0	0	0	0	0	0	0	0	0	0	0	0	0	0	0	0
RtY_276	reindeerY1320_contig461:160	0	0	0	0	1	1	1	1	0	0	0	0	0	0	0	0	0	0	0	0	0	0	0	0	0	0	0	0	0	0	0	0	0	0	0	0	0	0	0
RtY_277	reindeerY1320_contig56:2320	0	0	0	0	1	1	1	1	0	0	0	0	0	0	0	0	0	0	0	0	0	0	0	0	0	0	0	0	0	0	0	0	0	0	0	0	0	0	0
RtY_278	reindeerY1320_contig587:217	0	0	0	0	1	1	1	1	0	0	0	0	0	0	0	0	0	0	0	0	0	0	0	0	0	0	0	0	0	0	0	0	0	0	0	0	0	0	0
RtY_279	reindeerY1320_contig188:499	0	0	0	0	1	0	0	0	0	0	0	0	0	0	0	0	0	0	0	0	0	0	0	0	0	0	0	0	0	0	0	0	0	0	0	0	0	0	0
RtY_280	reindeerY1320_contig195:258	0	0	0	0	1	0	0	0	0	0	0	0	0	0	0	0	0	0	0	0	0	0	0	0	0	0	0	0	0	0	0	0	0	0	0	0	0	0	0
RtY_281	reindeerY1320_contig334:332	0	0	0	0	1	0	0	0	0	0	0	0	0	0	0	0	0	0	0	0	0	0	0	0	0	0	0	0	0	0	0	0	0	0	0	0	0	0	0
RtY_282	reindeerY1320_contig552:181	0	0	0	0	1	0	0	0	0	0	0	0	0	0	0	0	0	0	0	0	0	0	0	0	0	0	0	0	0	0	0	0	0	0	0	0	0	0	0
RtY_283	reindeerY1320_contig84:1158	0	0	0	0	1	0	0	0	0	0	0	0	0	0	0	0	0	0	0	0	0	0	0	0	0	0	0	0	0	0	0	0	0	0	0	0	0	0	0
RtY_284	reindeerY1320_contig14:2625	0	0	0	0	0	1	0	0	0	0	0	0	0	0	0	0	0	0	0	0	0	0	0	0	0	0	0	0	0	0	0	0	0	0	0	0	0	0	0
RtY_285	reindeerY1320_contig51:2576	0	0	0	0	0	1	0	0	0	0	0	0	0	0	0	0	0	0	0	0	0	0	0	0	0	0	0	0	0	0	0	0	0	0	0	0	0	0	0
RtY_286	reindeerY1320_contig317:1035	0	0	0	0	0	0	1	1	0	0	0	0	0	0	0	0	0	0	0	0	0	0	0	0	0	0	0	0	0	0	0	0	0	0	0	0	0	0	0
RtY_287	reindeerY1320_contig33:560	0	0	0	0	0	0	1	1	0	0	0	0	0	0	0	0	0	0	0	0	0	0	0	0	0	0	0	0	0	0	0	0	0	0	0	0	0	0	0
RtY_288	reindeerY1320_contig375:750	0	0	0	0	0	0	1	1	0	0	0	0	0	0	0	0	0	0	0	0	0	0	0	0	0	0	0	0	0	0	0	0	0	0	0	0	0	0	0
RtY_289	reindeerY1320_contig39:2813	0	0	0	0	0	0	1	0	0	0	0	0	0	0	0	0	0	0	0	0	0	0	0	0	0	0	0	0	0	0	0	0	0	0	0	0	0	0	0
RtY_290	reindeerY1320_contig443:404	0	0	0	0	0	0	1	0	0	0	0	0	0	0	0	0	0	0	0	0	0	0	0	0	0	0	0	0	0	0	0	0	0	0	0	0	0	0	0
RtY_291	reindeerY1320_contig43:2703	0	0	0	0	0	0	0	1	0	0	0	0	0	0	0	0	0	0	0	0	0	0	0	0	0	0	0	0	0	0	0	0	0	0	0	0	0	0	0
RtY_292	reindeerY1320_contig38:2325	0	0	0	0	0	0	0	1	0	0	0	0	0	0	0	0	0	0	0	0	0	0	0	0	0	0	0	0	0	0	0	0	0	0	0	0	0	0	0
RtY_293	reindeerY1320_contig384:222	0	0	0	0	0	0	0	1	0	0	0	0	0	0	0	0	0	0	0	0	0	0	0	0	0	0	0	0	0	0	0	0	0	0	0	0	0	0	0
RtY_294	reindeerY1320_contig249:934	1	1	1	1	1	1	1	1	0	0	0	0	0	0	0	0	0	0	0	0	0	0	0	0	0	0	0	0	0	0	0	0	0	0	0	0	0	0	0
RtY_295	reindeerY1320_contig375:1069	1	1	1	1	1	1	1	1	0	0	0	0	0	0	0	0	0	0	0	0	0	0	0	0	0	0	0	0	0	0	0	0	0	0	0	0	0	0	0
RtY_296	reindeerY1320_contig389:599	1	1	1	1	1	1	1	1	0	0	0	0	0	0	0	0	0	0	0	0	0	0	0	0	0	0	0	0	0	0	0	0	0	0	0	0	0	0	0
RtY_297	reindeerY1320_contig795:279	1	1	1	1	1	1	1	1	0	0	0	0	0	0	0	0	0	0	0	0	0	0	0	0	0	0	0	0	0	0	0	0	0	0	0	0	0	0	0
RtY_298	reindeerY1320_contig868:316	1	1	1	1	1	1	1	1	0	0	0	0	0	0	0	0	0	0	0	0	0	0	0	0	0	0	0	0	0	0	0	0	0	0	0	0	0	0	0
RtY_299	reindeerY1320_contig88:1732	1	1	1	1	1	1	1	1	0	0	0	0	0	0	0	0	0	0	0	0	0	0	0	0	0	0	0	0	0	0	0	0	0	0	0	0	0	0	0
RtY_300	reindeerY1320_contig1020:315	0	0	0	0	0	0	0	0	1	1	0	0	0	0	0	0	0	0	0	0	0	0	0	0	0	0	0	0	0	0	0	0	0	0	0	0	0	0	0
RtY_301	reindeerY1320_contig122:2323	0	0	0	0	0	0	0	0	1	1	0	0	0	0	0	0	0	0	0	0	0	0	0	0	0	0	0	0	0	0	0	0	0	0	0	0	0	0	0
RtY_302	reindeerY1320_contig1248:137	0	0	0	0	0	0	0	0	1	1	0	0	0	0	0	0	0	0	0	0	0	0	0	0	0	0	0	0	0	0	0	0	0	0	0	0	0	0	0
RtY_303	reindeerY1320_contig163:990	0	0	0	0	0	0	0	0	1	1	0	0	0	0	0	0	0	0	0	0	0	0	0	0	0	0	0	0	0	0	0	0	0	0	0	0	0	0	0
RtY_304	reindeerY1320_contig194:884	0	0	0	0	0	0	0	0	1	1	0	0	0	0	0	0	0	0	0	0	0	0	0	0	0	0	0	0	0	0	0	0	0	0	0	0	0	0	0
RtY_305	reindeerY1320_contig214:650	0	0	0	0	0	0	0	0	1	1	0	0	0	0	0	0	0	0	0	0	0	0	0	0	0	0	0	0	0	0	0	0	0	0	0	0	0	0	0
RtY_306	reindeerY1320_contig214:1206	0	0	0	0	0	0	0	0	1	1	0	0	0	0	0	0	0	0	0	0	0	0	0	0	0	0	0	0	0	0	0	0	0	0	0	0	0	0	0
RtY_307	reindeerY1320_contig223:758	0	0	0	0	0	0	0	0	1	1	0	0	0	0	0	0	0	0	0	0	0	0	0	0	0	0	0	0	0	0	0	0	0	0	0	0	0	0	0
RtY_308	reindeerY1320_contig38:814	0	0	0	0	0	0	0	0	1	1	0	0	0	0	0	0	0	0	0	0	0	0	0	0	0	0	0	0	0	0	0	0	0	0	0	0	0	0	0
RtY_309	reindeerY1320_contig38:1745	0	0	0	0	0	0	0	0	1	1	0	0	0	0	0	0	0	0	0	0	0	0	0	0	0	0	0	0	0	0	0	0	0	0	0	0	0	0	0
RtY_310	reindeerY1320_contig384:1006	0	0	0	0	0	0	0	0	1	1	0	0	0	0	0	0	0	0	0	0	0	0	0	0	0	0	0	0	0	0	0	0	0	0	0	0	0	0	0
RtY_311	reindeerY1320_contig41:3630	0	0	0	0	0	0	0	0	1	1	0	0	0	0	0	0	0	0	0	0	0	0	0	0	0	0	0	0	0	0	0	0	0	0	0	0	0	0	0
RtY_312	reindeerY1320_contig44:1833	0	0	0	0	0	0	0	0	1	1	0	0	0	0	0	0	0	0	0	0	0	0	0	0	0	0	0	0	0	0	0	0	0	0	0	0	0	0	0
RtY_313	reindeerY1320_contig3:2295	0	0	0	0	0	0	0	0	1	1	0	0	0	0	0	0	0	0	0	0	0	0	0	0	0	0	0	0	0	0	0	0	0	0	0	0	0	0	0
RtY_314	reindeerY1320_contig478:864	0	0	0	0	0	0	0	0	1	1	0	0	0	0	0	0	0	0	0	0	0	0	0	0	0	0	0	0	0	0	0	0	0	0	0	0	0	0	0
RtY_315	reindeerY1320_contig201:1645	0	0	0	0	0	0	0	0	1	1	0	0	0	0	0	0	0	0	0	0	0	0	0	0	0	0	0	0	0	0	0	0	0	0	0	0	0	0	0
RtY_316	reindeerY1320_contig53:2628	0	0	0	0	0	0	0	0	1	1	0	0	0	0	0	0	0	0	0	0	0	0	0	0	0	0	0	0	0	0	0	0	0	0	0	0	0	0	0
RtY_317	reindeerY1320_contig62:2570	0	0	0	0	0	0	0	0	1	1	0	0	0	0	0	0	0	0	0	0	0	0	0	0	0	0	0	0	0	0	0	0	0	0	0	0	0	0	0
RtY_318	reindeerY1320_contig250:1623	0	0	0	0	0	0	0	0	1	1	0	0	0	0	0	0	0	0	0	0	0	0	0	0	0	0	0	0	0	0	0	0	0	0	0	0	0	0	0
RtY_319	reindeerY1320_contig656:302	0	0	0	0	0	0	0	0	1	1	0	0	0	0	0	0	0	0	0	0	0	0	0	0	0	0	0	0	0	0	0	0	0	0	0	0	0	0	0
RtY_320	reindeerY1320_contig58:3468	0	0	0	0	0	0	0	0	1	1	0	0	0	0	0	0	0	0	0	0	0	0	0	0	0	0	0	0	0	0	0	0	0	0	0	0	0	0	0
RtY_352	reindeerY1320_contig286:1444	1	1	1	1	1	1	1	1	1	1	0	0	0	0	0	0	0	0	0	0	0	0	0	0	0	0	0	0	0	0	0	0	0	0	0	0	0	0	0
RtY_353	reindeerY1320_contig33:4615	1	1	1	1	1	1	1	1	1	1	0	0	0	0	0	0	0	0	0	0	0	0	0	0	0	0	0	0	0	0	0	0	0	0	0	0	0	0	0
RtY_354	reindeerY1320_contig79:1790	1	1	1	1	1	1	1	1	1	1	0	0	0	0	0	0	0	0	0	0	0	0	0	0	0	0	0	0	0	0	0	0	0	0	0	0	0	0	0
RtY_377	reindeerY1320_contig409:165	0	0	0	0	0	0	0	0	0	0	1	1	1	0	0	0	0	0	0	0	0	0	0	0	0	0	0	0	0	0	0	0	0	0	0	0	0	0	0
RtY_378	reindeerY1320_contig43:1829	0	0	0	0	0	0	0	0	0	0	1	1	1	0	0	0	0	0	0	0	0	0	0	0	0	0	0	0	0	0	0	0	0	0	0	0	0	0	0
RtY_379	reindeerY1320_contig115:544	0	0	0	0	0	0	0	0	0	0	1	0	0	0	0	0	0	0	0	0	0	0	0	0	0	0	0	0	0	0	0	0	0	0	0	0	0	0	0
RtY_380	reindeerY1320_contig122:1890	0	0	0	0	0	0	0	0	0	0	1	0	0	0	0	0	0	0	0	0	0	0	0	0	0	0	0	0	0	0	0	0	0	0	0	0	0	0	0
RtY_381	reindeerY1320_contig254:1107	0	0	0	0	0	0	0	0	0	0	1	0	0	0	0	0	0	0	0	0	0	0	0	0	0	0	0	0	0	0	0	0	0	0	0	0	0	0	0
RtY_382	reindeerY1320_contig264:320	0	0	0	0	0	0	0	0	0	0	1	0	0	0	0	0	0	0	0	0	0	0	0	0	0	0	0	0	0	0	0	0	0	0	0	0	0	0	0
RtY_383	reindeerY1320_contig27:4624	0	0	0	0	0	0	0	0	0	0	1	0	0	0	0	0	0	0	0	0	0	0	0	0	0	0	0	0	0	0	0	0	0	0	0	0	0	0	0
RtY_384	reindeerY1320_contig352:624	0	0	0	0	0	0	0	0	0	0	1	0	0	0	0	0	0	0	0	0	0	0	0	0	0	0	0	0	0	0	0	0	0	0	0	0	0	0	0
RtY_385	reindeerY1320_contig359:985	0	0	0	0	0	0	0	0	0	0	1	0	0	0	0	0	0	0	0	0	0	0	0	0	0	0	0	0	0	0	0	0	0	0	0	0	0	0	0
RtY_386	reindeerY1320_contig40:4123	0	0	0	0	0	0	0	0	0	0	1	0	0	0	0	0	0	0	0	0	0	0	0	0	0	0	0	0	0	0	0	0	0	0	0	0	0	0	0
RtY_387	reindeerY1320_contig566:573	0	0	0	0	0	0	0	0	0	0	1	0	0	0	0	0	0	0	0	0	0	0	0	0	0	0	0	0	0	0	0	0	0	0	0	0	0	0	0
RtY_388	reindeerY1320_contig65:2782	0	0	0	0	0	0	0	0	0	0	1	0	0	0	0	0	0	0	0	0	0	0	0	0	0	0	0	0	0	0	0	0	0	0	0	0	0	0	0
RtY_389	reindeerY1320_contig40:2804	0	0	0	0	0	0	0	0	0	0	1	0	0	0	0	0	0	0	0	0	0	0	0	0	0	0	0	0	0	0	0	0	0	0	0	0	0	0	0
RtY_390	reindeerY1320_contig66:2365	0	0	0	0	0	0	0	0	0	0	1	0	0	0	0	0	0	0	0	0	0	0	0	0	0	0	0	0	0	0	0	0	0	0	0	0	0	0	0
RtY_391	reindeerY1320_contig126:2228	0	0	0	0	0	0	0	0	0	0	1	0	0	0	0	0	0	0	0	0	0	0	0	0	0	0	0	0	0	0	0	0	0	0	0	0	0	0	0
RtY_392	reindeerY1320_contig678:538	0	0	0	0	0	0	0	0	0	0	1	0	0	0	0	0	0	0	0	0	0	0	0	0	0	0	0	0	0	0	0	0	0	0	0	0	0	0	0
RtY_393	reindeerY1320_contig76:2710	0	0	0	0	0	0	0	0	0	0	1	0	0	0	0	0	0	0	0	0	0	0	0	0	0	0	0	0	0	0	0	0	0	0	0	0	0	0	0
RtY_394	reindeerY1320_contig79:1181	0	0	0	0	0	0	0	0	0	0	1	0	0	0	0	0	0	0	0	0	0	0	0	0	0	0	0	0	0	0	0	0	0	0	0	0	0	0	0
RtY_395	reindeerY1320_contig115:953	0	0	0	0	0	0	0	0	0	0	0	1	1	0	0	0	0	0	0	0	0	0	0	0	0	0	0	0	0	0	0	0	0	0	0	0	0	0	0
RtY_396	reindeerY1320_contig16:3241	0	0	0	0	0	0	0	0	0	0	0	1	1	0	0	0	0	0	0	0	0	0	0	0	0	0	0	0	0	0	0	0	0	0	0	0	0	0	0
RtY_397	reindeerY1320_contig30:3352	0	0	0	0	0	0	0	0	0	0	0	1	1	0	0	0	0	0	0	0	0	0	0	0	0	0	0	0	0	0	0	0	0	0	0	0	0	0	0
RtY_398	reindeerY1320_contig186:1272	0	0	0	0	0	0	0	0	0	0	0	1	1	0	0	0	0	0	0	0	0	0	0	0	0	0	0	0	0	0	0	0	0	0	0	0	0	0	0
RtY_399	reindeerY1320_contig231:674	0	0	0	0	0	0	0	0	0	0	0	1	1	0	0	0	0	0	0	0	0	0	0	0	0	0	0	0	0	0	0	0	0	0	0	0	0	0	0
RtY_400	reindeerY1320_contig352:585	0	0	0	0	0	0	0	0	0	0	0	1	1	0	0	0	0	0	0	0	0	0	0	0	0	0	0	0	0	0	0	0	0	0	0	0	0	0	0
RtY_401	reindeerY1320_contig355:268	0	0	0	0	0	0	0	0	0	0	0	1	1	0	0	0	0	0	0	0	0	0	0	0	0	0	0	0	0	0	0	0	0	0	0	0	0	0	0
RtY_402	reindeerY1320_contig8:5927	0	0	0	0	0	0	0	0	0	0	0	1	1	0	0	0	0	0	0	0	0	0	0	0	0	0	0	0	0	0	0	0	0	0	0	0	0	0	0
RtY_403	reindeerY1320_contig51:2636	0	0	0	0	0	0	0	0	0	0	0	1	1	0	0	0	0	0	0	0	0	0	0	0	0	0	0	0	0	0	0	0	0	0	0	0	0	0	0
RtY_404	reindeerY1320_contig67:3218	0	0	0	0	0	0	0	0	0	0	0	1	1	0	0	0	0	0	0	0	0	0	0	0	0	0	0	0	0	0	0	0	0	0	0	0	0	0	0
RtY_405	reindeerY1320_contig37:1847	0	0	0	0	0	0	0	0	0	0	0	1	N	0	0	0	0	0	0	0	0	0	0	0	0	0	0	0	0	0	0	0	0	0	0	0	0	0	0
RtY_406	reindeerY1320_contig51:3852	0	0	0	0	0	0	0	0	0	0	0	1	0	0	0	0	0	0	0	0	0	0	0	0	0	0	0	0	0	0	0	0	0	0	0	0	0	0	0
RtY_407	reindeerY1320_contig89:680	0	0	0	0	0	0	0	0	0	0	0	1	0	0	0	0	0	0	0	0	0	0	0	0	0	0	0	0	0	0	0	0	0	0	0	0	0	0	0
RtY_408	reindeerY1320_contig37:483	1	1	1	1	1	1	1	1	1	1	1	1	1	0	0	0	0	0	0	0	0	0	0	0	0	0	0	0	0	0	0	0	0	0	0	0	0	0	0
RtY_409	reindeerY1320_contig301:543	0	0	0	0	0	0	0	0	0	0	0	0	0	1	1	1	1	1	1	1	1	1	1	1	1	0	0	0	0	0	0	0	0	0	0	0	0	0	0
RtY_410	reindeerY1320_contig396:562	0	0	0	0	0	0	0	0	0	0	0	0	0	1	1	1	1	1	1	1	1	1	1	1	1	0	0	0	0	0	0	0	0	0	0	0	0	0	0
RtY_411	reindeerY1320_contig1037:155	0	0	0	0	0	0	0	0	0	0	0	0	0	1	1	1	1	1	0	0	0	0	0	0	0	0	0	0	0	0	0	0	0	0	0	0	0	0	0
RtY_412	reindeerY1320_contig1105:263	0	0	0	0	0	0	0	0	0	0	0	0	0	1	1	1	1	1	0	0	0	0	0	0	0	0	0	0	0	0	0	0	0	0	0	0	0	0	0
RtY_413	reindeerY1320_contig238:1328	0	0	0	0	0	0	0	0	0	0	0	0	0	1	1	1	1	1	0	0	0	0	0	0	0	0	0	0	0	0	0	0	0	0	0	0	0	0	0
RtY_414	reindeerY1320_contig331:1281	0	0	0	0	0	0	0	0	0	0	0	0	0	1	1	1	1	1	0	0	0	0	0	0	0	0	0	0	0	0	0	0	0	0	0	0	0	0	0
RtY_415	reindeerY1320_contig389:665	0	0	0	0	0	0	0	0	0	0	0	0	0	1	1	1	1	1	0	0	0	0	0	0	0	0	0	0	0	0	0	0	0	0	0	0	0	0	0
RtY_416	reindeerY1320_contig113:1602	0	0	0	0	0	0	0	0	0	0	0	0	0	1	1	1	1	1	0	0	0	0	0	0	0	0	0	0	0	0	0	0	0	0	0	0	0	0	0
RtY_417	reindeerY1320_contig4:7144	0	0	0	0	0	0	0	0	0	0	0	0	0	1	1	1	1	1	0	0	0	0	0	0	0	0	0	0	0	0	0	0	0	0	0	0	0	0	0
RtY_418	reindeerY1320_contig43:1536	0	0	0	0	0	0	0	0	0	0	0	0	0	1	1	1	1	1	0	0	0	0	0	0	0	0	0	0	0	0	0	0	0	0	0	0	0	0	0
RtY_419	reindeerY1320_contig727:426	0	0	0	0	0	0	0	0	0	0	0	0	0	1	1	1	1	1	0	0	0	0	0	0	0	0	0	0	0	0	0	0	0	0	0	0	0	0	0
RtY_420	reindeerY1320_contig471:718	0	0	0	0	0	0	0	0	0	0	0	0	0	1	1	1	1	1	0	0	0	0	0	0	0	0	0	0	0	0	0	0	0	0	0	0	0	0	0
RtY_421	reindeerY1320_contig113:1429	0	0	0	0	0	0	0	0	0	0	0	0	0	1	0	0	0	0	0	0	0	0	0	0	0	0	0	0	0	0	0	0	0	0	0	0	0	0	0
RtY_422	reindeerY1320_contig45:525	0	0	0	0	0	0	0	0	0	0	0	0	0	1	0	0	0	0	0	0	0	0	0	0	0	0	0	0	0	0	0	0	0	0	0	0	0	0	0
RtY_423	reindeerY1320_contig106:831	0	0	0	0	0	0	0	0	0	0	0	0	0	1	0	0	0	0	0	0	0	0	0	0	0	0	0	0	0	0	0	0	0	0	0	0	0	0	0
RtY_424	reindeerY1320_contig465:184	0	0	0	0	0	0	0	0	0	0	0	0	0	1	0	0	0	0	0	0	0	0	0	0	0	0	0	0	0	0	0	0	0	0	0	0	0	0	0
RtY_425	reindeerY1320_contig11:2688	0	0	0	0	0	0	0	0	0	0	0	0	0	0	0	0	0	0	1	0	0	0	0	0	0	0	0	0	0	0	0	0	0	0	0	0	0	0	0
RtY_426	reindeerY1320_contig12:776	0	0	0	0	0	0	0	0	0	0	0	0	0	0	0	0	0	0	1	0	0	0	0	0	0	0	0	0	0	0	0	0	0	0	0	0	0	0	0
RtY_427	reindeerY1320_contig142:511	0	0	0	0	0	0	0	0	0	0	0	0	0	0	0	0	0	0	1	0	0	0	0	0	0	0	0	0	0	0	0	0	0	0	0	0	0	0	0
RtY_428	reindeerY1320_contig223:329	0	0	0	0	0	0	0	0	0	0	0	0	0	0	0	0	0	0	1	0	0	0	0	0	0	0	0	0	0	0	0	0	0	0	0	0	0	0	0
RtY_429	reindeerY1320_contig256:1003	0	0	0	0	0	0	0	0	0	0	0	0	0	0	0	0	0	0	1	0	0	0	0	0	0	0	0	0	0	0	0	0	0	0	0	0	0	0	0
RtY_430	reindeerY1320_contig49:2089	0	0	0	0	0	0	0	0	0	0	0	0	0	0	0	0	0	0	1	0	0	0	0	0	0	0	0	0	0	0	0	0	0	0	0	0	0	0	0
RtY_431	reindeerY1320_contig935:295	0	0	0	0	0	0	0	0	0	0	0	0	0	0	0	0	0	0	1	0	0	0	0	0	0	0	0	0	0	0	0	0	0	0	0	0	0	0	0
RtY_432	reindeerY1320_contig138:410	0	0	0	0	0	0	0	0	0	0	0	0	0	0	0	0	0	0	0	1	1	1	1	1	1	0	0	0	0	0	0	0	0	0	0	0	0	0	0
RtY_433	reindeerY1320_contig387:338	0	0	0	0	0	0	0	0	0	0	0	0	0	0	0	0	0	0	0	1	1	1	1	1	1	0	0	0	0	0	0	0	0	0	0	0	0	0	0
RtY_434	reindeerY1320_contig480:409	0	0	0	0	0	0	0	0	0	0	0	0	0	0	0	0	0	0	0	1	1	1	1	1	1	0	0	0	0	0	0	0	0	0	0	0	0	0	0
RtY_435	reindeerY1320_contig58:2053	0	0	0	0	0	0	0	0	0	0	0	0	0	0	0	0	0	0	0	1	1	1	1	1	1	0	0	0	0	0	0	0	0	0	0	0	0	0	0
RtY_436	reindeerY1320_contig670:542	0	0	0	0	0	0	0	0	0	0	0	0	0	0	0	0	0	0	0	1	1	1	1	1	1	0	0	0	0	0	0	0	0	0	0	0	0	0	0
RtY_437	reindeerY1320_contig671:584	0	0	0	0	0	0	0	0	0	0	0	0	0	0	0	0	0	0	0	1	1	1	1	1	1	0	0	0	0	0	0	0	0	0	0	0	0	0	0
RtY_438	reindeerY1320_contig672:457	0	0	0	0	0	0	0	0	0	0	0	0	0	0	0	0	0	0	0	1	1	1	1	1	1	0	0	0	0	0	0	0	0	0	0	0	0	0	0
RtY_439	reindeerY1320_contig774:260	0	0	0	0	0	0	0	0	0	0	0	0	0	0	0	0	0	0	0	1	1	1	1	1	1	0	0	0	0	0	0	0	0	0	0	0	0	0	0
RtY_440	reindeerY1320_contig126:2131	0	0	0	0	0	0	0	0	0	0	0	0	0	0	0	0	0	0	0	1	1	1	1	1	1	0	0	0	0	0	0	0	0	0	0	0	0	0	0
RtY_441	reindeerY1320_contig27:4484	0	0	0	0	0	0	0	0	0	0	0	0	0	0	0	0	0	0	0	1	1	1	1	1	1	0	0	0	0	0	0	0	0	0	0	0	0	0	0
RtY_442	reindeerY1320_contig1:3025	0	0	0	0	0	0	0	0	0	0	0	0	0	0	0	0	0	0	0	1	1	1	1	1	1	0	0	0	0	0	0	0	0	0	0	0	0	0	0
RtY_443	reindeerY1320_contig909:385	0	0	0	0	0	0	0	0	0	0	0	0	0	0	0	0	0	0	0	1	1	1	1	1	1	0	0	0	0	0	0	0	0	0	0	0	0	0	0
RtY_444	reindeerY1320_contig245:1054	0	0	0	0	0	0	0	0	0	0	0	0	0	0	0	0	0	0	0	1	1	1	0	0	0	0	0	0	0	0	0	0	0	0	0	0	0	0	0
RtY_445	reindeerY1320_contig93:659	0	0	0	0	0	0	0	0	0	0	0	0	0	0	0	0	0	0	0	1	1	0	0	0	0	0	0	0	0	0	0	0	0	0	0	0	0	0	0
RtY_446	reindeerY1320_contig334:165	0	0	0	0	0	0	0	0	0	0	0	0	0	0	0	0	0	0	0	0	0	1	0	0	0	0	0	0	0	0	0	0	0	0	0	0	0	0	0
RtY_447	reindeerY1320_contig783:389	0	0	0	0	0	0	0	0	0	0	0	0	0	0	0	0	0	0	0	0	0	0	1	0	0	0	0	0	0	0	0	0	0	0	0	0	0	0	0
RtY_448	reindeerY1320_contig208:1721	0	0	0	0	0	0	0	0	0	0	0	0	0	0	0	0	0	0	0	0	0	0	0	1	1	0	0	0	0	0	0	0	0	0	0	0	0	0	0
RtY_449	reindeerY1320_contig159:1369	0	0	0	0	0	0	0	0	0	0	0	0	0	0	0	0	0	0	0	0	0	0	0	1	1	0	0	0	0	0	0	0	0	0	0	0	0	0	0
RtY_450	reindeerY1320_contig35:2558	0	0	0	0	0	0	0	0	0	0	0	0	0	0	0	0	0	0	0	0	0	0	0	1	1	0	0	0	0	0	0	0	0	0	0	0	0	0	0
RtY_451	reindeerY1320_contig511:364	0	0	0	0	0	0	0	0	0	0	0	0	0	0	0	0	0	0	0	0	0	0	0	1	1	0	0	0	0	0	0	0	0	0	0	0	0	0	0
RtY_452	reindeerY1320_contig27:4972	0	0	0	0	0	0	0	0	0	0	0	0	0	0	0	0	0	0	0	0	0	0	0	1	0	0	0	0	0	0	0	0	0	0	0	0	0	0	0
RtY_453	reindeerY1320_contig1:4435	0	0	0	0	0	0	0	0	0	0	0	0	0	0	0	0	0	0	0	0	0	0	0	0	0	1	0	0	0	0	0	0	0	0	0	0	0	0	0
RtY_454	reindeerY1320_contig159:1772	0	0	0	0	0	0	0	0	0	0	0	0	0	0	0	0	0	0	0	0	0	0	0	0	0	1	0	0	0	0	0	0	0	0	0	0	0	0	0
RtY_455	reindeerY1320_contig273:273	0	0	0	0	0	0	0	0	0	0	0	0	0	0	0	0	0	0	0	0	0	0	0	0	0	1	0	0	0	0	0	0	0	0	0	0	0	0	0
RtY_456	reindeerY1320_contig303:575	0	0	0	0	0	0	0	0	0	0	0	0	0	0	0	0	0	0	0	0	0	0	0	0	0	1	0	0	0	0	0	0	0	0	0	0	0	0	0
RtY_457	reindeerY1320_contig33:673	0	0	0	0	0	0	0	0	0	0	0	0	0	0	0	0	0	0	0	0	0	0	0	0	0	1	0	0	0	0	0	0	0	0	0	0	0	0	0
RtY_458	reindeerY1320_contig374:524	0	0	0	0	0	0	0	0	0	0	0	0	0	0	0	0	0	0	0	0	0	0	0	0	0	1	0	0	0	0	0	0	0	0	0	0	0	0	0
RtY_459	reindeerY1320_contig376:836	0	0	0	0	0	0	0	0	0	0	0	0	0	0	0	0	0	0	0	0	0	0	0	0	0	1	0	0	0	0	0	0	0	0	0	0	0	0	0
RtY_460	reindeerY1320_contig591:168	0	0	0	0	0	0	0	0	0	0	0	0	0	0	0	0	0	0	0	0	0	0	0	0	0	1	0	0	0	0	0	0	0	0	0	0	0	0	0
RtY_461	reindeerY1320_contig8:2153	0	0	0	0	0	0	0	0	0	0	0	0	0	0	0	0	0	0	0	0	0	0	0	0	0	1	0	0	0	0	0	0	0	0	0	0	0	0	0
RtY_462	reindeerY1320_contig188:1117	1	1	1	1	1	1	1	1	1	1	1	1	1	1	1	1	1	1	1	1	1	1	1	1	1	1	0	0	0	0	0	0	0	0	0	0	0	0	0
RtY_463	reindeerY1320_contig241:963	1	1	1	1	1	1	1	1	1	1	1	1	1	1	1	1	1	1	1	1	1	1	1	1	1	1	0	0	0	0	0	0	0	0	0	0	0	0	0
RtY_464	reindeerY1320_contig34:4221	1	1	1	1	1	1	1	1	1	1	1	1	1	1	1	1	1	1	1	1	1	1	1	1	1	1	0	0	0	0	0	0	0	0	0	0	0	0	0
RtY_465	reindeerY1320_contig355:862	1	1	1	1	1	1	1	1	1	1	1	1	1	1	1	1	1	1	1	1	1	1	1	1	1	1	0	0	0	0	0	0	0	0	0	0	0	0	0
RtY_466	reindeerY1320_contig622:264	1	1	1	1	1	1	1	1	1	1	1	1	1	1	1	1	1	1	1	1	1	1	1	1	1	1	0	0	0	0	0	0	0	0	0	0	0	0	0
RtY_467	reindeerY1320_contig865:138	1	1	1	1	1	1	1	1	1	1	1	1	1	1	1	1	1	1	1	1	1	1	1	1	1	1	0	0	0	0	0	0	0	0	0	0	0	0	0
RtY_468	reindeerY1320_contig19:4488	0	0	0	0	0	0	0	0	0	0	0	0	0	0	0	0	0	0	0	0	0	0	0	0	0	0	1	0	0	0	0	0	0	0	0	0	0	0	0
RtY_469	reindeerY1320_contig312:1263	0	0	0	0	0	0	0	0	0	0	0	0	0	0	0	0	0	0	0	0	0	0	0	0	0	0	1	0	0	0	0	0	0	0	0	0	0	0	0
RtY_470	reindeerY1320_contig6:3560	0	0	0	0	0	0	0	0	0	0	0	0	0	0	0	0	0	0	0	0	0	0	0	0	0	0	1	0	0	0	0	0	0	0	0	0	0	0	0
RtY_471	reindeerY1320_contig171:1363	0	0	0	0	0	0	0	0	0	0	0	0	0	0	0	0	0	0	0	0	0	0	0	0	0	0	0	1	1	0	0	0	0	0	0	0	0	0	0
RtY_472	reindeerY1320_contig235:1156	0	0	0	0	0	0	0	0	0	0	0	0	0	0	0	0	0	0	0	0	0	0	0	0	0	0	0	1	1	0	0	0	0	0	0	0	0	0	0
RtY_473	reindeerY1320_contig630:657	0	0	0	0	0	0	0	0	0	0	0	0	0	0	0	0	0	0	0	0	0	0	0	0	0	0	0	1	1	0	0	0	0	0	0	0	0	0	0
RtY_474	reindeerY1320_contig129:1691	0	0	0	0	0	0	0	0	0	0	0	0	0	0	0	0	0	0	0	0	0	0	0	0	0	0	0	1	0	0	0	0	0	0	0	0	0	0	0
RtY_475	reindeerY1320_contig20:1026	0	0	0	0	0	0	0	0	0	0	0	0	0	0	0	0	0	0	0	0	0	0	0	0	0	0	0	1	0	0	0	0	0	0	0	0	0	0	0
RtY_476	reindeerY1320_contig222:409	0	0	0	0	0	0	0	0	0	0	0	0	0	0	0	0	0	0	0	0	0	0	0	0	0	0	0	1	0	0	0	0	0	0	0	0	0	0	0
RtY_477	reindeerY1320_contig302:160	0	0	0	0	0	0	0	0	0	0	0	0	0	0	0	0	0	0	0	0	0	0	0	0	0	0	0	1	0	0	0	0	0	0	0	0	0	0	0
RtY_478	reindeerY1320_contig744:469	0	0	0	0	0	0	0	0	0	0	0	0	0	0	0	0	0	0	0	0	0	0	0	0	0	0	0	1	0	0	0	0	0	0	0	0	0	0	0
RtY_479	reindeerY1320_contig115:628	0	0	0	0	0	0	0	0	0	0	0	0	0	0	0	0	0	0	0	0	0	0	0	0	0	0	0	0	1	0	0	0	0	0	0	0	0	0	0
RtY_480	reindeerY1320_contig193:1104	0	0	0	0	0	0	0	0	0	0	0	0	0	0	0	0	0	0	0	0	0	0	0	0	0	0	0	0	1	0	0	0	0	0	0	0	0	0	0
RtY_481	reindeerY1320_contig269:953	0	0	0	0	0	0	0	0	0	0	0	0	0	0	0	0	0	0	0	0	0	0	0	0	0	0	0	0	1	0	0	0	0	0	0	0	0	0	0
RtY_482	reindeerY1320_contig35:700	0	0	0	0	0	0	0	0	0	0	0	0	0	0	0	0	0	0	0	0	0	0	0	0	0	0	0	0	1	0	0	0	0	0	0	0	0	0	0
RtY_483	reindeerY1320_contig449:471	0	0	0	0	0	0	0	0	0	0	0	0	0	0	0	0	0	0	0	0	0	0	0	0	0	0	0	0	1	0	0	0	0	0	0	0	0	0	0
RtY_484	reindeerY1320_contig865:347	0	0	0	0	0	0	0	0	0	0	0	0	0	0	0	0	0	0	0	0	0	0	0	0	0	0	0	0	1	0	0	0	0	0	0	0	0	0	0
RtY_485	reindeerY1320_contig586:150	0	0	0	0	0	0	0	0	0	0	0	0	0	0	0	0	0	0	0	0	0	0	0	0	0	0	0	0	1	0	0	0	0	0	0	0	0	0	0
RtY_486	reindeerY1320_contig95:2003	0	0	0	0	0	0	0	0	0	0	0	0	0	0	0	0	0	0	0	0	0	0	0	0	0	0	0	0	1	0	0	0	0	0	0	0	0	0	0
RtY_487	reindeerY1320_contig487:511	1	1	1	1	1	1	1	1	1	1	1	1	1	1	1	1	1	1	1	1	1	1	1	1	1	1	1	1	1	0	0	0	0	0	0	0	0	0	0
RtY_488	reindeerY1320_contig135:626	0	0	0	0	0	0	0	0	0	0	0	0	0	0	0	0	0	0	0	0	0	0	0	0	0	0	0	0	0	1	1	0	0	0	0	0	0	0	0
RtY_489	reindeerY1320_contig178:1955	0	0	0	0	0	0	0	0	0	0	0	0	0	0	0	0	0	0	0	0	0	0	0	0	0	0	0	0	0	1	1	0	0	0	0	0	0	0	0
RtY_490	reindeerY1320_contig62:2906	0	0	0	0	0	0	0	0	0	0	0	0	0	0	0	0	0	0	0	0	0	0	0	0	0	0	0	0	0	1	1	0	0	0	0	0	0	0	0
RtY_491	reindeerY1320_contig76:717	0	0	0	0	0	0	0	0	0	0	0	0	0	0	0	0	0	0	0	0	0	0	0	0	0	0	0	0	0	1	1	0	0	0	0	0	0	0	0
RtY_492	reindeerY1320_contig843:250	0	0	0	0	0	0	0	0	0	0	0	0	0	0	0	0	0	0	0	0	0	0	0	0	0	0	0	0	0	1	1	0	0	0	0	0	0	0	0
RtY_493	reindeerY1320_contig205:840	0	0	0	0	0	0	0	0	0	0	0	0	0	0	0	0	0	0	0	0	0	0	0	0	0	0	0	0	0	1	0	0	0	0	0	0	0	0	0
RtY_494	reindeerY1320_contig52:2916	0	0	0	0	0	0	0	0	0	0	0	0	0	0	0	0	0	0	0	0	0	0	0	0	0	0	0	0	0	1	0	0	0	0	0	0	0	0	0
RtY_495	reindeerY1320_contig359:552	0	0	0	0	0	0	0	0	0	0	0	0	0	0	0	0	0	0	0	0	0	0	0	0	0	0	0	0	0	1	0	0	0	0	0	0	0	0	0
RtY_496	reindeerY1320_contig837:189	0	0	0	0	0	0	0	0	0	0	0	0	0	0	0	0	0	0	0	0	0	0	0	0	0	0	0	0	0	1	0	0	0	0	0	0	0	0	0
RtY_497	reindeerY1320_contig950:199	0	0	0	0	0	0	0	0	0	0	0	0	0	0	0	0	0	0	0	0	0	0	0	0	0	0	0	0	0	1	0	0	0	0	0	0	0	0	0
RtY_498	reindeerY1320_contig1139:194	0	0	0	0	0	0	0	0	0	0	0	0	0	0	0	0	0	0	0	0	0	0	0	0	0	0	0	0	0	0	1	0	0	0	0	0	0	0	0
RtY_499	reindeerY1320_contig35:973	0	0	0	0	0	0	0	0	0	0	0	0	0	0	0	0	0	0	0	0	0	0	0	0	0	0	0	0	0	0	1	0	0	0	0	0	0	0	0
RtY_500	reindeerY1320_contig214:500	0	0	0	0	0	0	0	0	0	0	0	0	0	0	0	0	0	0	0	0	0	0	0	0	0	0	0	0	0	0	1	0	0	0	0	0	0	0	0
RtY_501	reindeerY1320_contig671:349	0	0	0	0	0	0	0	0	0	0	0	0	0	0	0	0	0	0	0	0	0	0	0	0	0	0	0	0	0	0	0	1	1	1	0	0	0	0	0
RtY_502	reindeerY1320_contig820:255	0	0	0	0	0	0	0	0	0	0	0	0	0	0	0	0	0	0	0	0	0	0	0	0	0	0	0	0	0	0	0	1	1	1	0	0	0	0	0
RtY_503	reindeerY1320_contig134:698	0	0	0	0	0	0	0	0	0	0	0	0	0	0	0	0	0	0	0	0	0	0	0	0	0	0	0	0	0	0	0	1	0	0	0	0	0	0	0
RtY_504	reindeerY1320_contig41:1560	0	0	0	0	0	0	0	0	0	0	0	0	0	0	0	0	0	0	0	0	0	0	0	0	0	0	0	0	0	0	0	1	0	0	0	0	0	0	0
RtY_505	reindeerY1320_contig671:494	0	0	0	0	0	0	0	0	0	0	0	0	0	0	0	0	0	0	0	0	0	0	0	0	0	0	0	0	0	0	0	1	0	0	0	0	0	0	0
RtY_506	reindeerY1320_contig672:576	0	0	0	0	0	0	0	0	0	0	0	0	0	0	0	0	0	0	0	0	0	0	0	0	0	0	0	0	0	0	0	1	0	0	0	0	0	0	0
RtY_507	reindeerY1320_contig1:4025	0	0	0	0	0	0	0	0	0	0	0	0	0	0	0	0	0	0	0	0	0	0	0	0	0	0	0	0	0	0	0	0	1	1	0	0	0	0	0
RtY_508	reindeerY1320_contig1290:193	0	0	0	0	0	0	0	0	0	0	0	0	0	0	0	0	0	0	0	0	0	0	0	0	0	0	0	0	0	0	0	0	1	1	0	0	0	0	0
RtY_509	reindeerY1320_contig247:693	0	0	0	0	0	0	0	0	0	0	0	0	0	0	0	0	0	0	0	0	0	0	0	0	0	0	0	0	0	0	0	0	1	1	0	0	0	0	0
RtY_510	reindeerY1320_contig88:304	0	0	0	0	0	0	0	0	0	0	0	0	0	0	0	0	0	0	0	0	0	0	0	0	0	0	0	0	0	0	0	0	1	1	0	0	0	0	0
RtY_511	reindeerY1320_contig90:2396	0	0	0	0	0	0	0	0	0	0	0	0	0	0	0	0	0	0	0	0	0	0	0	0	0	0	0	0	0	0	0	0	1	1	0	0	0	0	0
RtY_512	reindeerY1320_contig41:2434	0	0	0	0	0	0	0	0	0	0	0	0	0	0	0	0	0	0	0	0	0	0	0	0	0	0	0	0	0	0	0	0	1	0	0	0	0	0	0
RtY_513	reindeerY1320_contig62:626	0	0	0	0	0	0	0	0	0	0	0	0	0	0	0	0	0	0	0	0	0	0	0	0	0	0	0	0	0	0	0	0	1	0	0	0	0	0	0
RtY_514	reindeerY1320_contig62:2308	0	0	0	0	0	0	0	0	0	0	0	0	0	0	0	0	0	0	0	0	0	0	0	0	0	0	0	0	0	0	0	0	1	0	0	0	0	0	0
RtY_515	reindeerY1320_contig62:3061	0	0	0	0	0	0	0	0	0	0	0	0	0	0	0	0	0	0	0	0	0	0	0	0	0	0	0	0	0	0	0	0	1	0	0	0	0	0	0
RtY_516	reindeerY1320_contig21:2770	0	0	0	0	0	0	0	0	0	0	0	0	0	0	0	0	0	0	0	0	0	0	0	0	0	0	0	0	0	0	0	0	0	1	0	0	0	0	0
RtY_517	reindeerY1320_contig497:484	0	0	0	0	0	0	0	0	0	0	0	0	0	0	0	0	0	0	0	0	0	0	0	0	0	0	0	0	0	0	0	0	0	1	0	0	0	0	0
RtY_518	reindeerY1320_contig36:2877	0	0	0	0	0	0	0	0	0	0	0	0	0	0	0	0	0	0	0	0	0	0	0	0	0	0	0	0	0	0	0	0	0	1	0	0	0	0	0
RtY_519	reindeerY1320_contig11:4584	0	0	0	0	0	0	0	0	0	0	0	0	0	0	0	0	0	0	0	0	0	0	0	0	0	0	0	0	0	0	0	0	0	1	0	0	0	0	0
RtY_520	reindeerY1320_contig98:1610	0	0	0	0	0	0	0	0	0	0	0	0	0	0	0	0	0	0	0	0	0	0	0	0	0	0	0	0	0	0	0	0	0	0	1	1	1	0	0
RtY_529	reindeerY1320_contig10:6107	0	0	0	0	0	0	0	0	0	0	0	0	0	0	0	0	0	0	0	0	0	0	0	0	0	0	0	0	0	0	0	0	0	0	1	1	1	0	0
RtY_530	reindeerY1320_contig40:4093	0	0	0	0	0	0	0	0	0	0	0	0	0	0	0	0	0	0	0	0	0	0	0	0	0	0	0	0	0	0	0	0	0	0	1	1	1	0	0
RtY_531	reindeerY1320_contig3:757	0	0	0	0	0	0	0	0	0	0	0	0	0	0	0	0	0	0	0	0	0	0	0	0	0	0	0	0	0	0	0	0	0	0	1	1	1	0	0
RtY_532	reindeerY1320_contig750:365	0	0	0	0	0	0	0	0	0	0	0	0	0	0	0	0	0	0	0	0	0	0	0	0	0	0	0	0	0	0	0	0	0	0	1	1	1	0	0
RtY_533	reindeerY1320_contig445:376	0	0	0	0	0	0	0	0	0	0	0	0	0	0	0	0	0	0	0	0	0	0	0	0	0	0	0	0	0	0	0	0	0	0	1	0	0	0	0
RtY_534	reindeerY1320_contig387:474	0	0	0	0	0	0	0	0	0	0	0	0	0	0	0	0	0	0	0	0	0	0	0	0	0	0	0	0	0	0	0	0	0	0	1	0	0	0	0
RtY_535	reindeerY1320_contig8:6464	1	1	1	1	1	1	1	1	1	1	1	1	1	1	1	1	1	1	1	1	1	1	1	1	1	1	1	1	1	1	1	1	1	1	1	0	0	0	0
RtY_536	reindeerY1320_contig1014:125	0	0	0	0	0	0	0	0	0	0	0	0	0	0	0	0	0	0	0	0	0	0	0	0	0	0	0	0	0	0	0	0	0	0	0	1	N	0	0
RtY_537	reindeerY1320_contig20:1223	0	0	0	0	0	0	0	0	0	0	0	0	0	0	0	0	0	0	0	0	0	0	0	0	0	0	0	0	0	0	0	0	0	0	0	1	0	0	0
RtY_538	reindeerY1320_contig78:1288	0	0	0	0	0	0	0	0	0	0	0	0	0	0	0	0	0	0	0	0	0	0	0	0	0	0	0	0	0	0	0	0	0	0	0	1	0	0	0
RtY_539	reindeerY1320_contig42:2367	1	1	1	1	1	1	1	1	1	1	1	1	1	1	1	1	1	1	1	1	1	1	1	1	1	1	1	1	1	1	1	1	1	1	1	1	1	0	1
RtY_540	reindeerY1320_contig116:446	0	0	0	0	0	0	0	0	0	0	0	0	0	0	0	0	0	0	0	0	0	0	0	0	0	0	0	0	0	0	0	0	0	0	0	0	0	0	1
RtY_541	reindeerY1320_contig172:165	0	0	0	0	0	0	0	0	0	0	0	0	0	0	0	0	0	0	0	0	0	0	0	0	0	0	0	0	0	0	0	0	0	0	0	0	0	0	1
RtY_542	reindeerY1320_contig85:1013	0	0	0	0	0	0	0	0	0	0	0	0	0	0	0	0	0	0	0	0	0	0	0	0	0	0	0	0	0	0	0	0	0	0	0	0	0	0	1
RtY_543	reindeerY1320_contig375:1071	0	0	0	0	0	0	0	0	0	0	0	0	0	0	0	0	0	0	0	0	0	0	0	0	0	0	0	0	0	0	0	0	0	0	0	0	0	0	1
RtY_544	reindeerY1320_contig441:269	0	0	0	0	0	0	0	0	0	0	0	0	0	0	0	0	0	0	0	0	0	0	0	0	0	0	0	0	0	0	0	0	0	0	0	0	0	0	1
RtY_545	reindeerY1320_contig200:804	0	0	0	0	0	0	0	0	0	0	0	0	0	0	0	0	0	0	0	0	0	0	0	0	0	0	0	0	0	0	0	0	0	0	0	0	0	0	1
