# Supplementary material for: Inferences about the population history of Rangifer tarandus from Y chromosome and mtDNA phylogenies
Source: Ecol Evol. 2024 Jun 10;14(6):e11573. doi: 10.1002/ece3.11573 (PMC11164974; doi:10.1002/ece3.11573)
Supplement: Supplementary file 7 — Table S6. [file ECE3-14-e11573-s003.xlsx]

## Sheet: Sheet1
Split name	Estimated split time	Estimated 95% HPDlower	Estimated 95% HPDhigher	mean_95%HPD
EuroBeringian/NA	40726.5	34452	46697.8	6122.89
NA-1	20948.2	16335.6	25751.7	4708.08
NA-2	13408.8	9937.81	17066.4	3564.3
NA-3	8537.73	6416.46	10785.8	2184.67
NA-3.1	6135.03	4120.05	8249.9	2064.92
NA-3.1.1	1690.51	588.05	2959.77	1185.86
NA-3.1.1.1	1483.91	404.78	2785.74	1190.48
NA-3.2	8350.58	6147.77	10657.7	2254.95
NA-3.2.1	3347.62	1488.62	5190.96	1851.17
NA-3.2.2	7922.63	5361.44	10500	2569.29
EuroBeringian-1	25121.6	20900.5	29389.9	4244.7
EuroBeringian-1.1	4294.71	2120	6639.47	2259.74
EuroBeringian-2	24401	20188.9	28727.2	4269.12
EuroBeringian-3	18371.1	15328.9	21355.7	3013.38
EuroBeringian-3.1	14941.2	11720	18321	3300.55
EuroBeringian-3.1.1	5323.05	3288.6	7550.24	2130.82
EuroBeringian-3.1.1.1	2957.77	1623.28	4346.67	1361.7
EuroBeringian-3.1.1.1.1	2687.43	1264.57	4154.17	1444.8
EuroBeringian-3.1.1.1.2	1315.77	441.11	2328.19	943.54
EuroBeringian-4	13952.5	11694.6	16376	2340.68
EuroBeringian-4.1	279.57	0	839.64	419.82
EuroBeringian-4.2	13794	11461.5	16146	2342.23
EuroBeringian-4.3	13582.2	11246.5	16054.6	2404.06
EuroBeringian-5	11023.4	9208.16	12866.2	1829.02
EuroBeringian-5.1	9197.19	6850.9	11714	2431.55
EuroBeringian-5.1.1	959.04	83.63	2026.42	971.395
EuroBeringian-6	10790.7	8927.24	12650.9	1861.85
EuroBeringian-6.1	7316.73	4860.37	9917.59	2528.61
EuroBeringian-7	9695.06	7985.83	11494	1754.06
EuroBeringian-7.1	9458.52	7603.55	11319.6	1858.01
EuroBeringian-7.1.1	7827.86	5976.77	9609.26	1816.24
EuroBeringian-7.1.1.1	2027.3	999.95	3156.97	1078.51
EuroBeringian-7.1.1.1.1	380.96	10.78	893.14	441.18
EuroBeringian-7.1.1.1.2	1726.88	666.36	2855.94	1094.79
EuroBeringian-7.1.1.1.2.1	872.65	209.85	1701.87	746.01
EuroBeringian-7.1.1.1.2.1.1	209.19	0	604.63	302.315
EuroBeringian-7.1.1.2	7526.85	5550.69	9508.51	1978.91
EuroBeringian-7.1.1.2.1	1769.29	626.17	3111.18	1242.5
EuroBeringian-7.1.1.2.1.1	1110.66	186.16	2165.02	989.43
EuroBeringian-7.1.1.2.1.1.1	918.33	30.38	1975.65	972.635
EuroBeringian-7.1.1.2.1.1.1.1	629.83	0.2	1637.8	818.8
EuroBeringian-8	6049.45	4752.12	7545.32	1396.6
EuroBeringian-8.1	5681.33	3904.42	7379.1	1737.34
EuroBeringian-8.1.1	3769.85	2201.25	5413.63	1606.19
EuroBeringian-8.2	5174.28	3953.73	6469.32	1257.79
EuroBeringian-8.2.1	3592.59	2332.18	5046.07	1356.94
EuroBeringian-8.2.1.1	1777.52	815.26	2860.39	1022.56
EuroBeringian-8.2.2	5085.15	3829.91	6404.68	1287.39
EuroBeringian-8.2.2.1	4093.26	2539.38	5797.44	1629.03
EuroBeringian-8.2.2.1.1	1674.87	633.81	2730.68	1048.43
EuroBeringian-8.2.2.1.1.1	783.11	109.57	1597.72	744.075
EuroBeringian-8.2.2.2	4860	3417.31	6298.21	1440.45
EuroBeringian-8.2.2.2.1	4118	1947.13	5951.45	2002.16
EuroBeringian-8.2.2.2.2	2150.46	962.39	3406.46	1222.04
